# Supplementary material for: Crystal structure and Hirshfeld surface analysis of 1-[6-bromo-2-(3-bromo­phen­yl)-1,2,3,4-tetra­hydro­quinolin-4-yl]pyrrolidin-2-one
Source: Acta Crystallogr E Crystallogr Commun. 2024 Aug 30;80(Pt 9):967–72. doi: 10.1107/S2056989024008144 (PMC11389669; doi:10.1107/S2056989024008144)
Supplement: Supplementary file 1 [file e-80-00967-sup1.cif]

##############################################################################
#                                                                            #
# This CIF contains the data in a paper accepted for publication in          #
# Acta Crystallographica Section E. It conforms to the requirements of       #
# Notes for Authors for Acta Crystallographica Section E, and has been       #
# peer reviewed under the auspices of the IUCr Commission on Journals.       #
#                                                                            #
# Full details of the Crystallographic Information File format               #
# are given in the paper "The Crystallographic Information File (CIF):       #
# a New Standard Archive File for Crystallography" by S. R. Hall, F. H.      #
# Allen and I. D. Brown [Acta Cryst. (1991), A47, 655-685].                  #
#                                                                            #
# The current version of the core CIF dictionary is obtainable from          #
# ftp://ftp.iucr.org/pub/cif_core.dic.                                       #
#                                                                            #
# Software is freely available for graphical display of the structure(s)     #
# in this CIF. For information consult the CIF software page                 #
# http://www.iucr.org/resources/cif/software.                                #
#                                                                            #
# This file may be used for bona fide research purposes within the           #
# scientific community so long as proper attribution is given to the journal # 
# article from which it was obtained.                                        #
#                                                                            #
##############################################################################
data_I
_audit_creation_method     'SHELXL-2019/3'
_journal_date_recd_electronic     2024-08-12
_journal_date_accepted     2024-08-16
_journal_name_full     'Acta Crystallographica, Section E'
_journal_year     2024
_journal_volume     80
_journal_issue      9
_journal_page_first     0
_journal_page_last     0
_journal_paper_category     GO
_journal_paper_doi     10.1107/S2056989024008144
_journal_coeditor_code     NX2012
_publ_contact_author_name     'Ajaya Bhattarai'
_publ_contact_author_address
;
Department of Chemistry,
M.M.A.M.C (Tribhuvan University) Biratnagar,
Nepal
;
_publ_contact_author_email     'ajaya.bhattarai@mmamc.tu.edu.np'
_publ_contact_author_fax     ?
_publ_contact_author_phone     ?
_publ_section_title
;
Crystal structure and Hirshfeld surface analysis of
1-[6-bromo-2-(3-bromophenyl)-1,2,3,4-tetrahydroquinolin-4-yl]pyrrolidin-2-one
;
loop_
    _publ_author_name
    _publ_author_address
    'Anastasia A. Pronina'
;
RUDN University,
6 Miklukho-Maklaya St, Moscow, 117198,
Russian Federation
;
    'Alexandra G. Kutasevich'
;
RUDN University,
6 Miklukho-Maklaya St, Moscow, 117198,
Russian Federation
;
    'Mikhail S. Grigoriev'
;
Frumkin Institute of Physical Chemistry and Electrochemistry,
Russian Academy of Sciences,
Leninskiy prospect 31-4, Moscow 119071,
Russian Federation
;
    'Khudayar I. Hasanov'
;
Western Caspian University,
Istiqlaliyyat Street 31,
AZ1001, Baku, Azerbaijan
Azerbaijan Medical University,
Scientific Research Centre (SRC),
A. Kasumzade St. 14. AZ 1022, Baku,
Azerbaijan
;
    'Nurlana D. Sadikhova'
;
Department of Chemistry,
Baku State University,
Z. Xalilov Str. 23, Az 1148 Baku,
Azerbaijan
;
    'Tahir A. Javadzade'
;
Department of Chemistry and Chemical Engineering,
Khazar University,
Mahsati St. 41, AZ 1096, Baku,
Azerbaijan
;
    'Akkurt, Mehmet'
;
Department of Physics,
Faculty of Sciences,
Erciyes University,
38039 Kayseri,
Turkey
;
    'Ajaya Bhattarai'
;
Department of Chemistry,
M.M.A.M.C (Tribhuvan University) Biratnagar,
Nepal
;
_publ_section_synopsis
;
In the crystal, molecules are linked by intermolecular N---H...O, C---H...O and
C---H...Br hydrogen bonds, forming a three-dimensional network. In addition,
pairs of molecules along the <i>c</i> axis are connected by C---H...\p
interactions.
;
_chemical_name_systematic
;\
1-[6-Bromo-2-(3-bromophenyl)-1,2,3,4-tetrahydroquinolin-4-yl]pyrrolidin-2-\
one
;
_chemical_name_common     ?
_chemical_formula_moiety     'C19 H18 Br2 N2 O'
_chemical_formula_sum     'C19 H18 Br2 N2 O'
_chemical_formula_iupac     'C19 H18 Br2 N2 O'
_chemical_formula_weight     450.17
_chemical_melting_point     ?
_space_group_crystal_system     monoclinic
_space_group_name_H-M_alt     'P 21/c'
_space_group_name_Hall     '-P 2ybc'
loop_
    _space_group_symop_operation_xyz
    'x, y, z'
    '-x, y+1/2, -z+1/2'
    '-x, -y, -z'
    'x, -y-1/2, z-1/2'
_cell_length_a     10.8691(8)
_cell_length_b     9.4578(7)
_cell_length_c     17.7217(14)
_cell_angle_alpha     90
_cell_angle_beta     104.364(3)
_cell_angle_gamma     90
_cell_volume     1764.8(2)
_cell_formula_units_Z     4
_cell_measurement_reflns_used     5029
_cell_measurement_theta_min     2.90
_cell_measurement_theta_max     26.42
_cell_measurement_temperature     100(2)
_exptl_crystal_description     'bulk'
_exptl_crystal_colour     'colourless'
_exptl_crystal_size_max     0.360
_exptl_crystal_size_mid     0.320
_exptl_crystal_size_min     0.260
_exptl_crystal_density_diffrn     1.694
_exptl_crystal_density_meas     ?
_exptl_crystal_density_method     ?
_exptl_crystal_F_000     896
_exptl_absorpt_coefficient_mu     4.601
_exptl_absorpt_correction_type     multi-scan
_exptl_absorpt_process_details
;
(SADABS; Krause <i>et al.</i>,  2015)
;
_exptl_absorpt_correction_T_min     0.7144
_exptl_absorpt_correction_T_max     1.0000
_diffrn_ambient_temperature     100(2)
_diffrn_source     ?
_diffrn_radiation_type     MoK\a
_diffrn_radiation_wavelength     0.71073
_diffrn_measurement_device_type     'Bruker Kappa APEXII area-detector'
_diffrn_measurement_method     '\f and \w scans'
_diffrn_detector_area_resol_mean     ?
_diffrn_reflns_number     25906
_diffrn_reflns_av_R_equivalents     0.0535
_diffrn_reflns_av_unetI/netI     0.0404
_diffrn_reflns_theta_min     4.162
_diffrn_reflns_theta_max     27.499
_diffrn_reflns_theta_full     25.242
_diffrn_measured_fraction_theta_max     0.997
_diffrn_measured_fraction_theta_full     0.996
_diffrn_reflns_limit_h_min     -13
_diffrn_reflns_limit_h_max     14
_diffrn_reflns_limit_k_min     -11
_diffrn_reflns_limit_k_max     12
_diffrn_reflns_limit_l_min     -23
_diffrn_reflns_limit_l_max     23
_refine_special_details     ?
_reflns_number_total     4041
_reflns_number_gt     3231
_reflns_threshold_expression     'I > 2\s(I)'
_refine_ls_structure_factor_coef     Fsqd
_refine_ls_matrix_type     full
_refine_ls_R_factor_all     0.0468
_refine_ls_R_factor_gt     0.0290
_refine_ls_wR_factor_gt     0.0528
_refine_ls_wR_factor_ref     0.0574
_refine_ls_goodness_of_fit_ref     1.015
_refine_ls_restrained_S_all     1.015
_refine_ls_number_reflns     4041
_refine_ls_number_parameters     220
_refine_ls_number_restraints     0
_refine_ls_hydrogen_treatment     mixed
_refine_ls_weighting_scheme     calc
_refine_ls_weighting_details
              'w=1/[\s^2^(Fo^2^)+(0.0176P)^2^+1.5651P] where P=(Fo^2^+2Fc^2^)/3'
_atom_sites_solution_hydrogens     mixed
_atom_sites_solution_primary     direct
_atom_sites_solution_secondary     ?
_refine_ls_shift/su_max     0.001
_refine_ls_shift/su_mean     0.000
_refine_diff_density_max     0.467
_refine_diff_density_min     -0.472
_refine_ls_extinction_method     none
_refine_ls_extinction_coef     .
loop_
    _atom_type_symbol
    _atom_type_description
    _atom_type_scat_dispersion_real
    _atom_type_scat_dispersion_imag
    _atom_type_scat_source
    'C' 'C' 0.0033 0.0016
                         'International Tables Vol C Tables 4.2.6.8 and 6.1.1.4'
    'H' 'H' 0.0000 0.0000
                         'International Tables Vol C Tables 4.2.6.8 and 6.1.1.4'
    'N' 'N' 0.0061 0.0033
                         'International Tables Vol C Tables 4.2.6.8 and 6.1.1.4'
    'O' 'O' 0.0106 0.0060
                         'International Tables Vol C Tables 4.2.6.8 and 6.1.1.4'
    'Br' 'Br' -0.2901 2.4595
                         'International Tables Vol C Tables 4.2.6.8 and 6.1.1.4'
_computing_data_collection
;
APEX3 (Bruker, 2018)
;
_computing_cell_refinement
;
SAINT (Bruker, 2018)
;
_computing_data_reduction
;
SAINT (Bruker, 2018)
;
_computing_structure_solution
;
<i>SHELXT2014/5</i> (Sheldrick, 2015a)
;
_computing_structure_refinement
;
<i>SHELXL2018/3</i> (Sheldrick, 2015b)
;
_computing_molecular_graphics
;
ORTEP-3 for Windows (Farrugia, 2012)
;
_computing_publication_material
;
PLATON (Spek, 2020)
;
loop_
    _atom_site_type_symbol
    _atom_site_label
    _atom_site_fract_x
    _atom_site_fract_y
    _atom_site_fract_z
    _atom_site_U_iso_or_equiv
    _atom_site_adp_type
    _atom_site_calc_flag
    _atom_site_occupancy
    _atom_site_disorder_assembly
    _atom_site_disorder_group
    C C2 0.3972(2) 0.7031(2) 0.42197(14) 0.0095(5) Uani d 1 . .
    H H2 0.417106 0.695439 0.480026 0.011 Uiso calc 1 . .
    C C3 0.5184(2) 0.7407(2) 0.39791(14) 0.0103(5) Uani d 1 . .
    H H3A 0.551079 0.833284 0.420260 0.012 Uiso calc 1 . .
    H H3B 0.500982 0.746994 0.340468 0.012 Uiso calc 1 . .
    C C4 0.6161(2) 0.6251(2) 0.42821(14) 0.0090(5) Uani d 1 . .
    H H4A 0.623691 0.617392 0.485461 0.011 Uiso calc 1 . .
    C C4A 0.5649(2) 0.4840(2) 0.39280(14) 0.0103(5) Uani d 1 . .
    C C5 0.6438(2) 0.3756(2) 0.37979(14) 0.0116(5) Uani d 1 . .
    H H5A 0.732382 0.391768 0.387756 0.014 Uiso calc 1 . .
    C C6 0.5933(2) 0.2444(2) 0.35526(14) 0.0141(5) Uani d 1 . .
    C C7 0.4649(2) 0.2184(2) 0.34323(14) 0.0153(5) Uani d 1 . .
    H H7A 0.431556 0.127113 0.327685 0.018 Uiso calc 1 . .
    C C8 0.3852(2) 0.3264(2) 0.35403(14) 0.0141(5) Uani d 1 . .
    H H8A 0.296550 0.309470 0.344583 0.017 Uiso calc 1 . .
    C C8A 0.4337(2) 0.4609(2) 0.37876(14) 0.0099(5) Uani d 1 . .
    C C12 0.8464(2) 0.6433(2) 0.47857(15) 0.0108(5) Uani d 1 . .
    C C13 0.9605(2) 0.6920(2) 0.45130(16) 0.0164(6) Uani d 1 . .
    H H13A 1.014249 0.610573 0.444761 0.020 Uiso calc 1 . .
    H H13B 1.012448 0.759132 0.488933 0.020 Uiso calc 1 . .
    C C14 0.9045(2) 0.7642(2) 0.37321(16) 0.0183(6) Uani d 1 . .
    H H14A 0.954217 0.740510 0.335083 0.022 Uiso calc 1 . .
    H H14B 0.903707 0.868151 0.379516 0.022 Uiso calc 1 . .
    C C15 0.7689(2) 0.7064(2) 0.34649(15) 0.0140(5) Uani d 1 . .
    H H15A 0.708860 0.781053 0.321194 0.017 Uiso calc 1 . .
    H H15B 0.764491 0.626563 0.309794 0.017 Uiso calc 1 . .
    C C21 0.2979(2) 0.8177(2) 0.39562(14) 0.0098(5) Uani d 1 . .
    C C22 0.2170(2) 0.8162(2) 0.32186(14) 0.0108(5) Uani d 1 . .
    H H22 0.219100 0.739884 0.287317 0.013 Uiso calc 1 . .
    C C23 0.1327(2) 0.9274(2) 0.29887(14) 0.0113(5) Uani d 1 . .
    C C24 0.1280(2) 1.0400(2) 0.34733(16) 0.0176(6) Uani d 1 . .
    H H24 0.070147 1.115604 0.330570 0.021 Uiso calc 1 . .
    C C25 0.2095(3) 1.0404(3) 0.42109(17) 0.0207(6) Uani d 1 . .
    H H25 0.207518 1.117252 0.455296 0.025 Uiso calc 1 . .
    C C26 0.2935(2) 0.9304(2) 0.44550(15) 0.0157(5) Uani d 1 . .
    H H26 0.348384 0.931566 0.496389 0.019 Uiso calc 1 . .
    N N1 0.35049(19) 0.5666(2) 0.38807(12) 0.0121(4) Uani d 1 . .
    H H1 0.283(3) 0.538(3) 0.3999(15) 0.014 Uiso d 1 . .
    N N11 0.74188(18) 0.65967(19) 0.41920(12) 0.0105(4) Uani d 1 . .
    O O1 0.84580(15) 0.59639(17) 0.54316(10) 0.0153(4) Uani d 1 . .
    Br Br1 0.70318(3) 0.09579(2) 0.34029(2) 0.02171(8) Uani d 1 . .
    Br Br2 0.01897(2) 0.91972(2) 0.19816(2) 0.01641(7) Uani d 1 . .
loop_
    _atom_site_aniso_label
    _atom_site_aniso_U_11
    _atom_site_aniso_U_22
    _atom_site_aniso_U_33
    _atom_site_aniso_U_12
    _atom_site_aniso_U_13
    _atom_site_aniso_U_23
    C2 0.0097(12) 0.0106(11) 0.0073(13) 0.0004(9) 0.0003(9) 0.0003(9)
    C3 0.0121(12) 0.0083(10) 0.0106(13) 0.0009(9) 0.0031(10) 0.0009(9)
    C4 0.0072(11) 0.0102(10) 0.0097(13) 0.0008(8) 0.0025(9) 0.0018(9)
    C4A 0.0143(13) 0.0078(10) 0.0088(13) 0.0014(9) 0.0031(10) 0.0028(9)
    C5 0.0144(13) 0.0126(11) 0.0092(13) 0.0020(9) 0.0052(10) 0.0031(9)
    C6 0.0222(14) 0.0103(11) 0.0114(13) 0.0063(10) 0.0073(11) 0.0023(10)
    C7 0.0257(15) 0.0089(11) 0.0098(14) -0.0016(10) 0.0016(11) -0.0014(9)
    C8 0.0156(13) 0.0135(11) 0.0120(14) -0.0024(10) 0.0011(10) 0.0017(10)
    C8A 0.0132(13) 0.0106(10) 0.0059(12) 0.0003(9) 0.0021(10) 0.0031(9)
    C12 0.0106(12) 0.0065(10) 0.0149(14) 0.0024(9) 0.0023(10) -0.0036(9)
    C13 0.0094(13) 0.0146(12) 0.0248(16) 0.0010(9) 0.0034(11) -0.0036(10)
    C14 0.0140(13) 0.0136(12) 0.0302(17) 0.0008(10) 0.0111(12) 0.0043(11)
    C15 0.0152(13) 0.0117(11) 0.0170(14) 0.0037(9) 0.0074(11) 0.0025(10)
    C21 0.0079(12) 0.0109(11) 0.0117(13) -0.0005(9) 0.0047(10) 0.0021(9)
    C22 0.0110(12) 0.0115(11) 0.0107(13) -0.0001(9) 0.0044(10) -0.0009(9)
    C23 0.0081(11) 0.0128(11) 0.0117(13) -0.0021(9) 0.0003(9) 0.0032(10)
    C24 0.0131(13) 0.0112(11) 0.0283(17) 0.0045(9) 0.0047(11) 0.0039(10)
    C25 0.0245(15) 0.0128(12) 0.0253(16) 0.0015(10) 0.0074(12) -0.0068(11)
    C26 0.0163(13) 0.0188(12) 0.0098(13) -0.0004(10) -0.0009(10) -0.0013(10)
    N1 0.0070(10) 0.0101(9) 0.0194(12) -0.0008(8) 0.0036(9) -0.0001(8)
    N11 0.0100(10) 0.0113(9) 0.0106(11) 0.0010(8) 0.0030(8) 0.0012(8)
    O1 0.0141(9) 0.0190(9) 0.0112(9) 0.0034(7) 0.0001(7) -0.0003(7)
    Br1 0.03536(17) 0.01082(12) 0.02535(16) 0.00804(11) 0.01967(13) 0.00283(11)
    Br2 0.01226(13) 0.01562(12) 0.01764(15) -0.00140(10) -0.00331(10)
                                                                     0.00727(10)
_geom_special_details
;
 All esds (except the esd in the dihedral angle between two l.s. planes)
 are estimated using the full covariance matrix.  The cell esds are taken
 into account individually in the estimation of esds in distances, angles
 and torsion angles; correlations between esds in cell parameters are only
 used when they are defined by crystal symmetry.  An approximate (isotropic)
 treatment of cell esds is used for estimating esds involving l.s. planes.
;
loop_
    _geom_bond_atom_site_label_1
    _geom_bond_atom_site_label_2
    _geom_bond_site_symmetry_2
    _geom_bond_distance
    _geom_bond_publ_flag
    C2 N1 . 1.460(3) ?
    C2 C21 . 1.519(3) ?
    C2 C3 . 1.524(3) ?
    C2 H2 . 1.0000 ?
    C3 C4 . 1.526(3) ?
    C3 H3A . 0.9900 ?
    C3 H3B . 0.9900 ?
    C4 N11 . 1.453(3) ?
    C4 C4A . 1.520(3) ?
    C4 H4A . 1.0000 ?
    C4A C5 . 1.392(3) ?
    C4A C8A . 1.402(3) ?
    C5 C6 . 1.383(3) ?
    C5 H5A . 0.9500 ?
    C6 C7 . 1.380(4) ?
    C6 Br1 . 1.905(2) ?
    C7 C8 . 1.383(3) ?
    C7 H7A . 0.9500 ?
    C8 C8A . 1.404(3) ?
    C8 H8A . 0.9500 ?
    C8A N1 . 1.386(3) ?
    C12 O1 . 1.229(3) ?
    C12 N11 . 1.352(3) ?
    C12 C13 . 1.511(3) ?
    C13 C14 . 1.528(4) ?
    C13 H13A . 0.9900 ?
    C13 H13B . 0.9900 ?
    C14 C15 . 1.532(3) ?
    C14 H14A . 0.9900 ?
    C14 H14B . 0.9900 ?
    C15 N11 . 1.459(3) ?
    C15 H15A . 0.9900 ?
    C15 H15B . 0.9900 ?
    C21 C22 . 1.383(3) ?
    C21 C26 . 1.393(3) ?
    C22 C23 . 1.389(3) ?
    C22 H22 . 0.9500 ?
    C23 C24 . 1.376(3) ?
    C23 Br2 . 1.903(2) ?
    C24 C25 . 1.385(4) ?
    C24 H24 . 0.9500 ?
    C25 C26 . 1.381(3) ?
    C25 H25 . 0.9500 ?
    C26 H26 . 0.9500 ?
    N1 H1 . 0.86(3) ?
loop_
    _geom_angle_atom_site_label_1
    _geom_angle_atom_site_label_2
    _geom_angle_atom_site_label_3
    _geom_angle_site_symmetry_1
    _geom_angle_site_symmetry_3
    _geom_angle
    _geom_angle_publ_flag
    N1 C2 C21 . . 110.84(19) ?
    N1 C2 C3 . . 109.13(19) ?
    C21 C2 C3 . . 110.18(18) ?
    N1 C2 H2 . . 108.9 ?
    C21 C2 H2 . . 108.9 ?
    C3 C2 H2 . . 108.9 ?
    C2 C3 C4 . . 107.97(18) ?
    C2 C3 H3A . . 110.1 ?
    C4 C3 H3A . . 110.1 ?
    C2 C3 H3B . . 110.1 ?
    C4 C3 H3B . . 110.1 ?
    H3A C3 H3B . . 108.4 ?
    N11 C4 C4A . . 114.22(19) ?
    N11 C4 C3 . . 113.07(18) ?
    C4A C4 C3 . . 109.42(19) ?
    N11 C4 H4A . . 106.5 ?
    C4A C4 H4A . . 106.5 ?
    C3 C4 H4A . . 106.5 ?
    C5 C4A C8A . . 119.8(2) ?
    C5 C4A C4 . . 122.5(2) ?
    C8A C4A C4 . . 117.5(2) ?
    C6 C5 C4A . . 120.0(2) ?
    C6 C5 H5A . . 120.0 ?
    C4A C5 H5A . . 120.0 ?
    C7 C6 C5 . . 121.1(2) ?
    C7 C6 Br1 . . 119.47(17) ?
    C5 C6 Br1 . . 119.45(19) ?
    C6 C7 C8 . . 119.4(2) ?
    C6 C7 H7A . . 120.3 ?
    C8 C7 H7A . . 120.3 ?
    C7 C8 C8A . . 120.9(2) ?
    C7 C8 H8A . . 119.6 ?
    C8A C8 H8A . . 119.6 ?
    N1 C8A C4A . . 122.1(2) ?
    N1 C8A C8 . . 119.0(2) ?
    C4A C8A C8 . . 118.9(2) ?
    O1 C12 N11 . . 124.7(2) ?
    O1 C12 C13 . . 127.0(2) ?
    N11 C12 C13 . . 108.3(2) ?
    C12 C13 C14 . . 104.5(2) ?
    C12 C13 H13A . . 110.8 ?
    C14 C13 H13A . . 110.8 ?
    C12 C13 H13B . . 110.8 ?
    C14 C13 H13B . . 110.8 ?
    H13A C13 H13B . . 108.9 ?
    C13 C14 C15 . . 104.92(19) ?
    C13 C14 H14A . . 110.8 ?
    C15 C14 H14A . . 110.8 ?
    C13 C14 H14B . . 110.8 ?
    C15 C14 H14B . . 110.8 ?
    H14A C14 H14B . . 108.8 ?
    N11 C15 C14 . . 102.9(2) ?
    N11 C15 H15A . . 111.2 ?
    C14 C15 H15A . . 111.2 ?
    N11 C15 H15B . . 111.2 ?
    C14 C15 H15B . . 111.2 ?
    H15A C15 H15B . . 109.1 ?
    C22 C21 C26 . . 119.6(2) ?
    C22 C21 C2 . . 121.3(2) ?
    C26 C21 C2 . . 119.0(2) ?
    C21 C22 C23 . . 119.2(2) ?
    C21 C22 H22 . . 120.4 ?
    C23 C22 H22 . . 120.4 ?
    C24 C23 C22 . . 121.8(2) ?
    C24 C23 Br2 . . 119.92(18) ?
    C22 C23 Br2 . . 118.28(18) ?
    C23 C24 C25 . . 118.5(2) ?
    C23 C24 H24 . . 120.7 ?
    C25 C24 H24 . . 120.7 ?
    C26 C25 C24 . . 120.8(2) ?
    C26 C25 H25 . . 119.6 ?
    C24 C25 H25 . . 119.6 ?
    C25 C26 C21 . . 120.1(2) ?
    C25 C26 H26 . . 119.9 ?
    C21 C26 H26 . . 119.9 ?
    C8A N1 C2 . . 121.08(19) ?
    C8A N1 H1 . . 115.4(17) ?
    C2 N1 H1 . . 114.1(17) ?
    C12 N11 C4 . . 121.4(2) ?
    C12 N11 C15 . . 114.0(2) ?
    C4 N11 C15 . . 124.49(19) ?
loop_
    _geom_torsion_atom_site_label_1
    _geom_torsion_atom_site_label_2
    _geom_torsion_atom_site_label_3
    _geom_torsion_atom_site_label_4
    _geom_torsion_site_symmetry_1
    _geom_torsion_site_symmetry_2
    _geom_torsion_site_symmetry_3
    _geom_torsion_site_symmetry_4
    _geom_torsion
    _geom_torsion_publ_flag
    N1 C2 C3 C4 . . . . -60.0(2) ?
    C21 C2 C3 C4 . . . . 178.05(19) ?
    C2 C3 C4 N11 . . . . -171.22(19) ?
    C2 C3 C4 C4A . . . . 60.2(2) ?
    N11 C4 C4A C5 . . . . 22.9(3) ?
    C3 C4 C4A C5 . . . . 150.8(2) ?
    N11 C4 C4A C8A . . . . -162.0(2) ?
    C3 C4 C4A C8A . . . . -34.1(3) ?
    C8A C4A C5 C6 . . . . -1.9(4) ?
    C4 C4A C5 C6 . . . . 173.1(2) ?
    C4A C5 C6 C7 . . . . 0.0(4) ?
    C4A C5 C6 Br1 . . . . -178.40(18) ?
    C5 C6 C7 C8 . . . . 1.6(4) ?
    Br1 C6 C7 C8 . . . . -179.91(18) ?
    C6 C7 C8 C8A . . . . -1.5(4) ?
    C5 C4A C8A N1 . . . . -177.6(2) ?
    C4 C4A C8A N1 . . . . 7.2(3) ?
    C5 C4A C8A C8 . . . . 2.0(3) ?
    C4 C4A C8A C8 . . . . -173.2(2) ?
    C7 C8 C8A N1 . . . . 179.3(2) ?
    C7 C8 C8A C4A . . . . -0.3(4) ?
    O1 C12 C13 C14 . . . . -169.8(2) ?
    N11 C12 C13 C14 . . . . 10.3(2) ?
    C12 C13 C14 C15 . . . . -20.3(2) ?
    C13 C14 C15 N11 . . . . 22.5(2) ?
    N1 C2 C21 C22 . . . . -34.5(3) ?
    C3 C2 C21 C22 . . . . 86.4(3) ?
    N1 C2 C21 C26 . . . . 149.1(2) ?
    C3 C2 C21 C26 . . . . -90.0(3) ?
    C26 C21 C22 C23 . . . . 0.0(3) ?
    C2 C21 C22 C23 . . . . -176.4(2) ?
    C21 C22 C23 C24 . . . . 0.5(4) ?
    C21 C22 C23 Br2 . . . . -178.16(17) ?
    C22 C23 C24 C25 . . . . -0.5(4) ?
    Br2 C23 C24 C25 . . . . 178.1(2) ?
    C23 C24 C25 C26 . . . . 0.0(4) ?
    C24 C25 C26 C21 . . . . 0.5(4) ?
    C22 C21 C26 C25 . . . . -0.5(4) ?
    C2 C21 C26 C25 . . . . 176.0(2) ?
    C4A C8A N1 C2 . . . . -7.4(4) ?
    C8 C8A N1 C2 . . . . 173.0(2) ?
    C21 C2 N1 C8A . . . . 155.7(2) ?
    C3 C2 N1 C8A . . . . 34.2(3) ?
    O1 C12 N11 C4 . . . . 1.7(3) ?
    C13 C12 N11 C4 . . . . -178.46(19) ?
    O1 C12 N11 C15 . . . . -175.2(2) ?
    C13 C12 N11 C15 . . . . 4.7(3) ?
    C4A C4 N11 C12 . . . . -101.7(2) ?
    C3 C4 N11 C12 . . . . 132.3(2) ?
    C4A C4 N11 C15 . . . . 74.8(3) ?
    C3 C4 N11 C15 . . . . -51.2(3) ?
    C14 C15 N11 C12 . . . . -17.5(2) ?
    C14 C15 N11 C4 . . . . 165.80(19) ?
loop_
    _geom_hbond_atom_site_label_D
    _geom_hbond_atom_site_label_H
    _geom_hbond_atom_site_label_A
    _geom_hbond_site_symmetry_A
    _geom_hbond_distance_DH
    _geom_hbond_distance_HA
    _geom_hbond_distance_DA
    _geom_hbond_angle_DHA
    _geom_hbond_publ_flag
    C13 H13A O1 3_766 0.99 2.46 3.431(3) 168.5 yes
    C13 H13A Br2 2_645 0.99 3.06 3.740(3) 127.2 yes
    C14 H14A Br2 2_645 0.99 3.12 3.664(3) 116.2 yes
    C14 H14B Br1 1_565 0.99 3.02 3.786(2) 135.1 yes
    C15 H15A Br1 1_565 0.99 3.00 3.748(2) 133.4 yes
    C15 H15B Br2 2_645 0.99 3.09 3.768(2) 126.8 yes
    C22 H22 Br1 2_655 0.95 2.94 3.820(2) 154.9 yes
    C24 H24 Br2 2 0.95 3.04 3.932(2) 157.6 yes
    N1 H1 O1 3_666 0.86(3) 2.30(3) 3.115(3) 159(2) yes
    C2 H2 Cg3 3_666 1.00 2.66 3.655(3) 173 yes
_shelx_space_group_comment
;
The symmetry employed for this shelxl refinement is uniquely defined
by the following loop, which should always be used as a source of
symmetry information in preference to the above space-group names.
They are only intended as comments.
;
_shelx_estimated_absorpt_T_min     0.288
_shelx_estimated_absorpt_T_max     0.381
_shelx_hkl_file
;
   1   0   0 0.14689 0.37074   9
  -1   0   0 0.40474 0.36282   1
  -1   0   0 -0.0597 0.28551  13
   1   0   0 0.10935 0.41381   1
   1   0   0 -0.0552 0.25228   3
   1   0   0 0.86368 0.57405   6
   1   0   0 0.47172 0.42443  12
   2   0   0 48.4822 3.58536   3
   2   0   0 45.8574 4.76100  12
  -2   0   0 50.2342 3.58380  13
   2   0   0 57.3543 4.68380   1
  -2   0   0 54.8046 4.33963   1
   2   0   0 54.4136 5.26937   6
   2   0   0 46.0720 4.24641   9
  -2   0   0 59.1946 4.90389   7
   3   0   0 4095.84 137.678  12
  -3   0   0 4095.52 135.657  13
   3   0   0 4013.43 138.400   6
   3   0   0 4070.71 137.194   9
  -3   0   0 4343.14 137.224   1
  -3   0   0 4019.95 137.158   2
  -3   0   0 4159.42 137.575   7
   3   0   0 3967.43 136.947   1
   3   0   0 4217.59 135.572   3
  -4   0   0 1083.78 38.8205   2
   4   0   0 995.780 36.2867   3
  -4   0   0 1012.01 36.5420  13
   4   0   0 1010.82 38.9427  12
  -5   0   0 61.6739 8.65900   2
   5   0   0 58.8650 6.69126   3
   5   0   0 47.8792 8.63483  12
  -6   0   0 549.255 26.0710   2
   6   0   0 517.796 25.9185  12
   6   0   0 542.696 22.3514   3
  -7   0   0 2344.43 84.0462   2
   7   0   0 2360.31 85.2531  12
   7   0   0 2243.37 80.3172   3
   8   0   0 127.720 12.2922   3
  -8   0   0 117.802 15.7731   2
   8   0   0 133.415 15.5154  12
   9   0   0 -15.543 7.73211   3
  -9   0   0 -20.626 10.0802   2
 -10   0   0 360.940 26.8409   2
  10   0   0 316.870 21.0034   3
 -11   0   0 20.2498 16.4737   2
  11   0   0 4.99171 11.3287   3
 -12   0   0 203.179 24.1315   2
 -13   0   0 71.5694 20.5029   2
  14   0   0 36.5577 29.5560  10
 -14   0   0 12.6734 20.7993   2
   0   1   0 0.43696 0.47188  13
   0   1   0 0.88432 0.46278  10
   0   1   0 -0.1627 0.40558   4
   0   1   0 -0.2271 0.34831   3
   0   1   0 1.41637 0.82936  11
   0   1   0 -0.6295 0.40407   5
   0   1   0 -0.4682 0.26743  14
   2  -1   0 1454.85 49.3314   3
  -2  -1   0 1433.71 49.6430   2
  -2  -1   0 1447.20 49.6459  13
   2  -1   0 1447.14 50.1842  12
   2  -1   0 1488.48 50.6403   6
   2   1   0 1460.97 49.3978   1
   2   1   0 1412.10 49.2882   1
   2   1   0 1415.37 47.2778   3
   2   1   0 1425.09 50.9675   6
  -2   1   0 1387.05 48.9217   8
   2   1   0 1462.69 50.1038   7
  -2   1   0 1409.28 50.6695   1
   2   1   0 1476.86 50.7846  12
  -2   1   0 1458.44 49.3232   1
   2   1   0 1466.50 48.9547   9
  -2   1   0 1486.86 49.6849   7
  -2   1   0 1380.91 50.5488  14
  -3  -1   0 352.232 15.2552  13
  -3  -1   0 346.045 15.4212   2
   3  -1   0 289.137 16.1090   6
   3  -1   0 351.266 16.2282  12
   3  -1   0 330.266 14.4415   3
  -3   1   0 358.063 16.8733  14
   3   1   0 352.233 17.1532   6
   3   1   0 347.129 12.6265   3
   3   1   0 331.515 16.1677  12
   3   1   0 345.106 14.8851   9
   3   1   0 344.936 16.3855   7
   3   1   0 372.335 15.5404   1
  -3   1   0 368.088 15.9402   7
  -3   1   0 359.133 15.3366   1
   4  -1   0 1208.42 44.5843   3
  -4  -1   0 1256.70 45.8403   2
  -4  -1   0 1289.44 45.3888  13
   4  -1   0 1231.90 46.5679  12
   4   1   0 1294.52 42.5726   3
   4   1   0 1244.28 45.1200   9
   4   1   0 1237.57 46.9384   7
   4   1   0 1206.99 46.7620  12
   5  -1   0 4.47785 6.06909   3
  -5  -1   0 20.6397 7.05151   2
   5  -1   0 4.71967 6.22199  12
   5   1   0 6.12968 3.63430   3
   5   1   0 3.82913 6.26100   7
   5   1   0 2.70088 5.02514   9
   5   1   0 8.50906 6.18744  12
   6  -1   0 6.03744 7.52450  12
  -6  -1   0 9.11257 7.82984   2
   6  -1   0 7.52425 6.47813   3
   6   1   0 -3.3035 4.25554   3
   6   1   0 2.74079 6.79648  12
  -7  -1   0 230.190 18.0323   2
   7  -1   0 246.204 15.1593   3
   7  -1   0 215.363 17.9630  12
  -7   1   0 225.512 18.8800   2
   7   1   0 234.486 12.5232   3
   7   1   0 194.248 16.8934  12
   8  -1   0 445.458 24.0869   3
  -8  -1   0 508.513 28.1601   2
   8   1   0 455.561 20.8897   3
   8   1   0 484.412 26.6279  12
  -8   1   0 475.184 27.4797   2
  -9  -1   0 132.467 17.0850   2
   9  -1   0 129.085 15.1979   3
  -9   1   0 101.953 15.5148   2
   9   1   0 126.638 11.4919   3
  10  -1   0 159.797 17.6322   3
 -10  -1   0 204.892 21.6456   2
  10   1   0 203.869 15.1944   3
 -10   1   0 224.867 22.2434   2
  11  -1   0 343.422 23.2263   3
 -11  -1   0 322.443 28.3957   2
 -11   1   0 345.432 27.6332   2
  12  -1   0 93.4084 26.6508  10
  12  -1   0 70.7910 16.4283   3
 -12  -1   0 76.0904 19.9652   2
 -12   1   0 86.1524 18.7240   2
  13  -1   0 -19.632 24.9319  10
 -13  -1   0 0.33460 19.7952   2
 -13   1   0 13.2540 18.7366   2
 -14  -1   0 2.18080 21.5212   2
  14  -1   0 28.1009 28.6584  10
 -14   1   0 54.9611 22.6234   2
   0   2   0 246.009 12.4810  11
   0   2   0 238.381 10.7333   4
   0   2   0 261.207 10.4447   3
   0   2   0 242.023 10.6341  13
   0   2   0 272.788 10.8738   5
   0   2   0 265.736 10.4755  10
   0   2   0 242.014 9.11035   1
   0   2   0 241.357 11.3347  14
   0   2   0 245.541 9.22013   1
   1   2   0 828.535 28.6207   1
  -1   2   0 843.967 31.8685  11
  -1   2   0 840.501 30.4499  14
   1   2   0 826.133 29.7944   5
  -1   2   0 833.041 28.8005   1
   1   2   0 803.878 29.8194   7
   1   2   0 837.735 31.8824  11
   1   2   0 847.701 30.4009  13
   1   2   0 811.376 28.4419   1
  -1   2   0 832.261 28.7466  13
  -1   2   0 828.416 30.1543   5
  -1   2   0 846.422 29.8429  10
  -1   2   0 838.961 29.4856   8
  -1   2   0 833.171 29.7445   4
  -1   2   0 862.629 29.9984   3
  -1   2   0 836.028 28.6383   1
   1   2   0 826.460 28.4253   3
   1   2   0 820.823 29.9807  10
   2  -2   0 1.40690 4.15639   5
   2  -2   0 5.29232 3.79757   3
   2  -2   0 4.32504 4.25353  12
  -2  -2   0 3.93962 3.87296   2
  -2  -2   0 -3.9882 4.01800  13
  -2   2   0 1.03489 2.88583   1
  -2   2   0 -0.1527 4.05970  14
   2   2   0 1.54076 3.96020   7
  -2   2   0 4.04214 2.80961   1
   2   2   0 6.49057 3.21161   1
   2   2   0 7.81953 2.96575   9
  -2   2   0 1.18772 3.19066   7
  -2   2   0 5.29897 1.57744  13
   2   2   0 4.96627 1.37206   3
   2   2   0 9.57249 3.07396   1
   2   2   0 7.49335 4.65783   6
  -2   2   0 1.31959 3.25395   8
   2   2   0 7.74314 5.09315  11
  -3  -2   0 799.162 30.4176   2
  -3  -2   0 789.328 30.6915  13
   3  -2   0 772.901 29.8264   3
   3  -2   0 817.561 31.3061  12
   3  -2   0 779.732 30.1932   5
  -3   2   0 798.253 31.7830  14
   3   2   0 829.317 32.1140  12
   3   2   0 782.276 29.5139   1
  -3   2   0 739.199 29.6420   1
   3   2   0 791.101 30.8827   7
   3   2   0 719.664 32.2669   6
   3   2   0 788.113 28.8290   9
  -3   2   0 802.384 29.7048   1
  -3   2   0 793.699 29.4111   8
   3   2   0 776.775 29.5604   1
  -4  -2   0 29.2436 5.93617   2
   4  -2   0 33.6012 7.26282  12
   4  -2   0 33.3135 5.81612   3
   4   2   0 29.5655 2.29565   3
  -4   2   0 23.8701 5.17607   8
   4   2   0 22.6126 6.24935   7
   4   2   0 17.2992 6.17509  12
   4   2   0 20.8125 6.28316   1
  -4   2   0 29.9326 7.48571  14
   4   2   0 16.2578 5.57537   1
  -4   2   0 38.3481 6.76369   1
   4   2   0 24.5395 5.15637   9
   5  -2   0 6.49351 6.75471   3
   5  -2   0 11.1448 7.09270  12
  -5  -2   0 6.73134 7.09646   2
   5   2   0 -2.0318 6.75960  12
   5   2   0 -1.2029 7.59283   7
   5   2   0 1.68705 5.03898   9
  -5   2   0 2.43980 8.18479  14
   5   2   0 7.18599 2.52807   3
  -6  -2   0 601.674 28.8542   2
   6  -2   0 641.424 30.0498  12
   6  -2   0 673.319 28.2644   3
   6   2   0 628.243 30.0183  12
   6   2   0 639.988 29.9478   7
   6   2   0 582.474 22.3745   3
   6   2   0 606.730 26.9229   9
  -7  -2   0 747.453 35.9199   2
   7  -2   0 826.249 34.6217   3
   7  -2   0 825.605 37.3223  12
   7   2   0 782.067 38.9642   7
   7   2   0 788.441 36.6973  12
   7   2   0 817.283 29.1718   3
  -8  -2   0 17.2083 11.4062   2
   8  -2   0 -1.2365 9.03604   3
   8   2   0 8.54820 14.3041   7
   8   2   0 18.6349 9.50583  12
   8   2   0 17.1071 5.73524   3
  -9  -2   0 114.471 18.7992   2
   9  -2   0 111.440 14.9444   3
   9   2   0 128.471 9.98200   3
   9   2   0 100.307 20.2241   7
  -9   2   0 123.142 16.8824   2
 -10  -2   0 -2.1202 13.8297   2
  10  -2   0 7.07196 12.0965   3
  10  -2   0 -53.589 17.0250  10
  10   2   0 2.57843 17.9530   7
 -10   2   0 -1.3823 13.2893   2
 -11  -2   0 4.53447 15.5749   2
  11  -2   0 20.9976 13.7142   3
  11  -2   0 37.9592 17.9319  10
  11   2   0 42.0426 17.6512   7
 -11   2   0 11.6234 15.7618   2
 -12  -2   0 12.8182 17.5817   2
  12  -2   0 16.9455 14.7049   3
  12  -2   0 -33.689 22.6202  10
 -12   2   0 8.00900 16.1478   2
  12   2   0 32.3452 28.6917   7
  13  -2   0 13.2711 16.8092   3
 -13  -2   0 22.5298 21.6685   2
  13  -2   0 -13.399 25.0795  10
 -13   2   0 29.7406 17.1040   2
  14  -2   0 67.1814 26.3358  10
 -14  -2   0 123.961 25.1759   2
 -14   2   0 82.8707 19.4421   2
   0   3   0 10.8925 4.20260   4
   0   3   0 8.37113 4.30319  13
   0   3   0 10.4383 2.44239   1
   0   3   0 6.90831 3.53599   3
   0   3   0 0.86105 4.38997  14
   0   3   0 2.41313 3.18020  10
   0   3   0 5.30826 2.09808   1
   0   3   0 -4.1293 3.38925   5
   1   3   0 1800.98 60.9591   1
   1   3   0 1826.52 63.3186   7
   1   3   0 1844.99 63.3547   5
  -1   3   0 1795.55 61.4371   1
   1   3   0 1843.08 61.7278   3
  -1   3   0 1811.28 63.0050   8
  -1   3   0 1808.07 61.1602   1
  -1   3   0 1839.39 62.9850  10
   1   3   0 1829.05 61.1983   1
  -1   3   0 1877.97 63.4890   4
  -1   3   0 1797.51 64.1574  14
   1   3   0 1820.26 64.0308   4
  -1   3   0 1858.06 62.2524  13
   1   3   0 1827.99 62.9298  10
   2   3   0 366.579 16.4315   9
   2   3   0 377.017 15.4098   1
  -2   3   0 384.187 15.5757   1
  -2   3   0 387.743 16.7377   7
  -2   3   0 410.584 18.3224  14
  -2   3   0 376.429 15.7237   1
  -2   3   0 364.869 16.2974   8
   2   3   0 381.536 15.5190   1
   2   3   0 392.140 16.9827   5
   2   3   0 366.306 14.1579   3
   2   3   0 358.847 17.1900   7
  -2   3   0 393.336 14.6901  13
   3  -3   0 132.270 11.1993   5
   3  -3   0 127.384 10.3858   3
  -3  -3   0 145.129 11.4389   2
   3   3   0 143.868 9.58193   1
   3   3   0 131.815 11.7159  12
  -3   3   0 151.713 9.34422   1
  -3   3   0 132.817 9.75867   8
   3   3   0 148.863 11.5423   7
  -3   3   0 145.742 6.09548  13
   3   3   0 132.575 9.01152   9
   3   3   0 136.246 5.75567   3
   3   3   0 146.372 9.29819   1
  -3   3   0 116.621 11.1217  14
  -3   3   0 139.158 9.48215   1
  -4  -3   0 4606.90 162.358   2
   4  -3   0 4744.87 162.352   3
   4  -3   0 4871.53 163.893  12
   4   3   0 4796.88 163.128   7
   4   3   0 4827.97 159.948   9
  -4   3   0 4812.00 161.624   1
  -4   3   0 4925.49 161.589   1
   4   3   0 4865.85 161.317   1
  -4   3   0 4727.39 160.839   8
   4   3   0 4885.22 164.852  12
  -4   3   0 4620.66 164.011  14
   4   3   0 4987.40 161.481   1
  -5  -3   0 670.120 30.6326   2
   5  -3   0 692.949 31.6968  12
   5  -3   0 690.300 30.4608   3
   5   3   0 699.732 31.1477   7
   5   3   0 705.198 27.7766   9
  -5   3   0 674.569 27.7107   8
  -5   3   0 689.967 30.0966   1
  -5   3   0 694.096 32.3638  14
   5   3   0 716.031 30.2990   1
   5   3   0 640.525 31.8189  12
  -6  -3   0 134.993 15.1032   2
   6  -3   0 170.966 14.8963   3
   6  -3   0 152.091 15.6146  12
   6   3   0 136.229 11.4761   9
  -6   3   0 132.500 16.0259  14
   6   3   0 145.417 16.1315   7
   6   3   0 171.594 15.2946   1
   6   3   0 146.343 15.4188  12
  -6   3   0 171.149 15.2520   1
   7  -3   0 1456.40 57.4555   3
  -7  -3   0 1468.98 58.8276   2
   7   3   0 1457.37 55.1482   9
  -7   3   0 1523.80 60.2977  14
   7   3   0 1488.79 60.8043   7
   7   3   0 1468.61 59.2485  12
   7   3   0 1458.70 59.4000   1
   8  -3   0 413.436 25.2353   3
  -8  -3   0 402.806 26.7183   2
   8   3   0 408.718 29.3506   7
   8   3   0 392.091 25.9198  12
   9  -3   0 173.936 17.1398   3
  -9  -3   0 133.827 20.9268   2
   9   3   0 175.936 23.1312   7
  10  -3   0 236.149 22.3339   3
 -10  -3   0 198.266 23.2863   2
  10   3   0 181.346 25.9578   7
 -11  -3   0 1006.03 50.6621   2
  11  -3   0 1041.26 58.0377  10
  11  -3   0 953.454 47.4574   3
  11   3   0 1040.45 55.8211   7
 -11   3   0 1004.97 49.2082   2
  12  -3   0 289.725 29.0016   3
 -12  -3   0 371.366 34.4725   2
  12  -3   0 388.943 36.7064  10
 -12   3   0 340.408 30.3111   2
  12   3   0 318.011 37.2785   7
 -13  -3   0 76.1202 22.6277   2
  13  -3   0 33.1449 29.1451  10
  13  -3   0 56.7016 21.0115   3
  13   3   0 75.7492 29.0786   7
 -13   3   0 78.8238 20.7059   2
  14  -3   0 261.633 40.7419  10
 -14  -3   0 275.168 32.8200   2
  14   3   0 219.902 38.4453   7
   0   4   0 1726.00 61.9512  14
   0   4   0 1774.71 59.7218  10
   0   4   0 1674.90 57.6336   1
   0   4   0 1673.15 57.8638   1
   0   4   0 1680.55 60.8469   4
   1   4   0 377.029 18.0152   7
  -1   4   0 368.406 16.7308  13
   1   4   0 387.372 17.3662  10
  -1   4   0 416.793 18.5685   4
  -1   4   0 348.316 18.9823  14
  -1   4   0 376.786 15.4914   1
  -1   4   0 355.029 14.9243   1
   1   4   0 406.963 16.2352   3
   1   4   0 376.350 14.9446   1
   1   4   0 392.200 14.9156   1
  -1   4   0 390.854 17.8818   8
  -2   4   0 949.730 34.1211  13
  -2   4   0 916.991 35.7974   8
   2   4   0 938.610 33.8967   1
   2   4   0 969.663 36.4205  10
   2   4   0 933.804 33.4348   3
  -2   4   0 959.372 34.3211   1
  -2   4   0 945.101 35.7427   4
  -2   4   0 971.674 34.2086   1
  -2   4   0 946.641 37.7224  14
  -2   4   0 981.819 38.4451  12
   2   4   0 887.518 36.0955   7
   2   4   0 904.059 35.3313   9
   2   4   0 938.082 33.7986   1
  -3  -4   0 1869.20 69.1756   2
   3  -4   0 1914.45 69.3813   5
  -3   4   0 1866.30 66.4717   1
   3   4   0 1926.99 63.6641   3
  -3   4   0 1948.87 64.2278  13
   3   4   0 1838.19 67.0861   9
   3   4   0 1911.83 68.6079   7
   3   4   0 1960.42 66.2092   1
  -3   4   0 1925.23 67.1099   8
  -3   4   0 1890.88 70.0983  14
  -3   4   0 1825.46 74.3779   6
  -3   4   0 1960.86 66.5411   1
   3   4   0 1864.38 66.1868   1
   4  -4   0 100.104 12.4615   5
   4  -4   0 107.301 12.6039   3
  -4  -4   0 116.749 12.7436   2
   4   4   0 105.092 8.65997   9
  -4   4   0 113.261 5.27304  13
   4   4   0 109.320 12.2403   7
  -4   4   0 117.804 10.5152   1
   4   4   0 109.272 12.9175  12
   4   4   0 124.218 10.0418   1
  -4   4   0 104.245 10.1457   1
   4   4   0 110.464 9.92912   1
  -4   4   0 110.577 10.6699   8
  -4   4   0 94.1368 12.3071  14
   5  -4   0 64.7559 11.8827   3
  -5  -4   0 41.8013 11.2056   2
   5   4   0 44.4486 9.24889   1
  -5   4   0 45.4554 9.17227   8
  -5   4   0 56.7232 10.2261   1
   5   4   0 50.9961 11.3766   7
  -5   4   0 31.9593 11.8348  14
   5   4   0 61.1077 7.40559   9
   5   4   0 48.8508 10.6337  12
   6  -4   0 480.163 26.4732   3
  -6  -4   0 458.260 26.7130   2
  -6   4   0 444.558 22.1111   8
   6   4   0 489.049 27.9444  12
   6   4   0 469.263 27.6256   7
   6   4   0 451.859 21.5131   9
  -6   4   0 462.499 25.4058   1
   6   4   0 472.465 25.2640   1
  -6   4   0 474.021 27.6453  14
   7  -4   0 515.245 27.4706   3
  -7  -4   0 564.613 30.7010   2
   7   4   0 504.805 31.1438   7
  -7   4   0 519.928 29.2928   1
   7   4   0 540.040 24.4343   9
   7   4   0 528.552 30.1332   1
  -7   4   0 516.025 30.5244  14
   7   4   0 517.220 29.8968  12
  -8  -4   0 6.66613 13.2600   2
   8  -4   0 20.5896 13.3376   3
   8   4   0 23.3296 10.9101  12
  -8   4   0 -5.4900 11.0193  14
   8   4   0 38.0874 15.8585   7
  -8   4   0 12.0552 13.0867   1
   8   4   0 19.0737 12.8573   1
  -9  -4   0 107.080 19.4506   2
   9  -4   0 132.697 19.1308   3
   9   4   0 138.196 20.6727   1
   9   4   0 116.949 21.7610   7
 -10  -4   0 47.9487 18.2525   2
  10  -4   0 13.3650 15.1066   3
  10   4   0 28.8767 19.5166   7
 -11  -4   0 15.6689 19.2356   2
  11  -4   0 7.90584 16.7376   3
  11   4   0 28.0867 21.5216   7
 -12  -4   0 39.4189 21.0277   2
  12  -4   0 46.5342 19.3856   3
  12   4   0 70.8909 26.6976   7
 -12   4   0 99.6409 21.8547   2
 -13  -4   0 51.2741 23.6976   2
  13  -4   0 31.5043 20.2426   3
  13   4   0 26.2537 21.9712   7
  14  -4   0 17.1886 29.5024  10
 -14  -4   0 24.5911 23.7495   2
  14  -4   0 23.3224 23.3232   3
  14   4   0 -28.084 27.2141   7
   0   5   0 5.49874 3.84146   1
   0   5   0 -0.9916 3.45010   1
   0   5   0 5.41975 7.14729   8
   0   5   0 -0.0554 7.54505  14
  -1   5   0 213.146 11.1410   1
   1   5   0 234.881 16.7698  14
   1   5   0 222.952 13.8121   7
  -1   5   0 227.073 11.0874   1
  -1   5   0 219.579 16.2635  14
  -1   5   0 231.329 14.6987   8
   1   5   0 218.894 10.5857   1
   1   5   0 215.076 10.7697   1
   2   5   0 146.990 12.3878   7
  -2   5   0 113.616 12.5453  14
  -2   5   0 139.580 9.08270   1
   2   5   0 140.635 9.24741   1
  -2   5   0 138.258 9.54973   1
  -2   5   0 146.142 13.7430  12
  -2   5   0 126.059 12.1275   8
   2   5   0 126.932 8.54920   1
  -2   5   0 107.718 10.8148   4
  -3   5   0 42.5893 11.2517  12
  -3   5   0 38.2678 6.93732   1
   3   5   0 50.2924 6.59113   1
  -3   5   0 32.9193 9.46957   6
   3   5   0 47.7568 7.11649   1
  -3   5   0 34.4077 6.43834   1
   3   5   0 41.1133 7.77257   9
  -3   5   0 41.5905 8.40295   8
   3   5   0 51.1210 5.45632   3
  -3   5   0 27.1820 9.24318  14
   3   5   0 39.0465 8.98537   7
  -3   5   0 47.1834 6.19444  13
  -4  -5   0 238.316 19.0438   2
   4  -5   0 220.897 18.9824   5
   4   5   0 214.848 14.2412   1
  -4   5   0 256.329 11.4868  13
   4   5   0 263.028 14.8661   9
  -4   5   0 220.304 18.7615  14
   4   5   0 248.906 10.6283   3
  -4   5   0 265.676 16.4678   8
   4   5   0 263.772 15.9347   1
  -4   5   0 266.641 15.5155   1
   4   5   0 277.999 18.4218   7
  -4   5   0 253.213 15.9453   1
  -5  -5   0 4.53432 10.2966   2
   5  -5   0 21.4827 11.8735   3
   5   5   0 0.76479 5.45558   1
   5   5   0 7.21268 9.20354  12
  -5   5   0 6.72874 7.65393   8
  -5   5   0 2.27106 9.79380  14
   5   5   0 5.63913 5.68704   9
   5   5   0 -2.9672 9.80947   7
  -5   5   0 10.6241 8.58484   1
   5   5   0 10.5129 8.70288   1
  -6  -5   0 80.1139 15.9105   2
   6  -5   0 105.617 16.6802   3
   6   5   0 149.285 15.8367   1
  -6   5   0 90.8681 16.6416  14
   6   5   0 130.353 10.5228   9
   6   5   0 146.401 17.5155   7
  -6   5   0 102.304 13.8829   1
   6   5   0 125.387 17.6284  12
  -6   5   0 122.396 13.0546   8
  -7  -5   0 62.9253 15.5800   2
   7  -5   0 62.1637 15.9289   3
  -7   5   0 60.8138 16.0028  14
   7   5   0 47.3425 12.7219  12
   7   5   0 69.2821 15.9172   7
  -7   5   0 34.1430 13.0491   1
   7   5   0 50.1747 8.42793   9
  -7   5   0 51.5081 9.86935   8
   7   5   0 60.2906 14.8099   1
  -8  -5   0 576.401 34.8506   2
   8  -5   0 511.193 33.4853   3
   8   5   0 590.927 33.2022   1
  -8   5   0 567.524 33.9573  14
   8   5   0 540.390 34.7494   7
  -8   5   0 538.427 32.4427   1
   8   5   0 548.594 25.5864   9
  -9  -5   0 140.975 22.0182   2
   9  -5   0 107.224 17.2942   3
  -9   5   0 88.8137 18.5595   1
   9   5   0 92.5365 19.5833   1
  -9   5   0 131.087 19.5623  14
   9   5   0 166.235 23.7745   7
  10  -5   0 65.7094 16.1906   3
 -10  -5   0 106.954 21.8904   2
 -10   5   0 88.3155 20.3923   1
  10   5   0 42.1998 21.1364   7
  10   5   0 44.4059 19.0123   1
  11  -5   0 72.1049 20.9833   3
 -11  -5   0 56.6841 21.7127   2
  11   5   0 28.8514 20.5835   1
  11   5   0 60.1358 24.2408   7
 -12  -5   0 0.41681 21.0095   2
  12  -5   0 61.9400 22.6138   3
  12   5   0 41.5735 25.3358   7
  12   5   0 42.4496 30.2003   1
  13  -5   0 121.265 24.8847   3
 -13  -5   0 112.925 27.9323   2
  13   5   0 78.1991 30.8899   7
   0   6   0 3966.98 129.860   1
   0   6   0 3928.15 134.797   8
   0   6   0 3757.35 129.794   1
   0   6   0 3901.88 136.455  14
   1   6   0 481.362 23.7193   7
  -1   6   0 471.762 26.3448  14
   1   6   0 493.693 19.7849   1
   1   6   0 476.416 26.5805  14
  -1   6   0 460.092 24.9586   8
  -1   6   0 471.057 19.5572   1
  -1   6   0 473.441 20.0729   1
   1   6   0 452.999 18.8506   1
  -2   6   0 147.156 15.8261  14
   2   6   0 163.393 10.1546   1
  -2   6   0 144.773 13.8656   8
   2   6   0 183.807 14.9992   7
   2   6   0 181.347 17.2958  14
  -2   6   0 168.934 11.0277   1
  -2   6   0 188.569 17.9880  12
   2   6   0 166.252 10.8802   1
  -2   6   0 153.412 10.8461   1
   3   6   0 1763.28 61.9286   1
  -3   6   0 1681.20 68.5928  12
  -3   6   0 1726.76 64.7585   8
   3   6   0 1719.37 65.2352   7
   3   6   0 1773.61 64.6138   9
  -3   6   0 1757.04 62.2007   1
   3   6   0 1726.18 61.3750   1
  -3   6   0 1748.15 62.1451   1
  -3   6   0 1742.27 67.9458  14
   4   6   0 552.424 25.3629   1
  -4   6   0 612.298 26.7266   1
  -4   6   0 591.160 32.1835  14
  -4   6   0 581.606 23.3435  13
   4   6   0 617.010 22.4867   3
  -4   6   0 585.072 26.5739   1
  -4   6   0 585.452 32.3815   6
   4   6   0 580.378 26.6546   1
   4   6   0 569.219 26.7419   9
  -4   6   0 591.470 28.2832   8
   4   6   0 537.165 28.9610   7
  -5  -6   0 68.5440 15.3334   2
   5  -6   0 76.2309 15.9925   5
  -5   6   0 54.2276 10.6629   1
   5   6   0 63.8279 11.5549   1
  -5   6   0 69.2335 11.7931   8
   5   6   0 67.8011 9.79373   1
   5   6   0 91.2885 16.0991  12
  -5   6   0 60.7803 14.2643  14
   5   6   0 24.9682 11.8208   7
  -5   6   0 77.7428 5.70400  13
   5   6   0 70.3598 8.80389   9
  -6  -6   0 933.027 45.7619   2
   6  -6   0 932.701 45.5137   3
   6   6   0 914.294 42.1481   1
  -6   6   0 990.441 41.5494   8
  -6   6   0 980.707 47.0989  14
  -6   6   0 1034.00 43.0378   1
   6   6   0 968.937 37.1381   9
   6   6   0 1011.59 45.4046   7
   6   6   0 961.539 47.6226  12
  -7  -6   0 787.251 41.6888   2
   7  -6   0 795.225 41.5786   3
  -7   6   0 783.838 43.4844  14
   7   6   0 776.115 40.8839   7
   7   6   0 721.222 30.7422   9
   7   6   0 829.198 38.5160   1
  -7   6   0 825.380 39.1300   1
  -7   6   0 794.541 34.7674   8
  -8  -6   0 5.87834 16.0986   2
   8  -6   0 -1.8509 11.8299   3
   8   6   0 15.4614 16.0461   7
   8   6   0 19.9645 14.5161   1
  -8   6   0 18.6457 13.9365   1
  -8   6   0 5.84187 13.7437  14
   9  -6   0 9.80932 18.3023   3
  -9  -6   0 9.04089 18.6428   2
   9   6   0 26.0755 18.3588   7
  -9   6   0 14.9072 14.7806  14
  -9   6   0 27.5639 16.1351   1
   9   6   0 10.9026 17.1228   1
 -10  -6   0 340.727 33.6076   2
  10  -6   0 356.278 32.4490   3
  10   6   0 348.042 33.8356   7
 -10   6   0 360.152 31.4153   1
  10   6   0 324.954 31.2193   1
 -11  -6   0 17.8803 22.6857   2
  11  -6   0 34.3250 21.9443   3
 -11   6   0 24.0354 19.8627   1
  11   6   0 30.3692 21.4388   1
  11   6   0 1.46134 22.1641   7
  12  -6   0 33.0802 23.1318   3
 -12  -6   0 -22.640 24.7410   2
 -12   6   0 24.8064 22.2826   1
  12   6   0 -6.0471 23.3334   1
  12   6   0 10.3684 24.2917   7
 -13  -6   0 -10.657 24.1853   2
  13  -6   0 -1.9922 22.7235   3
  13   6   0 38.6768 26.3771   1
  13   6   0 26.2887 29.0441   7
   0   7   0 12.1438 11.2829  14
   0   7   0 -3.3991 4.94747   1
   0   7   0 -7.0370 9.84955   8
   0   7   0 -2.4649 4.37608   1
  -1   7   0 691.499 34.8083  14
  -1   7   0 647.497 26.9837   1
   1   7   0 659.735 26.3912   1
   1   7   0 646.185 34.6441  14
   1   7   0 675.184 25.1916   1
   1   7   0 632.069 32.9650   8
   1   7   0 599.034 29.9132   7
  -1   7   0 626.344 31.5867   8
  -1   7   0 641.426 25.5876   1
   2   7   0 148.936 10.4318   1
  -2   7   0 166.825 11.6736   1
  -2   7   0 158.150 18.2185  14
  -2   7   0 162.425 17.4765   8
   2   7   0 176.710 19.3543  14
   2   7   0 161.207 14.5974   7
   2   7   0 182.130 12.2741   1
  -2   7   0 180.300 12.4071   1
  -2   7   0 152.043 18.5805  12
  -3   7   0 76.5378 16.0550  12
   3   7   0 109.090 10.7021   1
  -3   7   0 97.9761 10.4216   1
  -3   7   0 113.721 14.8838   8
   3   7   0 103.557 13.0052   9
  -3   7   0 110.204 10.7560   1
   3   7   0 93.0266 14.1511   7
   3   7   0 122.710 10.0361   1
  -3   7   0 129.688 17.0978  14
   4   7   0 528.873 25.4700   1
  -4   7   0 477.203 31.6681   6
   4   7   0 507.801 26.9745   9
  -4   7   0 562.281 34.2661  14
   4   7   0 532.247 29.7386   7
  -4   7   0 562.264 25.6335   1
  -4   7   0 487.085 27.8731   8
  -4   7   0 497.718 33.0033  12
   5  -7   0 147.504 20.2863   5
  -5  -7   0 126.373 19.5358   2
   5   7   0 92.1541 15.4659   7
  -5   7   0 161.189 23.1702   6
   5   7   0 101.733 11.1103   9
  -5   7   0 115.486 18.4427  14
  -5   7   0 145.227 16.8410   8
   5   7   0 135.846 14.5963   1
  -5   7   0 116.220 13.8029   1
  -6  -7   0 33.8049 14.1815   2
  -6   7   0 35.4649 12.0403   1
  -6   7   0 24.4658 16.4045  14
  -6   7   0 53.8113 13.4047   8
   6   7   0 54.0014 12.9162   1
   6   7   0 32.8680 14.3790   7
  -7  -7   0 84.7648 20.7236   2
   7  -7   0 20.4870 18.2537   3
   7   7   0 72.0617 15.7660   1
  -7   7   0 71.8769 15.1123   1
   7   7   0 53.8180 16.9485   7
  -7   7   0 89.7931 20.3735  14
  -8  -7   0 385.545 32.9473   2
   8  -7   0 329.851 28.9197   3
   8   7   0 360.493 30.6480   7
  -8   7   0 308.227 26.6057   1
  -8   7   0 382.208 31.6904  14
   8   7   0 367.698 28.6657   1
   9  -7   0 8.48203 19.5105   3
  -9  -7   0 -4.8016 19.6747   2
   9   7   0 4.03282 17.6799   1
  -9   7   0 -1.3842 16.5828   1
   9   7   0 9.88063 18.1278   7
  -9   7   0 -21.648 17.1226  14
 -10  -7   0 47.0486 23.8092   2
  10  -7   0 125.858 25.2736   3
  10   7   0 59.6815 22.5611   7
 -10   7   0 62.8692 21.8773   1
  10   7   0 5.65669 18.7418   1
 -11  -7   0 134.018 28.9645   2
  11  -7   0 140.205 28.6279   3
  11   7   0 79.7714 26.2886   7
  11   7   0 134.654 27.1758   1
 -11   7   0 86.8942 24.3173   1
  12  -7   0 60.8299 26.1049   3
 -12  -7   0 78.9655 31.4667   2
 -12   7   0 88.9859 25.7263   1
  12   7   0 100.121 28.7222   1
  12   7   0 58.6638 27.1855   7
   0   8   0 331.102 22.0035   7
   0   8   0 321.422 26.1583  14
   0   8   0 327.393 25.5314   8
   0   8   0 331.231 16.4644   1
   1   8   0 390.511 26.0656  14
   1   8   0 382.954 16.4592   1
  -1   8   0 331.501 17.9117   1
  -1   8   0 413.853 25.9639   8
   1   8   0 410.267 23.3650   7
   1   8   0 339.172 26.5969   8
  -1   8   0 324.443 26.9664  14
   1   8   0 359.127 18.5044   1
  -1   8   0 335.103 17.0696   1
  -2   8   0 43.2408 7.65659   1
  -2   8   0 53.4977 16.2085  12
  -2   8   0 49.4276 14.7527   8
   2   8   0 33.2162 12.2944  14
  -2   8   0 61.9182 15.9070  14
   2   8   0 60.8675 16.0659   8
   2   8   0 51.9729 8.83135   1
   2   8   0 60.4026 12.6957   7
  -3   8   0 330.500 28.2196  14
   3   8   0 297.759 18.1620   1
   3   8   0 275.849 26.2823  14
   3   8   0 289.559 22.7548   7
   3   8   0 288.466 22.2402   9
  -3   8   0 301.091 24.0298   8
  -3   8   0 304.494 17.8394   1
  -3   8   0 323.709 27.8746  12
   4   8   0 163.614 15.0952   1
   4   8   0 185.795 21.2241  14
   4   8   0 211.341 17.9692   9
  -4   8   0 196.313 24.1476  12
   4   8   0 214.633 20.8472   7
  -4   8   0 147.014 23.7858   6
  -4   8   0 173.924 15.1201   1
  -4   8   0 228.150 20.7804   8
  -4   8   0 176.798 22.1919  14
  -5   8   0 174.944 26.0598   6
  -5   8   0 117.543 14.5503   1
   5   8   0 177.623 16.5615   1
   5   8   0 130.805 17.9618   7
  -5   8   0 149.413 18.4569   8
  -5   8   0 175.952 22.4259  14
  -5   8   0 98.5517 21.6518  12
  -6  -8   0 99.3819 22.4444   2
  -6   8   0 121.622 21.5849  14
  -6   8   0 119.810 16.2962   1
  -6   8   0 154.369 18.6242   8
   6   8   0 167.090 18.0061   1
  -6   8   0 94.8008 24.6513   6
   6   8   0 163.458 20.6039   7
  -7  -8   0 62.6946 21.4187   2
  -7   8   0 41.9990 20.1518  14
  -7   8   0 38.0378 14.4053   1
   7   8   0 33.8433 14.8702   1
   7   8   0 36.6738 17.0314   7
  -8  -8   0 -26.043 19.6884   2
   8  -8   0 29.2089 16.2471   3
   8   8   0 27.6038 17.6699   7
  -8   8   0 7.80582 16.8451  14
  -8   8   0 18.8989 15.4947   1
   8   8   0 -3.3411 15.3310   1
  -9  -8   0 130.975 28.3218   2
   9  -8   0 147.735 23.4217   3
   9   8   0 123.283 23.1094   1
  -9   8   0 110.909 21.6929   1
   9   8   0 76.2464 21.4133   7
 -10  -8   0 17.8777 27.4463   2
  10  -8   0 -26.880 22.0738   3
 -10   8   0 38.1833 20.3152   1
  10   8   0 6.08916 20.4735   1
  10   8   0 36.7419 22.6996   7
 -11  -8   0 8.86575 25.4608   2
  11  -8   0 15.0386 25.1372   3
 -11   8   0 -10.642 19.5192   1
  11   8   0 14.6817 23.5664   1
  11   8   0 11.9830 26.9924   7
   0   9   0 5.40098 13.9472   8
   0   9   0 -10.494 5.63775   1
   0   9   0 6.60652 14.7491  14
   0   9   0 7.41743 10.5394   7
   1   9   0 738.752 41.1997  14
  -1   9   0 735.141 40.0362   8
  -1   9   0 862.816 44.2555  14
  -1   9   0 749.339 43.4335  12
   1   9   0 756.857 31.5188   1
   1   9   0 854.765 43.0728   8
  -1   9   0 797.954 30.7719   1
   1   9   0 816.209 37.2380   7
   2   9   0 6.05252 15.8659   8
   2   9   0 3.42721 7.80434   1
  -2   9   0 16.1074 15.8402  14
  -2   9   0 9.53905 7.00776   1
  -2   9   0 3.19621 14.5358  12
  -2   9   0 1.51697 13.3827   8
   2   9   0 2.64733 11.4548   7
   2   9   0 24.3504 16.9709  14
   3   9   0 19.3785 11.7164   9
   3   9   0 2.14954 17.3947   8
  -3   9   0 -0.2484 7.80539   1
   3   9   0 19.5972 11.9140   7
  -3   9   0 -1.2615 15.1655  14
   3   9   0 4.01437 17.1632  14
  -3   9   0 12.5191 13.1757   8
  -3   9   0 30.7103 17.7772  12
   3   9   0 6.90013 8.42858   1
  -4   9   0 507.098 40.7465   6
  -4   9   0 480.554 37.9708  12
   4   9   0 569.683 32.6630   7
  -4   9   0 511.641 31.0796   8
   4   9   0 500.652 27.0478   1
  -4   9   0 495.807 26.2601   1
   4   9   0 522.011 35.0910  14
  -4   9   0 522.345 36.7549  14
   5   9   0 36.0222 19.9015  14
  -5   9   0 43.3247 18.7597  14
   5   9   0 57.4493 13.2421   1
  -5   9   0 65.5540 23.2537   6
   5   9   0 63.9627 17.6448   7
  -5   9   0 63.9297 21.6930  12
  -5   9   0 63.4418 12.9169   1
  -5   9   0 56.0912 17.3430   8
   6   9   0 44.5435 16.7875   7
  -6   9   0 29.2429 20.8504  14
   6   9   0 44.7193 14.3974   1
  -6   9   0 78.7553 21.9063   6
  -6   9   0 33.6077 24.9090  12
  -6   9   0 52.7141 14.1612   1
  -7  -9   0 323.635 33.8444   2
   7   9   0 329.132 31.1757   7
   7   9   0 290.008 26.0003   1
  -7   9   0 316.755 38.3047   6
  -7   9   0 294.847 25.3035   1
  -7   9   0 330.508 34.4131  14
  -8  -9   0 303.086 35.8004   2
  -8   9   0 221.911 25.2480   1
   8   9   0 308.900 30.5938   7
   8   9   0 288.013 27.5888   1
  -9  -9   0 37.0322 26.4146   2
   9  -9   0 14.2572 24.4498   3
   9   9   0 11.0760 19.7752   7
  -9   9   0 -14.214 17.0250   1
   9   9   0 -21.303 17.6873   1
  10  -9   0 204.729 32.5504   3
 -10  -9   0 164.411 35.6689   2
 -10   9   0 63.2954 23.5448   1
  10   9   0 100.433 24.4282   1
  10   9   0 89.3362 25.4912   7
 -11  -9   0 557.875 49.6995   2
  11   9   0 501.078 46.7827   7
 -11   9   0 546.822 43.0070   1
   0  10   0 500.325 35.1356   8
   0  10   0 488.989 38.3211  14
   0  10   0 504.982 21.6676   1
   0  10   0 550.003 30.7698   7
   1  10   0 5.12470 12.1925   7
  -1  10   0 16.5579 11.8841   7
   1  10   0 -14.974 16.3170   8
   1  10   0 1.91786 16.7253  14
   1  10   0 10.2176 6.95432   1
  -1  10   0 16.9364 6.51636   1
  -1  10   0 -11.936 15.8965  12
  -1  10   0 34.2132 17.2029   8
  -1  10   0 5.16671 17.0248  14
   2  10   0 124.419 23.7532  14
   2  10   0 52.4381 14.1143   9
   2  10   0 65.3033 21.4626   8
  -2  10   0 113.802 10.7675   1
  -2  10   0 81.3347 21.4141  12
   2  10   0 125.365 17.0456   7
   2  10   0 119.460 12.2402   1
  -2  10   0 94.8948 19.8225   8
  -2  10   0 89.7735 23.1683  14
   3  10   0 477.352 38.3700   8
   3  10   0 490.715 25.4333   1
  -3  10   0 488.572 41.2769   6
  -3  10   0 492.384 24.0082   1
   3  10   0 476.918 37.5730  14
  -3  10   0 431.563 38.0699  12
   3  10   0 487.508 30.5864   7
  -3  10   0 472.425 34.7161   8
  -3  10   0 466.038 37.8089  14
   4  10   0 196.481 22.2038   7
  -4  10   0 197.580 27.2897  14
  -4  10   0 241.853 32.6814   6
  -4  10   0 233.928 30.1455  12
  -4  10   0 228.309 25.8392   8
   4  10   0 216.172 18.4494   1
   4  10   0 178.965 28.7234  14
  -4  10   0 220.864 17.5669   1
   4  10   0 233.053 29.9245   8
   5  10   0 24.1827 22.9797   8
  -5  10   0 55.3971 20.6591  14
  -5  10   0 49.1910 24.7370   6
   5  10   0 74.9769 14.9066   1
  -5  10   0 80.3613 14.2295   1
   5  10   0 41.4299 17.4417   7
   6  10   0 35.7518 17.2577   7
   6  10   0 19.1543 14.4152   1
  -6  10   0 32.9792 21.0681   6
  -6  10   0 23.5721 19.7582  14
   6  10   0 24.3518 24.0816   8
  -6  10   0 15.2643 13.8568   1
  -7 -10   0 73.7015 31.4753   2
  -7  10   0 221.349 22.8307   1
   7  10   0 197.332 23.3311   1
  -7  10   0 165.748 34.5274   6
   7  10   0 218.921 26.4190   7
  -8 -10   0 73.6137 29.0142   2
  -8  10   0 49.1548 18.3726   1
   8  10   0 40.7085 20.4565   7
   8  10   0 73.9665 21.1340   1
  -8  10   0 55.9347 33.3729   6
  -9 -10   0 -15.453 27.1065   2
   9  10   0 4.05180 19.7621   1
   9  10   0 33.9857 24.2905   7
  -9  10   0 0.82922 18.4107   1
   0  11   0 -14.129 19.1823  12
   0  11   0 9.71087 19.6137   8
   0  11   0 4.02361 19.4466  14
   1  11   0 15.1044 19.9285   8
  -1  11   0 10.2542 22.2296  12
  -1  11   0 34.3570 20.1120  14
  -1  11   0 15.3352 18.7050   8
   1  11   0 5.03294 14.7464  14
  -2  11   0 19.6068 20.4600  14
   2  11   0 32.5343 22.4487   8
  -2  11   0 32.9924 18.4200   8
   2  11   0 25.4274 20.0493  14
  -3  11   0 83.0921 20.5913   8
   3  11   0 64.8746 24.7289   8
  -3  11   0 86.9202 24.0951  14
  -3  11   0 78.1054 10.2243   1
  -3  11   0 45.4158 25.3704   6
  -4  11   0 -4.8851 9.98681   1
  -4  11   0 -5.5959 19.7908  14
   4  11   0 4.69713 23.1295   8
   4  11   0 10.2938 8.04807   1
  -4  11   0 16.0484 24.3221   6
   5  11   0 -1.4443 24.2366   8
  -5  11   0 1.76619 11.7665   1
   5  11   0 -9.1765 12.5019   1
  -5  11   0 28.8301 21.4779  14
  -5  11   0 2.40553 25.7391   6
  -6  11   0 112.012 32.8014   6
   6  11   0 117.796 18.7413   1
  -6  11   0 91.3314 17.4643   1
   6  11   0 151.724 32.4839   8
  -7  11   0 94.7982 32.4399   6
   7  11   0 93.2520 20.4106   1
  -7  11   0 61.5380 18.1694   1
   7  11   0 20.8030 28.6692   8
  -8 -11   0 13.8740 29.3534   2
  -8  11   0 15.6032 18.2630   1
   8  11   0 5.14938 19.0057   1
  -8  11   0 -16.139 28.2190   6
   0  12   0 493.879 43.5218   8
   1  12   0 102.918 27.3356   8
  -1  12   0 124.462 26.3280   8
  -2  12   0 13.9131 23.0445   8
   2  12   0 10.0683 23.0421   8
   3  12   0 377.322 40.7245   8
  -3  12   0 384.982 44.2458   6
  -4  12   0 163.629 34.0292   6
   4  12   0 139.732 32.7352   8
  -5  12   0 5.63046 28.7256   6
   5  12   0 27.6560 27.3974   8
  -6  12   0 179.014 38.0997   6
   6  12   0 151.434 34.7724   8
   0  13   0 -0.4848 26.5873   8
  -1  13   0 262.256 36.5947   8
   1  13   0 181.698 33.0719   8
   2  13   0 43.8427 27.8474   8
  -2  13   0 51.0368 28.8538   6
  -3  13   0 64.2760 32.0033   6
  14   0  -1 12.0550 28.1660  10
 -14   0   1 -11.795 17.9519   2
 -13   0   1 4.25897 16.2676   2
  13   0  -1 5.17141 24.2981  10
 -12   0   1 0.81672 16.7315   2
  11   0  -1 6.42767 10.5901   3
 -11   0   1 7.30966 12.7394   2
 -10   0   1 24.5838 13.3659   2
  10   0  -1 9.27566 9.53264   3
  -9   0   1 1.00225 9.85450   2
   9   0  -1 1.35674 8.38960   3
  -8   0   1 2.51194 8.32990   2
   8   0  -1 0.35907 9.69985  12
   8   0  -1 -3.8183 7.53550   3
   7   0  -1 10.2823 8.75811  12
  -7   0   1 -7.2010 7.98886   2
   7   0  -1 6.86574 6.42107   3
   6   0  -1 9.05195 8.53319  12
  -6   0   1 1.84963 6.73416   2
   6   0  -1 6.48021 5.48154   3
   5   0  -1 -3.5704 6.01816  12
  -5   0   1 0.96439 4.97974   2
   5   0  -1 -3.0427 3.65664   3
   4   0  -1 3.11687 5.43587  12
  -4   0   1 2.80882 3.93014   2
   4   0  -1 -0.2825 3.53595   3
   3   0  -1 3.12596 3.72891   1
   3   0  -1 3.58768 2.83285   3
  -3   0   1 0.26102 3.27187   1
   3   0  -1 -0.6985 4.44663  12
  -3   0   1 3.27079 3.34756   2
   3   0  -1 0.36417 4.65424   6
   2   0  -1 -2.4047 2.99488  12
   2   0  -1 2.68378 1.62921   3
  -2   0   1 2.63138 2.21531   1
   2   0  -1 -1.5697 2.31270   6
  -2   0   1 -0.2016 1.72602   2
   2   0  -1 2.47796 2.35853   1
   1   0  -1 -0.0374 0.45452   1
  -1   0   1 -0.3240 0.23214   2
   1   0  -1 0.11008 0.40675   7
   1   0  -1 0.20555 0.31015   3
   1   0  -1 -0.1423 0.29209  10
  -1   0   1 0.98349 0.51984   1
   0   0   1 0.21630 0.20382  14
   0   0   1 0.41709 0.32827   8
   0   0   1 0.27109 0.19236   1
   0   0  -1 0.35784 0.34946   9
   0   0  -1 0.08867 0.17522   4
  -1   0  -1 -0.9757 0.67602   7
  -1   0  -1 1.21239 0.82655   1
   1   0   1 0.18530 0.44147  12
  -1   0  -1 -0.4585 0.48822   8
   1   0   1 0.25837 0.74967   9
  -1   0  -1 -0.5314 0.46215  13
   1   0   1 1.86313 0.85655   1
   1   0   1 -0.3133 0.28433   5
   1   0   1 0.04510 0.53353   6
  -1   0  -1 -0.4256 0.91959  14
   2   0   1 10.0518 2.93926  12
  -2   0  -1 7.97491 2.59340  13
   2   0   1 13.1576 3.26765   1
  -2   0  -1 14.6594 3.57598   7
  -2   0  -1 9.46068 3.06838   1
   2   0   1 5.51377 2.79318   6
   2   0   1 -1.9615 2.77267   9
   2   0   1 9.23660 2.77779   3
  -3   0  -1 -4.0829 3.39616   1
   3   0   1 4.68617 3.96469   1
   3   0   1 3.69349 4.43906   9
   3   0   1 2.99578 4.18021   6
   3   0   1 1.44347 2.93722   3
  -3   0  -1 -0.5766 3.15461  13
   3   0   1 4.33044 4.02615  12
   4   0   1 -4.3443 4.16906  12
   4   0   1 6.01570 5.30718   9
   4   0   1 0.06686 4.08092   3
  -4   0  -1 1.05361 4.26313  13
  -5   0  -1 1.40300 4.72424  13
  -5   0  -1 -6.8951 6.32650   2
   5   0   1 0.50189 4.23921   3
   5   0   1 -0.8362 6.27433   9
   5   0   1 -1.7959 5.16581  12
   6   0   1 -6.1985 5.86258   3
  -6   0  -1 12.0994 9.85733   2
  -6   0  -1 5.19270 6.25288  13
   6   0   1 -2.9408 5.97425  12
   6   0   1 1.92244 7.63408   9
   7   0   1 -5.8329 7.28268  12
   7   0   1 6.43747 6.39629   3
  -7   0  -1 0.49652 9.20068   2
  -8   0  -1 -3.7296 10.5148   2
   8   0   1 13.1426 9.35863  12
   8   0   1 0.93301 7.87612   3
   9   0   1 -3.6951 8.91533   3
  -9   0  -1 -11.535 11.4894   2
 -10   0  -1 -10.267 14.8317   2
  10   0   1 6.67414 10.5653   3
 -11   0  -1 12.1071 17.4077   2
  11   0   1 -13.086 10.9282   3
 -12   0  -1 18.5985 17.3529   2
 -13   0  -1 0.94042 18.8979   2
 -14   0  -1 -7.9022 19.2520   2
  14  -1  -1 26.8394 27.6073  10
 -14  -1   1 -6.7504 17.4358   2
  14   1  -1 -30.066 25.3701  10
 -14   1   1 11.1431 18.1010   2
 -13  -1   1 145.726 24.6073   2
  13  -1  -1 137.821 30.6281  10
 -13   1   1 139.692 23.0575   2
 -12  -1   1 727.572 41.2043   2
  12  -1  -1 653.338 47.5986  10
  12  -1  -1 724.009 36.3561   3
 -12   1   1 691.120 39.2832   2
  11  -1  -1 248.363 21.6571   3
  11  -1  -1 243.963 29.7264  10
 -11  -1   1 248.044 25.3273   2
 -11   1   1 264.777 23.9404   2
 -10  -1   1 69.3241 16.6557   2
  10  -1  -1 69.5055 14.2759   3
  10   1  -1 63.4493 10.3830   3
 -10   1   1 69.1200 14.3569   2
  -9  -1   1 1178.20 50.5350   2
   9  -1  -1 1154.98 47.7359   3
   9   1  -1 1296.77 45.4958   3
  -9   1   1 1183.93 50.1366   2
   8  -1  -1 562.686 25.7096   3
  -8  -1   1 532.898 27.6263   2
  -8   1   1 559.301 27.9247   2
   8   1  -1 571.069 37.2587   7
   8   1  -1 519.194 30.1908  12
   8   1  -1 507.368 22.9047   3
   7  -1  -1 17.8572 10.0761  12
  -7  -1   1 14.6359 8.48858   2
   7  -1  -1 20.9635 7.61987   3
   7   1  -1 17.3386 11.9388   7
   7   1  -1 44.1313 10.4607  12
  -7   1   1 33.9495 9.80302   2
   7   1  -1 32.1218 6.35237   3
   6  -1  -1 1446.62 55.2551  12
   6  -1  -1 1378.66 51.2229   3
  -6  -1   1 1373.76 52.6900   2
   6   1  -1 1387.37 55.3459  12
   6   1  -1 1363.85 55.1171   7
   6   1  -1 1451.57 48.9726   3
   5  -1  -1 2954.16 101.324  12
  -5  -1   1 2807.89 98.6661   2
   5  -1  -1 2872.73 97.8654   3
   5   1  -1 2790.86 95.4852   3
   5   1  -1 2941.31 100.971   7
   5   1  -1 2876.45 101.406  12
  -4  -1   1 564.864 23.1633   2
   4  -1  -1 579.598 25.2992  12
   4  -1  -1 570.117 22.6731   3
   4   1  -1 561.608 20.3858   3
   4   1  -1 577.268 24.9284   7
   4   1  -1 568.163 25.6880  12
   3  -1  -1 778.432 30.9832  10
  -3  -1   1 811.021 29.5701   2
   3  -1  -1 839.967 29.6020   3
   3  -1  -1 802.266 31.4366  12
   3   1  -1 787.487 27.1971   3
  -3   1   1 837.500 29.9906   1
   3   1  -1 769.461 32.4660   6
   3   1  -1 822.924 30.5665   7
  -3   1   1 807.040 30.3115  14
   3   1  -1 801.696 32.1167  12
   3   1  -1 799.995 30.0927   1
   2  -1  -1 6160.87 204.843  12
  -2  -1   1 6258.98 203.368   2
   2  -1  -1 6367.66 203.550   3
  -2   1   1 6513.34 203.446   1
   2   1  -1 6314.48 203.693   1
   2   1  -1 6140.15 205.947   6
   2   1  -1 5779.56 205.453  12
  -2   1   1 6293.28 204.103   7
  -2   1   1 5762.88 203.469  14
   2   1  -1 6231.03 203.897   7
  -2   1   1 6375.00 203.509   1
  -1  -1   1 3.31298 1.11273   2
  -1   1   1 2.14690 0.76338   1
  -1   1   1 15.5266 2.59370   5
  -1   1   1 -0.1177 0.92731   6
  -1   1   1 1.64142 0.65492   1
  -1   1   1 0.37637 0.55744  14
   1   1  -1 17.1921 3.19074   6
   1   1  -1 0.59872 0.75172   7
   1   1  -1 4.75663 1.31195   1
   1   1  -1 1.77819 0.75475   1
  -1   1   1 5.08821 0.95178  13
  -1   1   1 3.43456 1.18827  12
  -1   1   1 5.63820 1.77904   4
   0   1  -1 -0.8240 0.45939   9
   0   1  -1 0.50190 0.65828   8
   0   1  -1 1.45000 0.61798   1
   0   1   1 2.83552 0.79019  11
   0   1  -1 -0.0249 0.42969   1
  -1  -1  -1 46.6054 4.07230  13
   1  -1   1 42.1336 3.42636   5
   1   1   1 41.7886 3.00729   1
  -1   1  -1 63.5465 3.82571   1
  -1   1  -1 51.7345 3.30153   7
   1   1   1 55.2693 4.20806   6
  -2  -1  -1 -3.1579 3.43722   2
   2  -1   1 4.11324 3.35830   3
  -2  -1  -1 2.32097 3.38846  13
   2  -1   1 6.20375 2.93650   5
   2  -1   1 3.41617 3.24845   6
   2  -1   1 2.71548 2.99324  12
   2  -1   1 -0.4662 3.63659   9
  -2   1  -1 1.04278 2.89653   7
   2   1   1 2.70538 3.28049   9
  -2   1  -1 3.82810 3.03695   1
   2   1   1 3.38017 3.07372   7
   2   1   1 1.94880 2.91946  12
  -2   1  -1 2.15668 4.65423  14
   2   1   1 0.15155 2.65713   1
   2   1   1 5.41797 3.25042   6
  -2   1  -1 -1.0046 3.62022   8
   2   1   1 3.38050 2.91456   1
  -2   1  -1 2.98065 1.98618  13
  -3  -1  -1 571.688 23.3544  13
   3  -1   1 607.652 23.0002   3
   3  -1   1 580.079 23.7505  12
   3  -1   1 599.163 24.8690   9
   3  -1   1 498.207 23.6350   6
  -3  -1  -1 610.762 24.1073   2
  -3   1  -1 564.725 23.2481   7
  -3   1  -1 595.250 25.8585  14
  -3   1  -1 580.998 20.9507  13
   3   1   1 588.596 23.3700  12
  -3   1  -1 639.728 23.6460   8
  -3   1  -1 604.953 23.5743   1
   3   1   1 595.883 24.5062   6
   3   1   1 586.362 23.1948   1
   3   1   1 584.415 23.7505   9
   4  -1   1 1.53077 4.76219   3
   4  -1   1 5.53972 4.99648  12
  -4  -1  -1 11.7260 5.13709  13
  -4  -1  -1 7.66599 5.94708   2
  -4   1  -1 2.17722 3.14225  13
   4   1   1 3.40478 4.76048  12
   4   1   1 4.38913 3.20215   3
   4   1   1 11.2823 5.55324   9
  -4   1  -1 2.23066 6.35273  14
   5  -1   1 301.179 17.3691  12
   5  -1   1 302.629 16.0683   3
  -5  -1  -1 323.660 16.5316  13
  -5  -1  -1 310.570 18.2080   2
   5   1   1 327.937 18.2976   9
   5   1   1 361.862 18.0640  12
  -5   1  -1 347.188 14.3478  13
   5   1   1 304.056 14.1127   3
   6  -1   1 710.365 31.7363  12
   6  -1   1 701.543 29.2732   3
  -6  -1  -1 677.347 29.4810  13
  -6  -1  -1 704.272 32.5446   2
   6   1   1 677.057 26.7916   3
  -6   1  -1 705.862 27.0436  13
   6   1   1 700.469 31.0983   9
   6   1   1 729.057 30.6518  12
   7  -1   1 61.4690 9.81282   3
  -7  -1  -1 80.9639 13.3755   2
   7  -1   1 71.4139 11.6149  12
   7   1   1 77.6546 8.27528   3
   7   1   1 65.5448 11.3509   9
   7   1   1 89.6109 12.0920  12
   8  -1   1 32.7048 9.68111   3
   8  -1   1 50.4762 11.4404  12
  -8  -1  -1 47.9716 13.0795   2
   8   1   1 35.5685 10.8251  12
   8   1   1 39.0952 7.87051   3
  -8   1  -1 41.6800 12.9067   2
   9  -1   1 820.865 35.7062   3
  -9  -1  -1 816.364 41.4743   2
   9   1   1 814.982 33.0184   3
  -9   1  -1 779.141 39.6549   2
 -10  -1  -1 1348.63 59.3686   2
  10  -1   1 1331.70 53.9412   3
 -10   1  -1 1325.88 58.5602   2
  10   1   1 1299.37 50.4659   3
  11  -1   1 59.0833 13.6169   3
 -11  -1  -1 55.9215 17.9831   2
 -11   1  -1 40.4990 16.2656   2
  12  -1   1 14.9114 14.5398   3
 -12  -1  -1 35.9152 19.5881   2
 -12   1  -1 1.58433 18.4946   2
 -13  -1  -1 310.107 33.1221   2
  13  -1   1 205.145 35.7858  10
 -13   1  -1 272.051 30.8074   2
  14  -1   1 29.8263 31.6142  10
 -14  -1  -1 86.9643 24.2613   2
 -14   1  -1 121.179 23.8494   2
 -14  -2   1 47.1808 20.9487   2
  14  -2  -1 27.3695 29.4453  10
  14   2  -1 32.3262 30.6508   7
  13  -2  -1 145.358 31.6249  10
  13  -2  -1 111.032 20.4541   3
 -13  -2   1 129.768 23.2326   2
  13   2  -1 138.043 30.4493   7
 -13   2   1 93.0912 20.1775   2
  12  -2  -1 21.3463 16.1157   3
  12  -2  -1 39.7335 24.7109  10
 -12  -2   1 27.8684 16.9151   2
  12   2  -1 45.9411 24.5385   7
 -12   2   1 42.8484 16.6561   2
  11  -2  -1 -5.9275 20.7870  10
  11  -2  -1 30.9413 13.8680   3
 -11  -2   1 45.3461 18.2860   2
  11   2  -1 25.9861 20.9113   7
 -11   2   1 52.1643 15.6079   2
  10  -2  -1 182.825 25.0778  10
 -10  -2   1 167.012 20.8505   2
  10  -2  -1 142.774 17.3162   3
  10   2  -1 147.743 23.7591   7
 -10   2   1 157.021 18.9332   2
   9  -2  -1 81.2103 13.2479   3
  -9  -2   1 73.3716 15.6763   2
   9  -2  -1 22.1564 16.6650  10
   9   2  -1 46.6543 17.0705   7
   9   2  -1 37.7009 7.08082   3
  -9   2   1 25.5341 12.2623   2
   8  -2  -1 1452.69 56.6027   3
   8  -2  -1 1408.24 61.1493  10
  -8  -2   1 1422.32 57.4116   2
   8   2  -1 1523.95 60.3342  12
   8   2  -1 1485.66 50.4825   3
   8   2  -1 1371.11 60.8221   7
   7  -2  -1 8.18146 8.38643   3
  -7  -2   1 16.1218 9.22104   2
   7  -2  -1 2.86473 9.50538  12
   7  -2  -1 -15.284 11.0807  10
   7   2  -1 4.00880 3.97010   3
   7   2  -1 6.46519 11.1828   7
   7   2  -1 4.63370 8.62249  12
   6  -2  -1 61.9623 11.1671  12
   6  -2  -1 76.7911 17.8080  10
   6  -2  -1 64.2529 9.94676   3
  -6  -2   1 58.5721 10.0148   2
   6   2  -1 63.0938 4.89530   3
   6   2  -1 63.7071 11.8445   7
   6   2  -1 70.7208 11.5291  12
  -5  -2   1 1749.67 62.4726   2
   5  -2  -1 1690.74 61.8956   3
   5  -2  -1 1705.98 64.3847  12
   5   2  -1 1687.22 63.7531   7
   5   2  -1 1774.07 65.5047  12
  -5   2   1 1702.70 63.3847  14
   5   2  -1 1739.42 56.9728   3
   4  -2  -1 337.640 17.9107  12
  -4  -2   1 306.963 15.7204   2
   4  -2  -1 341.670 15.5125   3
  -4   2   1 290.981 15.6578   1
   4   2  -1 325.126 16.5119   1
   4   2  -1 370.881 19.9129  12
   4   2  -1 304.960 13.4460   9
   4   2  -1 305.444 16.9114   7
  -4   2   1 301.690 16.9351  14
   4   2  -1 266.311 15.2559   1
  -4   2   1 324.607 15.4630   1
   3  -2  -1 305.384 16.2360  12
   3  -2  -1 316.548 15.0874   3
  -3  -2   1 327.278 14.9451   2
   3   2  -1 348.909 15.8274   7
   3   2  -1 312.733 14.4681   1
  -3   2   1 290.872 12.8383   8
  -3   2   1 292.671 14.1814   1
   3   2  -1 325.134 12.4323   9
  -3   2   1 310.840 15.2649  14
   3   2  -1 328.624 17.6065  12
   3   2  -1 312.451 14.5309   1
  -3   2   1 322.168 14.1915   1
  -2  -2   1 3055.10 98.3168   2
  -2   2   1 2897.56 96.8345   1
   2   2  -1 3000.42 97.8544   7
  -2   2   1 2936.30 95.6645  13
  -2   2   1 2882.81 96.1684   8
  -2   2   1 2913.03 97.8851  14
  -2   2   1 2923.22 96.9303   1
  -2   2   1 2968.95 98.4422  10
   2   2  -1 2894.32 100.550  11
   2   2  -1 2828.25 95.6166   9
   2   2  -1 2926.07 97.3018   1
  -2   2   1 2784.78 99.1879   6
   2   2  -1 2845.15 100.649   6
  -2   2   1 2954.53 98.2281   7
   2   2  -1 2896.11 97.4294   1
  -1  -2   1 8128.64 268.456   2
  -1   2   1 8053.07 268.397  11
  -1   2   1 8579.40 266.083  13
  -1   2   1 8377.33 267.182   5
   1   2  -1 8066.28 266.022   1
  -1   2   1 8179.48 266.786  14
   1   2  -1 8337.76 265.661   3
  -1   2   1 8257.39 265.628   1
  -1   2   1 8226.97 265.213   1
   1   2  -1 8070.96 266.173   7
   1   2  -1 7845.97 265.752  10
  -1   2   1 7836.13 267.719   4
  -1   2   1 8415.30 267.315  10
  -1   2   1 8066.13 267.540  12
  -1   2   1 8469.70 266.943   3
   1   2  -1 7859.52 266.243   1
   1   2  -1 7947.99 267.390   5
   1   2  -1 7926.80 269.197  11
   0   2   1 27.1718 3.44651   5
   0   2  -1 17.9993 3.79267   8
   0   2  -1 18.8193 3.27472   3
   0   2  -1 24.8925 4.44560  14
   0   2  -1 21.7314 3.08047   1
   0   2  -1 23.8735 5.53065  11
   0   2  -1 25.7076 2.83159  10
   0   2  -1 32.9091 3.19210   4
   0   2  -1 19.8286 3.79881   5
   0   2   1 23.9717 4.08700   4
   0   2   1 27.5396 3.72371  13
   0   2   1 20.3718 3.79394  10
   0   2   1 22.8378 3.31379   3
   0   2   1 24.5734 4.38923  11
   0   2  -1 18.5706 3.01389   1
   1  -2   1 7.92107 3.77541   5
  -1   2  -1 0.76187 2.43166   1
   1   2   1 4.89792 1.84163   1
  -1   2  -1 10.6493 2.31923   4
   1   2   1 6.63197 2.01239   1
   1   2   1 5.25203 2.58881   5
   1   2   1 5.15021 3.62069  13
  -1   2  -1 7.55665 2.62721   7
   1   2   1 3.32481 2.13547   3
  -1   2  -1 7.75407 3.59018   3
   1   2   1 3.09536 3.58542   4
  -1   2  -1 5.50101 3.83245   8
   1   2   1 3.45161 3.23340   9
  -1   2  -1 1.10235 2.92621   1
   1   2   1 7.83060 3.82060   7
  -1   2  -1 0.52377 4.03453  14
   1   2   1 14.4453 4.22416  11
   2  -2   1 3741.19 128.111   5
  -2  -2  -1 3852.18 128.603  13
   2  -2   1 3777.78 128.377   3
   2   2   1 3867.02 128.928   7
  -2   2  -1 3767.89 129.766  14
   2   2   1 3860.95 127.011   1
  -2   2  -1 3771.87 128.105   8
   2   2   1 3871.24 127.033   1
  -2   2  -1 3970.34 127.668   1
  -2   2  -1 3874.52 127.190   7
  -2   2  -1 3799.17 127.717   1
   2   2   1 3881.06 129.351   6
   2   2   1 3786.06 128.628   9
  -3  -2  -1 799.997 32.0900  13
  -3  -2  -1 784.154 32.0906   2
   3  -2   1 815.489 32.3191  12
   3  -2   1 822.679 31.8075   5
   3  -2   1 857.159 31.6787   3
  -3   2  -1 838.256 28.2402  13
   3   2   1 829.187 32.3568  12
  -3   2  -1 831.909 31.7474   1
  -3   2  -1 752.478 30.8190   7
  -3   2  -1 830.764 34.2909  14
   3   2   1 844.049 31.7254   9
   3   2   1 810.078 30.9512   1
   3   2   1 855.544 31.0523   1
   3   2   1 866.094 33.4018   6
  -3   2  -1 854.683 31.5739   1
  -3   2  -1 851.439 32.1835   8
   3   2   1 803.701 32.7397   7
   4  -2   1 -4.9384 5.43816   3
  -4  -2  -1 7.53467 6.21303  13
   4  -2   1 4.13080 5.31477  12
  -4  -2  -1 -1.2136 6.28495   2
   4   2   1 4.14098 5.34644  12
   4   2   1 4.18682 4.66517   9
   4   2   1 0.39294 5.36747   7
   4   2   1 -0.6723 4.35490   1
  -4   2  -1 3.42081 5.28912   8
   4   2   1 7.73704 5.63957   1
  -4   2  -1 -7.5863 7.65436  14
   4   2   1 6.20082 2.53915   3
  -4   2  -1 2.75954 2.21545  13
  -5  -2  -1 2145.05 78.4356  13
   5  -2   1 2297.79 79.6059  12
  -5  -2  -1 2266.07 79.7847   2
   5  -2   1 2122.80 77.6430   3
   5   2   1 2194.00 79.5653   1
   5   2   1 2194.80 78.0952   9
   5   2   1 2193.52 78.6809  12
   5   2   1 2187.49 80.5588   7
  -5   2  -1 2248.73 73.2404  13
   5   2   1 2166.47 73.5538   3
  -5   2  -1 2227.96 81.7778  14
  -6  -2  -1 1775.09 66.8411   2
   6  -2   1 1696.73 66.2009  12
   6  -2   1 1788.36 64.8797   3
  -6  -2  -1 1736.86 65.2787  13
   6   2   1 1800.35 65.6041  12
   6   2   1 1740.48 59.9716   3
   6   2   1 1772.04 65.1170   9
  -6   2  -1 1833.92 69.1830  14
   6   2   1 1743.74 67.9499   7
  -7  -2  -1 23.1324 11.7351   2
   7  -2   1 26.5217 10.9086  12
   7  -2   1 12.6601 9.28122   3
   7   2   1 16.8324 8.98498   9
   7   2   1 22.4584 5.53369   3
   7   2   1 46.2799 13.9203   7
   7   2   1 8.38768 8.21931  12
   8  -2   1 41.1050 11.7685   3
  -8  -2  -1 32.1782 13.1773   2
   8   2   1 34.2105 6.59377   3
   8   2   1 16.0196 14.7721   7
   8   2   1 35.0421 10.5746  12
   8   2   1 41.8755 11.6102   9
   9  -2   1 678.868 33.1110   3
  -9  -2  -1 629.904 36.6242   2
   9   2   1 702.503 27.4254   3
   9   2   1 664.090 33.7480  12
   9   2   1 640.390 44.9684   7
  10  -2   1 51.7601 14.2919   3
 -10  -2  -1 80.4804 18.6911   2
 -10   2  -1 45.5211 18.1517   2
 -11  -2  -1 11.6794 17.5387   2
  11  -2   1 22.9264 15.1917   3
 -11   2  -1 -1.4180 16.9809   2
 -12  -2  -1 343.341 32.5565   2
  12  -2   1 326.001 27.2051   3
  12  -2   1 412.424 40.3323  10
 -12   2  -1 368.279 32.5847   2
  13  -2   1 37.8879 29.2182  10
 -13  -2  -1 23.8185 20.4744   2
  13  -2   1 22.0973 14.5364   3
 -13   2  -1 50.4499 21.4417   2
 -14  -2  -1 -4.7687 21.3378   2
  14  -2   1 -20.916 29.3881  10
 -14   2  -1 23.2954 19.1589   2
 -14  -3   1 40.4434 22.3320   2
  14  -3  -1 23.4987 31.2402  10
  14   3  -1 77.2292 31.2674   7
  13  -3  -1 62.9374 29.6942  10
 -13  -3   1 -12.832 18.6875   2
  13  -3  -1 34.2670 19.8930   3
  13   3  -1 -13.205 25.0720   7
  12  -3  -1 13.1703 18.8440  10
  12  -3  -1 4.09454 14.9584   3
 -12  -3   1 32.2458 18.2762   2
  12   3  -1 -2.5340 16.4023   7
 -12   3   1 -5.8669 14.4559   2
 -11  -3   1 101.541 21.1100   2
  11  -3  -1 78.2678 17.7538   3
  11  -3  -1 97.8087 21.4164  10
 -11   3   1 110.398 18.4315   2
  11   3  -1 118.535 24.8870   7
  10  -3  -1 12.6974 19.4290  10
  10  -3  -1 24.9462 14.0159   3
 -10  -3   1 34.2871 15.4561   2
  10   3  -1 14.1765 17.9185   7
 -10   3   1 13.5500 13.7350   2
  -9  -3   1 35.3364 13.3736   2
   9  -3  -1 8.29866 9.21379   3
   9   3  -1 17.6001 12.8908   7
  -8  -3   1 25.0385 11.9511   2
   8  -3  -1 19.6007 9.10157   3
   8   3  -1 14.1870 11.0255   7
   8   3  -1 14.2769 10.6893  12
  -7  -3   1 27.0822 11.2378   2
   7  -3  -1 4.45546 10.2651   3
   7   3  -1 32.3314 13.0322   7
   7   3  -1 28.4588 11.6218  12
   6  -3  -1 69.8776 10.0533   3
   6  -3  -1 57.0827 11.8967  12
  -6  -3   1 40.6606 10.2218   2
  -6   3   1 71.2592 11.1869  14
  -6   3   1 72.5478 11.2090   1
   6   3  -1 83.1261 12.4991  12
   6   3  -1 68.1526 11.3414   1
   6   3  -1 69.8125 12.5318   7
  -5  -3   1 324.876 19.0611   2
   5  -3  -1 332.576 20.9077  12
   5  -3  -1 348.785 19.5638   3
   5   3  -1 319.995 18.8096   1
   5   3  -1 365.394 20.3687   7
  -5   3   1 304.400 18.9853   1
  -5   3   1 347.663 15.3672   8
   5   3  -1 357.241 15.4112   9
  -5   3   1 341.493 20.7314  14
   5   3  -1 403.004 23.6098  12
  -4  -3   1 213.229 13.0499   2
   4  -3  -1 200.500 12.7627   3
   4  -3  -1 207.859 13.8839  12
   4   3  -1 177.127 13.9386   7
   4   3  -1 194.898 9.78222   9
  -4   3   1 193.753 11.1529   8
   4   3  -1 209.285 17.1090  12
   4   3  -1 192.236 12.7715   1
  -4   3   1 185.183 14.5222  14
   4   3  -1 207.573 12.9078   1
  -4   3   1 201.505 12.6088   1
  -4   3   1 197.448 11.9213   1
   3  -3  -1 94.7841 9.24225   5
  -3  -3   1 100.446 9.71910   2
   3  -3  -1 105.103 10.2073   3
  -3   3   1 118.898 5.78895  13
   3   3  -1 105.409 9.72574   7
   3   3  -1 110.703 8.71052   1
   3   3  -1 120.677 6.66578   9
  -3   3   1 117.085 7.76793   8
  -3   3   1 120.412 8.37733   1
  -3   3   1 122.260 8.70785   1
  -3   3   1 125.016 11.9000   6
   3   3  -1 125.476 8.43559   1
  -3   3   1 111.882 10.0357  14
  -2  -3   1 54.0353 7.27962   2
   2   3  -1 49.1841 5.27068   1
  -2   3   1 57.7256 8.08895  12
   2   3  -1 63.4714 5.62093   1
  -2   3   1 54.2943 4.92045   1
  -2   3   1 51.1020 7.56622   6
   2   3  -1 44.5915 5.82688   7
  -2   3   1 57.7072 4.74760   1
   2   3  -1 48.7318 4.47205   9
   2   3  -1 57.7062 4.27714   3
  -2   3   1 49.6084 6.88770   4
  -2   3   1 41.0031 6.49549  14
  -2   3   1 55.5413 5.38309   8
  -2   3   1 62.1136 4.83972  13
   1   3  -1 155.613 8.07129  10
  -1   3   1 177.611 11.1169  12
  -1   3   1 157.548 10.3565   4
   1   3  -1 160.360 8.09364   1
   1   3  -1 137.474 9.50876   5
  -1   3   1 150.909 6.80821   1
   1   3  -1 163.915 8.26039   3
   1   3  -1 162.487 8.77623   7
  -1   3   1 175.945 6.80915   1
  -1   3   1 154.118 9.83202  14
  -1   3   1 143.172 8.30975  13
  -1   3   1 179.586 10.0634  10
   1   3  -1 150.699 10.9628  14
   0   3   1 371.652 15.7069   3
   0   3   1 382.952 16.5204  13
   0   3  -1 405.061 15.3745  10
   0   3  -1 366.267 17.8095  14
   0   3  -1 384.115 17.1319   8
   0   3   1 393.939 17.5223   4
   0   3   1 366.403 18.3078  11
   0   3  -1 392.122 15.6892   1
   0   3  -1 367.076 15.7456   4
   0   3   1 386.485 16.4210   5
   0   3  -1 381.723 15.5095   1
   0   3   1 380.856 16.8504  10
   0   3  -1 383.003 15.9499   3
   1   3   1 79.4737 7.83586   7
   1   3   1 70.0408 4.34475   1
  -1   3  -1 69.5894 7.12809   8
  -1   3  -1 77.7524 6.33908   1
   1   3   1 67.4063 5.30777   3
  -1   3  -1 59.0080 5.17271   1
   1   3   1 69.5996 7.17387  10
   1   3   1 44.4094 7.78017  11
   1   3   1 65.0379 4.16947   1
  -1   3  -1 70.0322 5.93336   4
   1   3   1 71.1694 6.49264   5
  -1   3  -1 62.8734 7.96036  14
  -1   3  -1 75.0465 6.40266  10
   2  -3   1 22.3598 6.18929   5
   2   3   1 33.7765 3.79483   3
  -2   3  -1 33.3099 6.98225  14
   2   3   1 29.9463 4.05738   1
   2   3   1 27.5346 5.69498   9
   2   3   1 25.6873 4.53568   5
   2   3   1 35.5797 4.49225   1
  -2   3  -1 22.7999 4.59839   1
  -2   3  -1 35.6262 5.05772   7
   2   3   1 21.9241 6.09738   7
  -2   3  -1 28.2963 5.16887   1
  -2   3  -1 20.6869 5.22959   8
  -3  -3  -1 65.2427 9.02550  13
   3  -3   1 74.9285 8.82921   5
  -3  -3  -1 64.5320 8.56799   2
   3  -3   1 63.9811 8.85349   3
  -3   3  -1 50.9425 7.76176   8
   3   3   1 64.5271 6.61718   1
  -3   3  -1 61.5221 10.3084  14
   3   3   1 51.7188 8.25541  12
   3   3   1 56.4385 8.69307   7
  -3   3  -1 75.8139 7.53564   1
   3   3   1 56.7480 7.14833   9
   3   3   1 53.5754 6.37585   1
  -3   3  -1 69.2291 7.71582   1
   3   3   1 64.9310 4.36514   3
   4  -3   1 16.3400 6.39810   3
  -4  -3  -1 33.1625 9.02020  13
  -4  -3  -1 18.9979 8.26713   2
   4  -3   1 35.9817 8.37428   5
   4   3   1 24.9114 7.15163   7
   4   3   1 26.9193 7.20667   1
   4   3   1 30.5953 3.14231   3
  -4   3  -1 32.4763 2.39993  13
   4   3   1 33.4866 7.88303  12
  -4   3  -1 29.5705 9.05128  14
  -4   3  -1 11.5838 6.77037   1
   4   3   1 25.1232 6.09933   9
   4   3   1 35.2306 6.75933   1
  -4   3  -1 39.9097 8.15982   8
   5  -3   1 48.4160 9.80870  12
  -5  -3  -1 40.5576 10.2457   2
  -5  -3  -1 24.8612 9.63530  13
   5  -3   1 29.8154 9.39514   3
  -5   3  -1 53.1308 11.5543  14
  -5   3  -1 62.7135 10.1852   1
   5   3   1 49.9265 9.25938   1
   5   3   1 40.8594 10.6496   7
   5   3   1 43.6631 3.23892   3
   5   3   1 23.6431 8.11370  12
  -5   3  -1 39.5952 8.26625   8
   5   3   1 55.1543 8.20347   9
   6  -3   1 48.4644 10.8197  12
  -6  -3  -1 37.8355 11.3356   2
   6  -3   1 48.1294 11.0458   3
  -6  -3  -1 39.0308 11.0534  13
   6   3   1 54.5097 10.2749  12
   6   3   1 52.0342 3.83898   3
  -6   3  -1 50.9733 8.64117   8
   6   3   1 46.4899 12.7592   7
   6   3   1 51.9497 9.25900   9
  -6   3  -1 48.6102 12.1978  14
   6   3   1 48.6011 10.7557   1
  -7  -3  -1 40.7051 13.5816   2
   7  -3   1 52.3644 12.4409   3
   7   3   1 50.6394 10.3740   9
   7   3   1 83.5992 13.7162   1
   7   3   1 57.5465 15.1444   7
   7   3   1 83.7583 12.2502  12
  -7   3  -1 48.1951 14.7385  14
   7   3   1 45.2848 4.40194   3
   8  -3   1 501.035 27.6561   3
  -8  -3  -1 444.110 29.2002   2
   8   3   1 492.590 26.0709   9
   8   3   1 446.142 26.4154  12
   8   3   1 401.088 31.4512   7
   8   3   1 468.083 17.6901   3
  -9  -3  -1 97.9090 19.0812   2
   9  -3   1 138.389 17.8666   3
   9   3   1 107.287 18.7022   7
   9   3   1 176.817 17.7267  12
  10  -3   1 50.2389 17.2120   3
 -10  -3  -1 15.5504 16.6023   2
  10   3   1 65.1517 21.5786   7
 -11  -3  -1 -14.301 17.5130   2
  11  -3   1 -9.2990 16.4802   3
  11   3   1 12.0373 21.0221   7
 -11   3  -1 21.1553 18.1340   2
 -12  -3  -1 26.1391 22.4045   2
  12  -3   1 14.6384 22.3502  10
  12  -3   1 8.90837 18.8345   3
 -12   3  -1 0.63360 18.6611   2
  12   3   1 -1.9848 24.5091   7
  13  -3   1 20.5339 29.1344  10
  13  -3   1 7.64681 17.9725   3
 -13  -3  -1 39.6817 21.9875   2
  13   3   1 24.0399 28.8953   7
 -13   3  -1 -0.5288 17.6526   2
  14  -3   1 -9.3179 31.2338  10
 -14  -3  -1 42.1044 24.5249   2
  14   3   1 73.2675 33.5698   7
  14  -4  -1 -32.238 29.8819  10
  14  -4  -1 18.8823 20.2632   3
 -14  -4   1 45.8275 25.8608   2
  14   4  -1 59.5937 31.0626   7
 -13  -4   1 46.2171 24.8476   2
  13  -4  -1 78.3299 21.7505   3
  13  -4  -1 79.6698 31.5458  10
  13   4  -1 86.2910 30.0293   7
  12  -4  -1 -0.2931 19.8126   3
 -12  -4   1 1.27061 18.8620   2
 -12   4   1 -17.207 14.8768   2
  12   4  -1 14.8905 18.1504   7
 -11  -4   1 -0.1167 19.5773   2
  11  -4  -1 19.1383 17.0847   3
 -11   4   1 -10.113 13.9064   2
  11   4  -1 32.7756 21.1232   7
 -10  -4   1 238.437 25.2450   2
  10  -4  -1 237.689 24.1989   3
  10   4  -1 207.427 26.9835   7
   9  -4  -1 16.4457 14.5604   3
  -9  -4   1 1.88845 14.0237   2
   9   4  -1 29.9428 16.0005   1
  -9   4   1 22.3021 17.4538   1
   9   4  -1 24.9080 16.9137   7
   8  -4  -1 543.943 31.4772   3
  -8  -4   1 610.936 32.6580   2
  -8   4   1 620.803 33.3209  14
  -8   4   1 581.465 33.2900   1
   8   4  -1 549.601 33.7879   7
   8   4  -1 480.302 31.2699   1
   7  -4  -1 134.976 16.6510   3
  -7  -4   1 129.248 16.5575   2
   7   4  -1 120.217 16.1572  12
  -7   4   1 127.577 15.4204   1
   7   4  -1 145.584 18.0145   7
  -7   4   1 128.580 15.3448  14
   7   4  -1 112.374 15.2999   1
  -6  -4   1 132.051 15.6765   2
   6  -4  -1 155.659 16.3422   3
  -6   4   1 184.721 11.6390   8
   6   4  -1 170.238 10.8197   9
   6   4  -1 144.778 15.3839   1
   6   4  -1 147.205 16.3766   7
  -6   4   1 127.186 14.4820   1
   6   4  -1 178.753 18.1520  12
  -6   4   1 179.463 17.4582  14
   5  -4  -1 814.052 36.5311   3
  -5  -4   1 830.870 36.3062   2
   5  -4  -1 849.709 38.0557  12
  -5   4   1 892.532 38.0287  14
   5   4  -1 854.840 30.7393   9
   5   4  -1 809.231 39.0155  12
  -5   4   1 848.256 34.6669   1
   5   4  -1 842.286 36.7080   7
  -5   4   1 802.804 32.4806   8
   5   4  -1 815.628 35.2362   1
   4  -4  -1 643.906 28.9557   3
  -4  -4   1 569.823 27.8665   2
  -4   4   1 629.655 21.6529  13
  -4   4   1 646.909 31.4122   6
   4   4  -1 564.818 30.4355  12
   4   4  -1 586.064 27.5995   7
   4   4  -1 612.547 23.2465   9
   4   4  -1 620.393 26.7245   1
  -4   4   1 643.945 26.0992   1
  -4   4   1 624.422 28.7465  14
  -4   4   1 652.892 26.1156   1
   4   4  -1 601.171 26.0934   1
  -4   4   1 632.594 25.5156   8
  -3  -4   1 -2.0053 5.16017   2
   3   4  -1 6.87322 4.23858   9
   3   4  -1 9.72843 6.60913   7
  -3   4   1 7.13032 6.08670  14
  -3   4   1 14.5981 4.98402   1
  -3   4   1 12.4618 3.74816  13
  -3   4   1 19.2551 8.42010   6
  -3   4   1 4.56867 4.26220   1
   3   4  -1 7.31456 5.20473   1
   3   4  -1 8.39480 4.70319   1
  -3   4   1 10.4804 8.26089  12
  -3   4   1 7.31116 5.15008   8
   2   4  -1 1918.09 67.9076  10
   2   4  -1 1988.50 67.5109   1
  -2   4   1 1976.96 67.2698  13
  -2   4   1 1937.46 70.0887   4
   2   4  -1 1932.17 68.6999   7
  -2   4   1 1939.56 66.5689   1
   2   4  -1 1991.70 66.5965   3
   2   4  -1 1947.29 67.3496   1
  -2   4   1 1986.34 66.6231   1
  -2   4   1 1960.23 70.0319  14
  -2   4   1 1984.49 68.2639   8
  -2   4   1 2013.81 71.3345  12
  -1   4   1 1202.86 39.8203   1
  -1   4   1 1180.14 44.3662  14
  -1   4   1 1158.36 39.8507   1
   1   4  -1 1153.63 41.5493  10
   1   4  -1 1174.57 41.8344   3
   1   4  -1 1138.98 42.2558   7
   1   4  -1 1194.50 45.3642  14
   1   4  -1 1196.41 41.4106   1
   0   4   1 168.056 6.98483   1
   0   4  -1 176.848 10.0611   1
   0   4  -1 163.318 9.76727  10
   0   4  -1 178.703 13.3378  14
   0   4  -1 186.451 11.1826   4
   0   4  -1 167.877 11.9792   8
   0   4   1 180.917 12.4516  14
   0   4   1 173.675 7.33723   1
   0   4  -1 169.298 9.97363   1
  -1   4  -1 1385.60 46.5649   1
   1   4   1 1327.60 44.5415   1
  -1   4  -1 1081.38 46.6856  13
   1   4   1 1354.29 49.4891   7
  -1   4  -1 1389.81 46.9669   1
  -1   4  -1 1315.42 47.4362   4
   1   4   1 1368.17 44.6381   1
  -1   4  -1 1336.92 48.6493   8
  -1   4  -1 1344.88 50.1874  14
   1   4   1 1300.75 46.4238   3
   2   4   1 4418.09 149.303   9
  -2   4  -1 4526.21 146.758  13
  -2   4  -1 4408.14 147.218   1
   2   4   1 4234.29 145.885   1
   2   4   1 4405.20 145.994   1
  -2   4  -1 4465.31 146.927   4
  -2   4  -1 4351.51 150.919  14
   2   4   1 4434.96 146.030   3
  -2   4  -1 4426.76 148.952   8
  -2   4  -1 4533.92 147.284   7
  -2   4  -1 4404.53 147.553   1
   2   4   1 4358.37 149.665   7
   3  -4   1 19.5683 8.18113   5
  -3   4  -1 27.4291 4.33822  13
   3   4   1 24.7263 8.35701   7
  -3   4  -1 30.2987 7.55126   8
   3   4   1 16.0184 6.81636   9
   3   4   1 29.8770 5.87085   1
  -3   4  -1 17.4667 6.11269   1
  -3   4  -1 17.1931 8.37815  14
   3   4   1 24.8245 5.22638   1
  -3   4  -1 29.6125 6.04144   1
   3   4   1 26.7947 4.05517   3
  -4  -4  -1 572.077 28.0743  13
  -4  -4  -1 560.119 27.2751   2
   4  -4   1 541.914 27.1576   5
   4  -4   1 548.318 26.8668   3
   4   4   1 542.475 27.2710   7
  -4   4  -1 547.016 24.6805   1
   4   4   1 602.943 24.4766   1
   4   4   1 540.397 19.7048   3
   4   4   1 558.169 24.9043   9
  -4   4  -1 574.182 25.8632   8
  -4   4  -1 525.849 25.5016   1
  -4   4  -1 549.120 19.7610  13
   4   4   1 533.005 24.3467   1
   4   4   1 589.977 28.1210  12
  -4   4  -1 611.092 29.6615  14
  -5  -4  -1 2014.37 76.1847  13
   5  -4   1 2027.80 75.7505   5
   5  -4   1 1988.51 75.1405   3
  -5  -4  -1 2195.94 76.6963   2
  -5   4  -1 1964.52 78.3948  14
   5   4   1 2055.56 76.3221  12
   5   4   1 1979.04 76.1647   7
   5   4   1 2021.47 72.5523   9
  -5   4  -1 2033.04 74.2838   1
   5   4   1 2048.93 73.6514   1
  -5   4  -1 2054.19 74.1222   8
   6  -4   1 1068.64 46.7392   3
  -6  -4  -1 1082.24 47.5917   2
  -6   4  -1 1146.23 46.5282   1
   6   4   1 1129.96 43.7112   9
  -6   4  -1 1094.53 49.7499  14
   6   4   1 1101.27 45.8497   1
   6   4   1 1124.82 48.8381   7
  -6   4  -1 1103.66 43.9695   8
   6   4   1 1160.15 47.2523  12
  -7  -4  -1 199.775 20.7269   2
   7  -4   1 198.095 17.8243   3
   7   4   1 183.311 21.0853   7
  -7   4  -1 202.247 22.1811  14
  -7   4  -1 182.795 18.7278   1
   7   4   1 172.001 17.8094   1
   7   4   1 216.376 18.4007  12
   7   4   1 204.919 15.6650   9
   8  -4   1 330.576 25.3340   3
  -8  -4  -1 329.287 27.2154   2
  -8   4  -1 325.289 27.0208  14
   8   4   1 331.844 25.8633   1
   8   4   1 364.800 29.0133   7
   8   4   1 306.294 21.1791   9
   8   4   1 321.607 23.2906  12
  -9  -4  -1 796.378 41.4489   2
   9  -4   1 698.726 38.3238   3
   9   4   1 729.805 42.9270   7
   9   4   1 694.840 39.7979   1
 -10  -4  -1 -7.2590 17.2781   2
  10  -4   1 25.8727 16.5003   3
  10   4   1 -11.657 13.2524   7
  11  -4   1 16.4373 17.5571   3
 -11  -4  -1 32.9736 20.0149   2
  11   4   1 48.2005 23.0435   7
 -12  -4  -1 254.713 31.4280   2
  12  -4   1 268.719 28.8018   3
  12   4   1 259.361 35.1757   7
 -12   4  -1 301.078 30.8196   2
 -13  -4  -1 1.43057 25.5269   2
  13  -4   1 -19.834 18.8322   3
  13   4   1 -54.251 25.6037   7
 -13   4  -1 -20.235 16.7190   2
 -14  -4  -1 1.19511 24.4885   2
  14  -4   1 20.1525 20.9159   3
  14   4   1 8.89072 31.2706   7
 -13  -5   1 264.207 34.6477   2
  13  -5  -1 342.208 33.7467   3
  13   5  -1 345.495 40.4248   7
  12  -5  -1 389.218 34.9615   3
 -12  -5   1 484.972 40.8690   2
  12   5  -1 468.973 42.4320   7
 -11  -5   1 102.210 23.2174   2
  11  -5  -1 86.7483 17.8601   3
  11   5  -1 85.6349 23.5340   1
  11   5  -1 64.9155 23.7578   7
 -11   5   1 84.6306 21.5860   1
  10  -5  -1 34.1419 14.4887   3
 -10  -5   1 55.2198 19.4617   2
  10   5  -1 50.9085 20.8067   7
 -10   5   1 32.5301 17.5230   1
  10   5  -1 42.8662 19.4312   1
  -9  -5   1 970.183 48.3609   2
   9  -5  -1 1024.07 48.3747   3
  -9   5   1 948.549 48.0749   1
   9   5  -1 982.231 48.3181   1
   9   5  -1 937.932 49.5753   7
   8  -5  -1 363.943 28.7994   3
  -8  -5   1 440.846 29.5515   2
   8   5  -1 407.441 30.3965   7
   8   5  -1 429.196 28.8347   1
  -8   5   1 381.023 27.1006   1
  -8   5   1 407.836 27.4883  14
   7  -5  -1 86.6868 16.6860   3
  -7  -5   1 47.3584 14.5906   2
   7   5  -1 40.5640 14.2531   7
  -7   5   1 71.9066 13.4284   1
   7   5  -1 82.0650 14.9465  12
  -7   5   1 36.7929 12.4357  14
   7   5  -1 47.3307 13.4251   1
  -7   5   1 62.9186 8.34348   8
  -6  -5   1 2202.41 83.8043   2
   6  -5  -1 2108.20 83.5008   3
   6   5  -1 2263.90 75.9885   9
  -6   5   1 2257.80 78.6964   8
  -6   5   1 2241.99 84.9938  14
   6   5  -1 2367.55 88.4835  12
  -6   5   1 2261.32 81.9524   1
   6   5  -1 2211.70 83.8394   7
   6   5  -1 2184.99 81.9719   1
   5  -5  -1 440.367 25.1666   3
  -5  -5   1 370.827 23.7657   2
   5   5  -1 364.236 22.8102   7
  -5   5   1 389.228 21.2126   1
   5   5  -1 373.619 25.7651  12
  -5   5   1 387.582 31.9761   6
   5   5  -1 387.507 16.2956   9
  -5   5   1 353.731 20.0360   1
  -5   5   1 386.081 19.8134   8
   5   5  -1 390.763 22.1808   1
  -5   5   1 366.408 23.7482  14
  -4  -5   1 234.379 18.5401   2
  -4   5   1 226.969 14.5196   1
   4   5  -1 215.248 16.5430   7
   4   5  -1 222.892 15.3545   1
  -4   5   1 246.530 20.2399   6
  -4   5   1 227.431 11.2454  13
  -4   5   1 252.293 14.5191   1
   4   5  -1 256.191 14.6833   1
  -4   5   1 212.540 18.3945  14
  -4   5   1 241.690 15.0525   8
   4   5  -1 247.690 12.4715   9
  -4   5   1 175.460 20.7047  12
  -3  -5   1 536.484 30.5167   2
   3   5  -1 566.399 24.6961   9
  -3   5   1 618.866 25.6685   8
  -3   5   1 578.210 29.8018  12
   3   5  -1 614.551 22.4628   3
  -3   5   1 582.615 23.8980   1
   3   5  -1 546.656 24.3945   1
  -3   5   1 545.897 27.5879  14
  -3   5   1 601.760 23.4402  13
   3   5  -1 581.811 26.6605   7
  -3   5   1 612.715 24.0729   1
   3   5  -1 608.146 24.3723   1
  -3   5   1 580.212 30.0979   6
  -2   5   1 1026.66 39.5679   8
   2   5  -1 1023.03 42.9218  14
  -2   5   1 1055.15 42.7799  12
  -2   5   1 992.988 36.4771   1
   2   5  -1 1028.10 38.3694  10
  -2   5   1 1088.85 41.8958  14
   2   5  -1 999.518 39.2976   7
   2   5  -1 1061.87 37.6714   1
   2   5  -1 1013.23 37.6713   1
  -2   5   1 989.971 36.5031   1
  -1   5   1 92.2084 10.9146  14
  -1   5   1 108.730 6.49828   1
   1   5  -1 94.0554 11.6591   8
  -1   5   1 103.363 6.56243   1
   1   5  -1 109.355 12.7222  14
   1   5  -1 105.739 8.20001   1
  -1   5   1 103.500 10.2942   8
   1   5  -1 144.755 9.79760  10
   1   5  -1 136.710 10.3096   7
   0   5  -1 55.3928 10.3504  14
   0   5  -1 66.6147 9.73454   8
   0   5   1 58.3413 4.49105   1
   0   5   1 51.7200 4.44798   1
   0   5  -1 68.9533 7.40085   1
   0   5   1 54.3748 9.54489  14
   0   5  -1 56.5419 7.04366   1
   1   5   1 2003.75 73.6030   7
  -1   5  -1 2029.78 72.4084   4
   1   5   1 2087.60 68.3711   1
  -1   5  -1 2023.06 70.7731   1
   1   5   1 1994.57 68.3333   1
  -1   5  -1 2077.20 73.6135   8
  -1   5  -1 1991.36 75.1940  14
  -1   5  -1 2129.08 70.8786   1
  -2   5  -1 2.77243 4.53489   1
  -2   5  -1 6.55030 8.41669  14
  -2   5  -1 -9.4677 6.20203   8
  -2   5  -1 5.96798 5.52508   1
   2   5   1 -5.0910 5.99238   9
   2   5   1 3.94619 3.42565   1
   2   5   1 -4.2361 6.44980   7
  -2   5  -1 2.53660 5.72563   4
   2   5   1 3.01468 4.01400   1
   3  -5   1 1734.63 66.9039   5
   3   5   1 1765.72 66.0162   9
   3   5   1 1755.08 62.1025   1
  -3   5  -1 1854.08 61.7433  13
  -3   5  -1 1774.85 63.6249   1
   3   5   1 1770.60 62.3675   1
  -3   5  -1 1856.17 65.6716   8
  -3   5  -1 1702.96 67.8941  14
  -3   5  -1 1709.07 63.3013   1
   3   5   1 1799.43 66.5209   7
   3   5   1 1808.30 61.0315   3
   4  -5   1 15.5903 10.5431   5
  -4   5  -1 -0.8748 4.08508  13
  -4   5  -1 0.02960 7.49672   1
  -4   5  -1 4.93561 8.50164   8
   4   5   1 5.56221 3.59906   3
   4   5   1 4.52348 5.97834   1
   4   5   1 10.7274 9.15636   7
   4   5   1 0.70009 6.54162   9
   4   5   1 16.2696 7.10384   1
  -4   5  -1 8.81050 10.3732  14
  -4   5  -1 3.12791 6.79424   1
   5  -5   1 195.083 19.1781   5
   5  -5   1 194.582 19.0915   3
  -5  -5  -1 187.669 18.9802   2
  -5   5  -1 169.109 16.0868   1
   5   5   1 203.154 18.7681  12
   5   5   1 210.174 18.8857   7
   5   5   1 189.749 15.3819   1
  -5   5  -1 177.583 19.3090  14
   5   5   1 194.952 14.8398   1
   5   5   1 200.345 14.6002   9
   5   5   1 197.043 7.35708   3
  -5   5  -1 181.502 16.7043   8
   6  -5   1 369.897 26.4667   3
  -6  -5  -1 390.730 27.5564   2
   6   5   1 450.151 27.2638  12
  -6   5  -1 464.208 29.9069  14
   6   5   1 436.872 22.0555   9
  -6   5  -1 416.782 24.4756   8
   6   5   1 431.582 25.3903   1
   6   5   1 437.274 28.1115   7
  -6   5  -1 402.821 25.6553   1
  -7  -5  -1 71.7694 17.4568   2
   7  -5   1 49.9865 15.3589   3
  -7   5  -1 47.5472 13.9691   1
   7   5   1 23.6205 15.3116   7
   7   5   1 60.8256 13.9783   1
  -7   5  -1 88.2777 12.4835   8
   7   5   1 53.2086 9.78575   9
   7   5   1 51.6214 12.6111  12
  -7   5  -1 41.8118 17.2975  14
   8  -5   1 6.12539 11.5061   3
  -8  -5  -1 12.2230 16.3904   2
   8   5   1 23.1033 9.69039   9
  -8   5  -1 14.0275 15.9634  14
   8   5   1 12.9420 15.9067   7
   8   5   1 12.9821 13.9043   1
   8   5   1 19.5770 11.0039  12
  -8   5  -1 33.7232 14.3350   1
  -9  -5  -1 255.830 28.1063   2
   9  -5   1 293.445 24.9955   3
  -9   5  -1 255.927 26.6791  14
  -9   5  -1 236.855 25.7246   1
   9   5   1 283.961 25.8360   1
   9   5   1 263.254 28.4058   7
 -10  -5  -1 377.711 34.1019   2
  10  -5   1 358.337 30.7955   3
 -10   5  -1 322.730 36.0852   1
  10   5   1 362.775 31.5382   1
  10   5   1 356.429 34.8917   7
  11  -5   1 7.41335 18.8327   3
 -11  -5  -1 22.6348 23.4802   2
  11   5   1 28.9780 23.2237   7
  11   5   1 -20.091 19.8535   1
 -12  -5  -1 175.257 29.1569   2
  12  -5   1 123.967 24.9899   3
  12   5   1 77.3751 27.6616   7
  12   5   1 127.571 27.8990   1
 -13  -5  -1 236.543 36.5242   2
  13  -5   1 211.381 30.4678   3
  13   5   1 284.097 38.7360   7
 -13  -6   1 -11.075 23.7829   2
  13  -6  -1 49.8396 23.5449   3
  13   6  -1 43.3490 28.2150   7
 -13   6   1 -11.868 23.7519   1
  13   6  -1 17.7038 26.1612   1
  12  -6  -1 -3.9936 20.5264   3
 -12  -6   1 -2.6417 24.6768   2
 -12   6   1 -4.8643 20.3540   1
  12   6  -1 24.3944 23.4766   1
  12   6  -1 19.8877 23.4162   7
 -11  -6   1 -7.3591 20.0207   2
  11  -6  -1 10.8854 20.3365   3
 -11   6   1 -15.609 19.3424   1
  11   6  -1 -25.418 19.0874   1
  11   6  -1 -6.9826 20.5567   7
  10  -6  -1 184.233 23.2929   3
 -10  -6   1 173.723 25.9019   2
  10   6  -1 207.194 27.2052   7
  10   6  -1 200.394 26.1435   1
 -10   6   1 163.876 23.4915   1
   9  -6  -1 20.1792 18.5057   3
  -9  -6   1 25.5262 18.0495   2
   9   6  -1 5.31492 16.4824   7
  -9   6   1 4.44254 13.2296  14
   9   6  -1 31.2516 16.5052   1
  -9   6   1 -4.0345 14.1100   1
  -8  -6   1 147.028 21.7157   2
   8  -6  -1 119.308 20.9336   3
   8   6  -1 133.048 18.9019   1
   8   6  -1 125.400 20.4221   7
  -8   6   1 138.690 19.0812   1
  -8   6   1 123.822 19.7652  14
  -7  -6   1 258.812 25.2658   2
   7  -6  -1 366.764 28.0319   3
  -7   6   1 293.930 22.9199   1
   7   6  -1 257.904 23.9928   7
  -7   6   1 286.042 26.0319  14
  -7   6   1 304.398 18.1625   8
   7   6  -1 302.483 24.0610   1
   6  -6  -1 11.6743 14.0382   3
  -6  -6   1 25.3933 13.7206   2
   6   6  -1 11.5088 4.68984   9
   6   6  -1 16.6848 10.6579   1
   6   6  -1 29.1621 13.0953   7
  -6   6   1 9.90388 9.86436   1
  -6   6   1 15.9344 13.6689  14
  -6   6   1 28.6138 9.67652   8
  -5  -6   1 5.16504 11.7294   2
   5   6  -1 8.96401 7.31694   1
  -5   6   1 4.72247 8.64816   8
  -5   6   1 9.63029 10.7285  14
   5   6  -1 7.04775 9.22958   1
   5   6  -1 5.19338 4.70433   9
  -5   6   1 17.1503 8.81469   1
  -5   6   1 6.93328 3.95122  13
  -5   6   1 1.63144 14.1908   6
   5   6  -1 -4.3855 11.7206  12
  -5   6   1 -1.5813 7.20376   1
   5   6  -1 -3.8049 9.60669   7
  -4  -6   1 111.409 16.0265   2
  -4   6   1 118.687 11.2476   1
   4   6  -1 101.216 13.7954   7
  -4   6   1 112.908 17.7966   6
  -4   6   1 110.945 16.4396  12
  -4   6   1 137.551 9.91128  13
  -4   6   1 133.761 13.2901   8
   4   6  -1 132.515 12.4279   1
   4   6  -1 123.824 11.3469   1
  -4   6   1 99.7733 15.6285  14
  -4   6   1 132.898 11.4817   1
   4   6  -1 134.060 10.8320   9
  -3   6   1 127.006 14.6886  14
   3   6  -1 129.309 13.1915   7
   3   6  -1 119.187 10.8907   1
  -3   6   1 122.340 9.82476   1
  -3   6   1 150.050 13.7782   8
   3   6  -1 115.969 11.2406   9
   3   6  -1 147.546 10.9043   1
  -3   6   1 124.814 16.3484  12
  -3   6   1 150.480 10.7310   1
  -3   6   1 127.276 16.5931   6
   2   6  -1 39.8261 8.71125   7
   2   6  -1 25.1930 6.48559   1
  -2   6   1 40.5529 11.3919  12
   2   6  -1 23.2887 10.8258  14
  -2   6   1 33.2573 5.29595   1
   2   6  -1 30.2536 5.92689   1
  -2   6   1 29.2071 5.27793   1
  -2   6   1 47.1177 11.6381  14
  -2   6   1 28.4157 8.46038   8
   1   6  -1 153.898 12.3245   7
  -1   6   1 160.773 9.05847   1
   1   6  -1 150.425 10.9855   1
  -1   6   1 146.248 13.4511   8
  -1   6   1 118.533 14.0421  14
  -1   6   1 157.881 8.54639   1
   1   6  -1 124.435 15.5008  14
   1   6  -1 137.816 9.97103   1
   1   6  -1 177.419 16.4400   8
   0   6  -1 123.132 13.9040   8
   0   6  -1 116.344 9.80984   1
   0   6   1 118.016 7.68680   1
   0   6  -1 122.024 13.5641  14
   0   6   1 117.147 14.1560  14
   0   6  -1 120.102 10.1741   1
   1   6   1 177.831 15.6798   7
  -1   6  -1 183.710 16.0915   8
  -1   6  -1 183.165 12.4222   1
   1   6   1 199.283 9.30725   1
   1   6   1 185.798 9.77323   1
   1   6   1 192.049 17.1550  14
  -1   6  -1 165.837 17.0823  14
  -1   6  -1 194.680 12.6540   1
   2   6   1 46.3411 6.05716   1
   2   6   1 62.5242 5.95761   1
   2   6   1 60.1726 11.3043   7
  -2   6  -1 38.8796 7.76285   1
  -2   6  -1 55.8436 12.4953  14
  -2   6  -1 56.8715 7.86332   1
  -2   6  -1 59.6855 12.2058   8
   2   6   1 49.9741 9.37313   9
   3   6   1 188.407 16.6568   7
   3   6   1 194.543 11.7355   1
  -3   6  -1 156.551 20.6282  12
  -3   6  -1 192.548 17.0240   8
  -3   6  -1 169.119 17.8603  14
  -3   6  -1 178.652 13.6303   1
  -3   6  -1 173.114 13.1534   1
   3   6   1 183.361 12.4526   1
   3   6   1 181.008 15.9000   9
   4  -6   1 38.1413 11.0141   5
  -4   6  -1 31.6421 9.40587   1
   4   6   1 21.7494 8.83170   9
   4   6   1 30.7662 8.50290   1
  -4   6  -1 14.2575 12.4485  14
   4   6   1 36.0983 5.61669   3
  -4   6  -1 18.2497 10.8884   8
   4   6   1 30.7649 7.38420   1
  -4   6  -1 29.3832 6.44357  13
   4   6   1 50.1961 12.1854   7
  -4   6  -1 44.6712 9.20765   1
   5  -6   1 169.661 19.5036   5
  -5  -6  -1 154.319 19.3420   2
  -5   6  -1 139.570 7.94618  13
   5   6   1 167.827 18.3061   7
   5   6   1 149.899 13.3729   9
   5   6   1 169.443 14.8986   1
   5   6   1 152.700 7.42869   3
  -5   6  -1 157.589 16.5729   8
  -5   6  -1 141.205 19.2256  14
   5   6   1 138.080 18.1587  12
  -5   6  -1 148.702 15.2074   1
   6  -6   1 37.3853 12.5701   3
  -6  -6  -1 56.2637 16.2912   2
  -6   6  -1 36.8820 12.8587   1
  -6   6  -1 61.8053 16.4757  14
   6   6   1 51.5268 12.7992   1
   6   6   1 61.6869 9.70422   9
   6   6   1 59.3224 13.8545  12
  -6   6  -1 77.9491 13.4545   8
   6   6   1 53.0107 14.9983   7
  -7  -6  -1 171.599 22.6095   2
   7  -6   1 121.566 20.4949   3
   7   6   1 121.167 12.5709   9
  -7   6  -1 138.720 17.6252   1
   7   6   1 143.093 17.5025   1
  -7   6  -1 130.390 15.5568   8
   7   6   1 134.741 17.6501  12
   7   6   1 127.650 19.8345   7
  -7   6  -1 111.385 19.5457  14
   8  -6   1 14.9159 13.1889   3
  -8  -6  -1 -2.8082 17.1611   2
  -8   6  -1 -8.3691 13.8877   1
   8   6   1 26.4394 17.3898   7
  -8   6  -1 -15.429 13.5982  14
   8   6   1 16.0788 13.6234   1
   9  -6   1 44.6875 19.6981   3
  -9  -6  -1 50.9613 20.8923   2
   9   6   1 12.2733 16.3796   1
   9   6   1 -22.344 17.1090   7
  -9   6  -1 27.7074 16.5768   1
  -9   6  -1 -22.622 16.8259  14
 -10  -6  -1 12.2561 20.9364   2
  10  -6   1 -23.628 18.7605   3
  10   6   1 -29.173 17.8855   7
 -10   6  -1 2.39352 18.0702  14
 -10   6  -1 -13.328 18.1404   1
  10   6   1 17.3531 18.2752   1
  11  -6   1 57.4440 23.3908   3
 -11  -6  -1 28.4962 24.5507   2
 -11   6  -1 39.5621 22.4949   1
  11   6   1 22.2453 24.0119   7
  11   6   1 12.7317 22.4576   1
 -12  -6  -1 28.1644 25.2736   2
  12  -6   1 -17.429 20.6002   3
 -12   6  -1 25.3329 23.7284   1
  12   6   1 -29.209 22.1550   1
  12   6   1 -8.7064 24.4008   7
  13  -6   1 20.2279 24.9017   3
 -13  -6  -1 6.39971 28.9131   2
  13   6   1 -9.3410 26.8860   1
  13   6   1 18.2042 27.8080   7
  12  -7  -1 228.346 31.6053   3
 -12  -7   1 170.965 34.2494   2
  12   7  -1 208.705 32.0280   1
 -12   7   1 134.800 28.3563   1
  12   7  -1 164.752 31.4949   7
  11  -7  -1 189.202 25.1325   3
 -11  -7   1 143.438 28.4917   2
  11   7  -1 71.6289 25.8137   1
  11   7  -1 139.764 28.6359   7
 -11   7   1 127.877 24.3002   1
 -10  -7   1 172.298 30.0057   2
  10  -7  -1 187.431 27.8532   3
  10   7  -1 114.313 24.9412   7
 -10   7   1 156.539 24.4529   1
  10   7  -1 193.392 26.2694   1
  -9  -7   1 644.415 42.8264   2
   9  -7  -1 661.725 39.2901   3
  -9   7   1 600.878 38.8962   1
   9   7  -1 723.448 40.6172   1
   9   7  -1 746.024 42.4735   7
  -9   7   1 567.075 38.8626  14
  -8  -7   1 225.406 27.4230   2
   8  -7  -1 242.405 24.7143   3
   8   7  -1 257.995 25.2512   1
  -8   7   1 256.432 26.5208  14
  -8   7   1 239.323 23.1387   1
   8   7  -1 241.257 25.5904   7
  -7  -7   1 27.5199 17.3793   2
   7  -7  -1 55.1068 15.2169   3
  -7   7   1 31.6483 12.9282   1
   7   7  -1 28.3495 14.5697   1
   7   7  -1 24.2486 15.2057   7
  -7   7   1 47.6061 16.8897  14
  -6  -7   1 462.613 32.0275   2
  -6   7   1 447.248 25.9363   8
  -6   7   1 493.994 33.3815  14
  -6   7   1 450.788 36.9460   6
   6   7  -1 496.799 29.6385   7
   6   7  -1 438.214 27.3865   1
  -6   7   1 422.384 25.9553   1
  -5  -7   1 975.230 45.7983   2
   5   7  -1 926.216 35.2554   9
   5   7  -1 985.272 42.6522   7
  -5   7   1 919.275 47.5477  12
  -5   7   1 911.421 39.3545   1
  -5   7   1 936.923 46.5357  14
  -5   7   1 933.158 48.8523   6
   5   7  -1 989.143 40.7301   1
  -5   7   1 909.446 40.2249   8
   4   7  -1 21.5221 9.01932   1
  -4   7   1 32.9053 15.6381   6
   4   7  -1 2.69045 9.16176   7
   4   7  -1 15.1038 7.99165   9
  -4   7   1 19.7242 7.82769   1
  -4   7   1 -1.8754 10.8503  14
  -4   7   1 1.02794 10.2813   8
  -4   7   1 20.0344 11.6131  12
   3   7  -1 158.974 13.1455   1
   3   7  -1 164.788 19.4936  14
   3   7  -1 186.045 16.1777   7
  -3   7   1 139.228 18.9715  12
  -3   7   1 167.635 11.9299   1
   3   7  -1 178.082 12.4675   1
  -3   7   1 160.448 11.5622   1
  -3   7   1 169.109 16.4429   8
  -3   7   1 136.346 17.7420  14
  -3   7   1 137.798 17.5530   6
   3   7  -1 142.988 13.6417   9
  -2   7   1 1329.56 46.8384   1
   2   7  -1 1304.90 55.9982  14
  -2   7   1 1334.59 46.1041   1
  -2   7   1 1263.86 51.8556   8
   2   7  -1 1257.43 50.0521   7
  -2   7   1 1219.83 53.8986  14
   2   7  -1 1260.16 47.0829   1
   2   7  -1 1329.29 48.4037   1
  -2   7   1 1278.77 55.0737  12
   2   7  -1 1339.64 54.8779   8
  -1   7   1 2.89993 10.1913  14
   1   7  -1 2.91445 6.28130   1
   1   7  -1 19.0972 11.8898   8
   1   7  -1 -13.444 10.7785  14
  -1   7   1 7.07765 4.11465   1
   1   7  -1 -5.2436 4.70932   1
  -1   7   1 3.44922 9.59390   8
  -1   7   1 11.1967 4.94341   1
   1   7  -1 11.6000 7.97265   7
   0   7  -1 32.6076 7.05168   1
   0   7   1 40.4372 4.69094   1
   0   7   1 35.9081 5.19224   1
   0   7  -1 20.6130 11.5677   8
   0   7   1 43.0529 11.8163   8
   0   7  -1 38.7428 12.9176  14
   0   7  -1 21.0802 7.18980   1
   0   7   1 46.4708 12.3694  14
   0   7  -1 35.3763 8.88234   7
   1   7   1 394.839 17.2036   1
   1   7   1 349.750 23.5507   7
  -1   7  -1 424.183 20.6507   1
  -1   7  -1 423.039 26.9256  14
  -1   7  -1 423.259 24.9474   8
  -1   7  -1 390.032 19.4932   1
   1   7   1 429.949 26.9517  14
   1   7   1 392.146 16.1301   1
  -2   7  -1 9.02826 10.1482   8
  -2   7  -1 0.79593 11.3632  14
   2   7   1 11.6140 5.34924   1
   2   7   1 6.55071 4.31842   1
  -2   7  -1 8.05294 6.68788   1
  -2   7  -1 12.6386 7.16100   1
   2   7   1 24.2894 11.1170   7
  -2   7  -1 3.73810 12.4295  12
   2   7   1 3.30550 8.45062   9
   2   7   1 5.43423 11.7062  14
   3   7   1 50.8539 11.2530   9
  -3   7  -1 51.6408 9.03252   1
  -3   7  -1 35.8457 13.3794  14
   3   7   1 56.3566 8.22980   1
  -3   7  -1 30.7707 14.1692  12
  -3   7  -1 43.5549 9.16383   1
   3   7   1 44.2424 7.14390   1
   3   7   1 18.6765 10.8857   7
  -3   7  -1 58.4926 13.5510   8
   4   7   1 39.9741 14.1275   7
  -4   7  -1 82.0525 16.6721  14
  -4   7  -1 80.9093 14.5681   8
   4   7   1 64.0822 10.1052   1
  -4   7  -1 73.7190 18.5650   6
  -4   7  -1 47.0870 10.4342   1
   4   7   1 51.1260 11.6833   9
   5  -7   1 27.7692 16.4522   5
  -5   7  -1 -14.500 11.5385   8
   5   7   1 0.05858 9.34132   1
   5   7   1 1.77198 8.20105   9
  -5   7  -1 -4.1007 9.45994   1
  -5   7  -1 1.99189 13.3401  14
   5   7   1 7.70776 12.3926   7
  -6  -7  -1 171.802 23.2724   2
   6   7   1 150.064 20.2255   7
  -6   7  -1 138.151 22.8855  14
   6   7   1 150.247 13.6260   9
  -6   7  -1 186.597 19.5785   8
   6   7   1 174.114 17.3366   1
  -6   7  -1 130.315 16.7221   1
   7  -7   1 207.884 25.6130   3
  -7  -7  -1 229.172 26.8736   2
   7   7   1 226.223 21.2066   1
  -7   7  -1 194.085 20.9786   1
  -7   7  -1 224.329 26.0458  14
   7   7   1 185.796 23.7333   7
  -7   7  -1 227.432 21.1805   8
   8  -7   1 5.62201 14.0926   3
  -8  -7  -1 13.9363 19.7564   2
   8   7   1 13.2092 14.6960   1
  -8   7  -1 -5.9588 13.8041   1
   8   7   1 13.9022 17.4321   7
  -8   7  -1 -6.6761 15.2741  14
  -9  -7  -1 367.452 37.3464   2
   9  -7   1 339.962 32.6711   3
  -9   7  -1 246.898 29.2969  14
   9   7   1 300.375 29.6549   1
   9   7   1 345.126 32.9169   7
  -9   7  -1 350.642 30.5279   1
 -10  -7  -1 236.771 32.1304   2
  10  -7   1 246.363 31.0305   3
  10   7   1 232.544 28.2365   1
 -10   7  -1 194.317 27.1171   1
  10   7   1 220.885 30.5499   7
  11  -7   1 156.042 29.0076   3
 -11  -7  -1 164.206 31.2554   2
  11   7   1 185.411 31.0296   7
  11   7   1 190.989 28.6934   1
 -11   7  -1 150.433 27.0238   1
 -12  -7  -1 -53.889 24.4577   2
  12  -7   1 87.8403 28.3183   3
 -12   7  -1 2.97905 22.5856   1
  12   7   1 15.7147 25.9263   7
  12   7   1 9.23351 24.7383   1
 -12  -8   1 -1.1552 25.9066   2
  12  -8  -1 18.2849 25.9281   3
 -12   8   1 8.73831 22.0471   1
  12   8  -1 0.40654 27.4884   7
  12   8  -1 -11.976 23.9764   1
 -11  -8   1 -17.091 23.3209   2
  11  -8  -1 61.9173 26.7305   3
  11   8  -1 74.3356 27.9972   7
  11   8  -1 69.0659 25.2754   1
 -11   8   1 0.52737 21.1102   1
 -10  -8   1 39.8172 27.8116   2
  10  -8  -1 34.0582 18.7585   3
  10   8  -1 17.8261 20.4399   1
  10   8  -1 -4.7630 20.3961   7
 -10   8   1 66.1123 19.8526   1
   9  -8  -1 4.54038 21.5639   3
  -9  -8   1 20.7784 22.7144   2
  -9   8   1 -32.014 15.4704   1
   9   8  -1 15.2245 18.4353   7
   9   8  -1 5.57041 18.1648   1
  -8  -8   1 360.180 34.7126   2
   8  -8  -1 413.423 35.7124   3
   8   8  -1 454.803 35.4652   7
  -8   8   1 388.746 29.3190   1
   8   8  -1 415.225 31.6936   1
  -8   8   1 361.191 32.3968  14
  -7  -8   1 -6.0402 18.0147   2
   7   8  -1 6.47379 14.2605   7
   7   8  -1 10.8005 14.2782   1
  -7   8   1 25.0863 13.2330   1
  -7   8   1 0.26386 20.3622   6
  -7   8   1 7.86705 16.7526  14
  -6  -8   1 3.39644 13.1597   2
   6   8  -1 5.26002 14.9519   7
  -6   8   1 5.82450 11.1571   1
  -6   8   1 16.4520 10.5798   8
   6   8  -1 15.2287 12.3992   1
  -6   8   1 27.0083 20.4933   6
  -6   8   1 0.13548 16.8634  12
  -6   8   1 6.27246 14.1150  14
   5   8  -1 419.316 25.8398   1
  -5   8   1 518.684 35.6241  12
  -5   8   1 496.576 33.7149   6
  -5   8   1 417.833 32.5930  14
   5   8  -1 396.091 26.8799   7
  -5   8   1 422.003 23.8199   1
  -5   8   1 463.324 27.9142   8
   4   8  -1 99.5256 12.9293   1
   4   8  -1 78.8942 19.0557  14
  -4   8   1 134.493 18.9478  14
   4   8  -1 91.5942 14.2196   7
  -4   8   1 137.257 16.6981   8
  -4   8   1 106.601 20.7921   6
  -4   8   1 82.4109 18.7065  12
   4   8  -1 127.043 13.7493   9
  -4   8   1 116.398 12.0697   1
  -3   8   1 138.859 20.6158  12
   3   8  -1 173.488 21.9158  14
   3   8  -1 169.957 14.2772   1
   3   8  -1 162.835 15.6982   9
  -3   8   1 201.971 19.4341   8
  -3   8   1 120.460 18.9037   6
  -3   8   1 184.440 12.6666   1
   3   8  -1 171.664 16.0336   7
  -3   8   1 134.806 18.9847  14
   3   8  -1 190.646 20.9086   8
  -2   8   1 654.387 25.1057   1
  -2   8   1 566.411 34.6124  14
   2   8  -1 579.963 34.3736  14
   2   8  -1 637.963 33.7230   8
  -2   8   1 731.481 37.5358  12
   2   8  -1 651.359 30.8600   7
  -2   8   1 576.926 32.9420   8
   2   8  -1 593.231 27.9227   1
  -1   8   1 2031.21 69.3598   1
   1   8  -1 2049.83 73.3881   1
   1   8  -1 1983.37 80.7997  14
  -1   8   1 2036.83 78.2884   8
   1   8  -1 2091.32 80.4075   8
  -1   8   1 2026.67 80.9467  12
  -1   8   1 2117.61 70.6859   1
   1   8  -1 2012.36 74.7960   7
  -1   8   1 2038.84 80.9884  14
   0   8  -1 40.3417 8.14806   1
   0   8   1 57.4395 5.61194   1
   0   8  -1 49.1701 15.5616  14
   0   8   1 61.1720 14.6231   8
   0   8  -1 43.1033 10.1846   7
   0   8   1 52.7686 5.99498   1
   0   8   1 62.4023 12.5556   7
   0   8  -1 29.7841 13.9999   8
   0   8   1 23.1619 13.9459  14
   1   8   1 450.524 19.5040   1
   1   8   1 440.919 28.2115  14
   1   8   1 447.600 29.1193   8
  -1   8  -1 434.980 21.2445   1
  -1   8  -1 440.683 30.6886  14
  -1   8  -1 446.969 28.2724   8
   1   8   1 461.747 17.8272   1
   1   8   1 421.641 26.7245   7
   2   8   1 947.615 45.3077  14
  -2   8  -1 974.881 48.1526  12
   2   8   1 931.854 42.6962   9
   2   8   1 980.612 36.2124   1
  -2   8  -1 899.256 43.3394   8
  -2   8  -1 937.823 37.5801   1
   2   8   1 941.224 42.1369   7
  -2   8  -1 969.293 47.1379  14
  -3   8  -1 132.747 13.1015   1
   3   8   1 144.595 17.9454   7
  -3   8  -1 151.236 20.5995  14
   3   8   1 131.489 20.4476  14
  -3   8  -1 112.989 17.8737   8
   3   8   1 146.305 17.1660   9
  -3   8  -1 127.414 20.2199  12
   3   8   1 121.220 11.3943   1
  -4   8  -1 21.3926 13.3834   8
   4   8   1 6.50405 11.0018   9
   4   8   1 6.37878 11.5585   7
  -4   8  -1 -16.205 16.1319   6
   4   8   1 4.37401 8.36295   1
  -4   8  -1 -5.1495 13.8662  14
  -4   8  -1 1.92398 15.3057  12
  -4   8  -1 -8.1667 8.81965   1
   5  -8   1 791.307 45.3597   5
   5   8   1 878.929 37.6139   1
  -5   8  -1 790.342 45.9260  14
  -5   8  -1 853.568 41.6792   8
  -5   8  -1 841.301 49.2133   6
   5   8   1 769.544 41.2667   7
  -5   8  -1 845.414 38.1928   1
  -6   8  -1 498.683 30.7030   8
  -6   8  -1 469.466 29.3468   1
   6   8   1 443.554 31.9187   7
  -6   8  -1 513.534 37.0667  14
   6   8   1 430.649 28.6737   1
  -7  -8  -1 18.6695 20.4264   2
  -7   8  -1 12.5953 19.9470  14
   7   8   1 28.9103 14.6273   1
   7   8   1 21.2703 16.8517   7
  -7   8  -1 26.5131 14.6736   1
   8  -8   1 302.432 31.9443   3
  -8  -8  -1 368.154 35.6612   2
  -8   8  -1 296.168 27.3865   1
   8   8   1 329.423 31.7830   7
   8   8   1 321.817 28.3688   1
  -8   8  -1 314.908 33.8572  14
  -9  -8  -1 303.309 36.2665   2
   9  -8   1 298.405 34.0920   3
   9   8   1 361.930 31.5047   1
  -9   8  -1 343.476 31.2904   1
   9   8   1 388.065 35.2611   7
  10  -8   1 -0.9728 23.3271   3
 -10  -8  -1 3.81457 24.8178   2
  10   8   1 15.7300 21.1416   1
  10   8   1 28.1466 22.4848   7
 -10   8  -1 -1.3787 20.1038   1
 -11  -8  -1 -40.196 28.2882   2
  11  -8   1 -15.988 18.3929   3
  11   8   1 -2.7780 23.5714   7
  11   8   1 -27.504 19.3556   1
 -11   8  -1 1.59881 22.5331   1
  11  -9  -1 280.229 33.3095   3
 -11  -9   1 127.502 32.7717   2
 -11   9   1 218.535 29.5659   1
  11   9  -1 124.334 32.3312   7
  11   9  -1 190.980 31.2934   1
  10  -9  -1 24.5426 24.8136   3
 -10  -9   1 21.2614 25.5454   2
  10   9  -1 -24.608 22.4290   7
 -10   9   1 -30.509 18.9016   1
  10   9  -1 16.6289 20.9016   1
   9  -9  -1 71.6708 26.5420   3
  -9  -9   1 47.8741 26.1320   2
   9   9  -1 65.3412 21.3332   1
  -9   9   1 49.4741 19.3784   1
   9   9  -1 42.0530 20.5311   7
  -8  -9   1 94.0120 26.6831   2
  -8   9   1 114.511 30.3147   6
  -8   9   1 112.671 20.3493   1
   8   9  -1 109.234 23.5238   7
   8   9  -1 108.195 21.1977   1
  -7  -9   1 14.1228 20.7713   2
  -7   9   1 65.3902 21.1500  14
  -7   9   1 35.8499 15.1387   1
   7   9  -1 12.4684 15.7119   7
  -7   9   1 44.0436 25.1393   6
   7   9  -1 62.3469 17.8034   1
  -6  -9   1 170.724 26.6607   2
   6   9  -1 190.842 27.9955  14
  -6   9   1 177.762 25.1645  12
  -6   9   1 169.407 17.8380   1
   6   9  -1 141.095 19.2411   1
   6   9  -1 148.933 20.4253   7
  -6   9   1 156.766 25.8013  14
  -6   9   1 199.830 30.5539   6
  -5   9   1 14.4907 17.7711  12
   5   9  -1 -22.739 17.4008  14
  -5   9   1 12.5862 10.4015   1
   5   9  -1 24.1800 16.0642   8
  -5   9   1 28.3493 14.8235   8
   5   9  -1 -7.8290 13.4275   7
   5   9  -1 16.5015 12.0547   1
  -5   9   1 44.3747 21.4892   6
  -5   9   1 15.1644 16.2842  14
  -4   9   1 333.388 20.2411   1
  -4   9   1 320.228 29.4995  14
   4   9  -1 314.752 22.4779   1
  -4   9   1 319.833 31.2810  12
   4   9  -1 322.603 31.8054  14
   4   9  -1 351.994 25.5029   7
  -4   9   1 384.222 28.3296   8
  -4   9   1 297.077 32.2218   6
   4   9  -1 334.766 31.8548   8
  -3   9   1 3.53852 15.9001  12
  -3   9   1 28.6515 16.0905  14
   3   9  -1 1.47961 12.9638  14
  -3   9   1 9.09592 7.21398   1
   3   9  -1 20.3136 11.8099   7
  -3   9   1 -2.0370 17.3361   6
  -3   9   1 6.18560 14.5669   8
   3   9  -1 25.3895 17.0443   8
   3   9  -1 21.0988 9.74097   9
   3   9  -1 22.2872 10.0005   1
   2   9  -1 19.3619 11.5990   7
   2   9  -1 -5.4303 11.7205  14
  -2   9   1 5.62756 5.57809   1
  -2   9   1 -18.539 15.7968  12
  -2   9   1 -3.6095 14.0529   8
   2   9  -1 9.86417 8.63913   1
   2   9  -1 6.74308 16.1110   8
  -2   9   1 7.92198 14.5228  14
  -1   9   1 220.104 23.8496  12
   1   9  -1 133.977 21.3131   8
   1   9  -1 164.923 16.0235   7
  -1   9   1 154.311 9.78287   1
  -1   9   1 156.993 22.0149  14
   1   9  -1 165.025 13.8692   1
  -1   9   1 145.465 20.6099   8
   1   9  -1 111.916 21.1344  14
   0   9  -1 31.9984 15.8943   8
   0   9   1 -0.1575 11.5516   7
   0   9   1 15.3485 14.6213   8
   0   9  -1 22.1374 10.6643   7
   0   9  -1 32.3374 14.0876  14
   0   9   1 23.9150 4.89971   1
   0   9   1 25.9459 15.5672  14
   0   9  -1 15.7430 8.06358   1
  -1   9  -1 237.740 23.8870   8
   1   9   1 218.244 12.2254   1
   1   9   1 190.440 19.6278   7
   1   9   1 217.985 23.8228   8
  -1   9  -1 191.343 23.9625  14
   1   9   1 162.965 23.1909  14
  -1   9  -1 224.909 15.4048   1
   2   9   1 48.2034 17.7408   8
  -2   9  -1 26.1664 8.82823   1
  -2   9  -1 79.5049 19.3440  12
   2   9   1 64.1762 14.0259   9
   2   9   1 38.6571 12.7121   7
   2   9   1 47.1291 17.5810  14
  -2   9  -1 56.5635 16.1225   8
   2   9   1 25.2344 7.54795   1
  -2   9  -1 36.8626 16.8850  14
   3   9   1 358.106 31.5974  14
  -3   9  -1 280.552 30.0199  12
   3   9   1 342.603 26.4774   7
  -3   9  -1 316.260 30.2997  14
   3   9   1 385.220 27.4448   9
  -3   9  -1 333.328 21.1264   1
   3   9   1 371.234 19.9240   1
  -3   9  -1 406.283 30.4066   8
  -4   9  -1 40.0062 18.2762  14
  -4   9  -1 47.6129 16.9827   8
   4   9   1 48.6973 14.9353   7
   4   9   1 47.6342 10.9023   1
  -4   9  -1 62.0293 20.9604  12
  -4   9  -1 49.7389 11.8257   1
   4   9   1 41.1369 19.5885  14
  -4   9  -1 38.9847 21.1068   6
   5   9   1 93.1940 14.5476   1
  -5   9  -1 90.6034 19.0445   8
  -5   9  -1 124.837 23.4989  14
   5   9   1 107.777 18.9216   7
  -5   9  -1 66.4821 21.3803  12
  -5   9  -1 111.450 25.6860   6
  -5   9  -1 113.796 15.5911   1
   6   9   1 63.8867 15.2692   1
   6   9   1 69.9015 18.6544   7
  -6   9  -1 78.9460 23.5461  14
  -6   9  -1 36.9096 22.4327   6
  -6   9  -1 50.9363 15.2707   1
  -7  -9  -1 -18.077 21.4070   2
  -7   9  -1 10.4316 15.2378   1
   7   9   1 11.6346 14.5482   1
  -7   9  -1 20.0405 21.7992  14
   7   9   1 -3.0759 17.1535   7
  -8  -9  -1 156.912 30.7042   2
   8   9   1 160.077 25.8389   7
  -8   9  -1 196.598 24.2374   1
   8   9   1 128.664 21.6341   1
  -8   9  -1 102.868 22.6132  14
  -9  -9  -1 5.72396 25.6263   2
   9  -9   1 18.9615 24.3605   3
   9   9   1 3.90924 19.1875   1
   9   9   1 9.43343 21.0180   7
  -9   9  -1 51.0319 19.5400   1
  10  -9   1 31.5151 26.3708   3
 -10  -9  -1 26.1784 28.2663   2
  10   9   1 13.3238 21.8896   7
 -10   9  -1 -23.948 18.7499   1
  10   9   1 31.7892 22.5850   1
 -10 -10   1 56.5102 30.3337   2
  10  10  -1 23.2786 23.8941   1
 -10  10   1 25.0482 21.6730   1
  10  10  -1 44.9343 23.8336   7
  -9 -10   1 -21.074 25.9611   2
   9  10  -1 4.32082 20.2934   1
  -9  10   1 20.9495 19.5155   1
   9  10  -1 3.39816 21.8002   7
  -9  10   1 -6.7665 27.4678   6
  -8 -10   1 86.2936 29.3974   2
  -8  10   1 115.816 32.5532   6
   8  10  -1 167.687 24.3695   1
  -8  10   1 127.816 21.5360   1
   8  10  -1 113.956 24.4893   7
  -7 -10   1 52.0714 25.4241   2
  -7  10   1 51.0600 27.6636   6
   7  10  -1 116.275 20.5054   1
  -7  10   1 64.6254 16.6227   1
   7  10  -1 92.5943 21.5072   7
   6  10  -1 -1.2142 14.0278   1
   6  10  -1 15.1155 23.0309   8
   6  10  -1 -8.1032 14.5716   7
  -6  10   1 27.5985 24.2092   6
  -6  10   1 -19.624 11.6812   1
  -6  10   1 12.3482 20.1898  14
   5  10  -1 187.979 20.2774   1
  -5  10   1 231.240 32.7977   6
  -5  10   1 282.447 20.3998   1
  -5  10   1 328.558 33.6451  14
   5  10  -1 255.243 24.9479   7
   5  10  -1 239.000 28.7560   8
  -4  10   1 297.408 27.5951   8
  -4  10   1 282.420 31.7784  12
  -4  10   1 288.726 34.0672   6
  -4  10   1 309.374 32.5385  14
   4  10  -1 256.443 23.7899   7
  -4  10   1 275.917 19.1113   1
   4  10  -1 270.722 29.9990  14
   4  10  -1 348.737 34.2075   8
   4  10  -1 304.204 22.5345   1
  -3  10   1 20.5289 18.0872  12
   3  10  -1 -8.6938 18.1735   8
   3  10  -1 17.1421 19.5356  14
   3  10  -1 9.16634 12.5595   7
  -3  10   1 3.09260 7.62979   1
  -3  10   1 4.41908 13.9401   8
  -3  10   1 -24.098 15.6335  14
  -3  10   1 7.26801 19.2796   6
   3  10  -1 16.8638 10.5210   1
  -2  10   1 247.366 13.6917   1
   2  10  -1 200.738 27.0744  14
   2  10  -1 254.325 28.8753   8
   2  10  -1 241.046 20.8306   7
  -2  10   1 247.017 26.0987   8
  -2  10   1 240.757 27.7721  14
  -2  10   1 232.518 28.1509  12
   2  10  -1 204.372 17.1122   1
   1  10  -1 651.338 42.4946  14
  -1  10   1 634.176 39.7821   8
   1  10  -1 646.202 28.0418   1
  -1  10   1 651.888 40.4878  12
  -1  10   1 578.998 23.0415   1
  -1  10   1 667.501 35.9840   7
   1  10  -1 642.951 40.1096   8
   1  10  -1 598.718 31.4281   7
  -1  10   1 633.726 40.6780  14
   0  10   1 336.543 30.0518   8
   0  10   1 278.402 28.8032  12
   0  10   1 314.413 30.4745  14
   0  10  -1 370.346 31.3395   8
   0  10  -1 334.208 18.5416   1
   0  10   1 317.445 25.3335   7
   0  10  -1 354.041 32.9623  14
   1  10   1 105.770 17.2073   7
  -1  10  -1 108.543 22.5574  12
   1  10   1 57.9322 19.8135   8
   1  10   1 98.8913 21.7936  14
  -1  10  -1 84.7956 21.7667  14
  -1  10  -1 100.065 20.7304   8
  -1  10  -1 108.763 11.1763   1
  -2  10  -1 413.967 34.8685  12
   2  10   1 372.158 29.0412   9
   2  10   1 410.927 29.0487   7
   2  10   1 342.499 18.3845   1
  -2  10  -1 429.100 32.2116   8
   2  10   1 429.833 34.9925   8
  -2  10  -1 312.272 20.0281   1
   2  10   1 316.832 32.9129  14
  -2  10  -1 377.794 33.9107  14
   3  10   1 122.958 24.9073   8
   3  10   1 96.8932 23.3160  14
  -3  10  -1 158.552 24.0473   8
   3  10   1 104.852 12.2389   1
  -3  10  -1 97.3924 13.1193   1
  -3  10  -1 90.0946 23.0809  12
   3  10   1 89.2227 18.1149   7
  -3  10  -1 90.1847 22.2883  14
   4  10   1 136.068 21.4936   7
  -4  10  -1 152.068 15.9656   1
  -4  10  -1 104.508 27.2810   6
  -4  10  -1 136.806 26.7167  12
   4  10   1 138.076 26.5612   8
   4  10   1 135.640 14.5980   1
   4  10   1 125.385 26.1028  14
  -4  10  -1 63.8824 22.7810  14
  -4  10  -1 135.304 23.0501   8
  -5  10  -1 323.939 35.6361  14
   5  10   1 309.209 28.8685   7
  -5  10  -1 318.338 37.5709   6
  -5  10  -1 285.705 22.7107   1
   5  10   1 296.882 22.7347   1
  -6  10  -1 293.153 33.9533  14
   6  10   1 308.890 30.5239   7
  -6  10  -1 315.818 35.9455   6
   6  10   1 247.096 23.1295   1
  -6  10  -1 264.754 24.1795   1
   7  10   1 80.1580 18.7553   1
   7  10   1 76.5652 21.5026   7
  -7  10  -1 58.5306 17.9742   1
  -8 -10  -1 171.930 34.3526   2
   8  10   1 315.570 29.1350   1
  -8  10  -1 272.338 27.7666   1
   8  10   1 265.675 31.0240   7
   9 -10   1 78.1008 33.9301   3
  -9 -10  -1 104.783 32.0205   2
   9  10   1 94.5583 23.1882   1
  -9  10  -1 66.2776 22.2838   1
   9  10   1 95.7953 28.0140   7
  -8 -11   1 52.3565 29.4349   2
  -8  11   1 52.2589 35.2157   6
  -8  11   1 81.7720 19.8880   1
   8  11  -1 66.1411 22.1445   1
  -7  11   1 34.9900 28.6621   6
   7  11  -1 -1.4352 16.6360   1
  -7  11   1 -13.191 14.6604   1
   7  11  -1 8.20813 26.7229   8
  -6  11   1 209.951 20.3624   1
  -6  11   1 193.374 35.9611   6
   6  11  -1 253.274 36.2837   8
   6  11  -1 187.827 22.7964   1
  -5  11   1 446.886 45.1574   6
  -5  11   1 475.063 26.7262   1
   5  11  -1 420.501 29.6746   1
   5  11  -1 426.963 41.8331   8
   4  11  -1 54.4330 25.3852   8
  -4  11   1 9.94246 23.8790   6
  -4  11   1 59.1019 25.0280  14
   4  11  -1 68.4649 13.9575   1
   3  11  -1 18.2432 10.8666   1
  -3  11   1 19.0670 19.7102  14
   3  11  -1 21.2795 22.8061   8
  -3  11   1 34.9780 24.7343   6
  -3  11   1 20.3764 17.2151   8
  -2  11   1 658.158 39.8173   8
   2  11  -1 483.917 42.0747   8
  -2  11   1 492.430 47.9947  12
  -2  11   1 715.593 44.8069  14
   1  11  -1 27.0338 21.4134   8
  -1  11   1 20.0187 18.2169   8
  -1  11   1 -0.3671 18.2298  12
  -1  11   1 -4.2209 18.1872  14
   1  11  -1 6.04448 20.4772  14
   0  11  -1 17.4068 20.8172  14
   0  11   1 32.7434 20.6360  14
   0  11   1 19.9099 18.8043  12
   0  11  -1 25.3774 19.9048   8
   0  11   1 -3.0047 18.4839   8
   1  11   1 514.402 39.8258  12
  -1  11  -1 465.189 38.3882   8
  -1  11  -1 510.123 42.0180  14
  -1  11  -1 485.283 46.8708  12
   1  11   1 588.886 44.0195  14
   1  11   1 541.746 40.8098   8
   2  11   1 1.26277 20.6247   8
  -2  11  -1 9.88803 17.5521   8
   2  11   1 -2.8412 20.1390  14
   2  11   1 -12.869 13.0633   7
  -2  11  -1 10.6706 8.85500   1
  -2  11  -1 -7.6437 19.5971  14
  -3  11  -1 241.354 18.1877   1
   3  11   1 238.292 32.4184   8
  -3  11  -1 226.147 29.1201   8
   3  11   1 249.586 25.3161   7
  -3  11  -1 239.089 30.8617  14
  -3  11  -1 249.056 35.0348   6
  -4  11  -1 14.1347 24.8848  14
  -4  11  -1 23.0295 19.4379   8
  -4  11  -1 36.3520 12.3938   1
   4  11   1 11.0152 17.9357   7
   4  11   1 35.3700 24.9811   8
  -4  11  -1 -9.2721 24.3964   6
   5  11   1 9.82029 24.8584   8
   5  11   1 -0.3283 16.0385   7
  -5  11  -1 7.09073 13.0161   1
  -5  11  -1 -0.0070 25.4290   6
  -5  11  -1 19.9147 25.7247  14
   5  11   1 13.6646 9.37112   1
  -6  11  -1 265.331 40.6603   6
   6  11   1 209.840 35.8817   8
   6  11   1 244.837 30.0200   7
  -6  11  -1 258.615 24.5779   1
   6  11   1 308.122 25.1642   1
   7  11   1 21.1309 17.8844   1
   7  11   1 35.7303 21.1950   7
   7  11   1 6.91728 28.4926   8
  -7  11  -1 45.2174 31.2214   6
  -7  11  -1 24.1950 16.8972   1
   8  11   1 6.33624 20.7732   7
  -8  11  -1 9.90006 18.5469   1
   8  11   1 6.84206 18.6974   1
  -6  12   1 13.1744 29.0091   6
   6  12  -1 18.7799 28.5236   8
   5  12  -1 65.1174 29.6669   8
  -5  12   1 80.6657 31.5936   6
  -4  12   1 13.4595 26.1703   6
   4  12  -1 56.1233 28.0312   8
  -3  12   1 220.890 35.3792   6
   3  12  -1 159.341 31.7737   8
  -2  12   1 -14.619 20.8939   8
  -2  12   1 -62.839 21.2932   6
   2  12  -1 6.08142 23.5694   8
  -1  12   1 0.55001 20.1950   8
   1  12  -1 14.9326 23.1575   8
   0  12  -1 128.700 27.0949   8
   0  12   1 82.7642 25.0484   8
   1  12   1 155.448 29.6358   8
  -1  12  -1 190.213 31.4598   8
  -2  12  -1 49.0278 22.3395   8
   2  12   1 86.5280 27.1929   8
  -3  12  -1 34.7239 23.5647   8
   3  12   1 48.7637 26.2384   8
  -3  12  -1 63.9822 28.7251   6
   4  12   1 223.049 35.4299   8
  -4  12  -1 202.455 36.8070   6
   5  12   1 52.7393 29.7441   8
  -5  12  -1 133.868 35.4118   6
  -6  12  -1 11.7311 11.6634   1
   6  12   1 2.38744 28.7411   8
  -6  12  -1 21.0026 30.4377   6
   3  13  -1 9.58708 27.3919   8
  -3  13   1 -3.9073 27.2591   6
  -2  13   1 11.4670 27.5605   6
   2  13  -1 -1.7034 26.1846   8
  -1  13   1 17.6629 23.3026   8
   1  13  -1 5.56620 28.6026   8
   0  13   1 46.0883 25.2163   8
   0  13  -1 -5.2634 23.1833   8
   1  13   1 57.0056 27.7584   8
  -1  13  -1 19.8960 24.2163   8
   2  13   1 13.7229 26.2975   8
  -2  13  -1 29.4185 26.2502   8
  -2  13  -1 -21.004 26.2260   6
   3  13   1 29.5739 28.9588   8
  -3  13  -1 52.6120 31.5285   6
  15   0  -2 129.273 33.8483  10
  14   0  -2 155.013 32.7329  10
 -14   0   2 178.515 24.8623   2
  13   0  -2 144.065 30.0430  10
 -13   0   2 169.617 22.8941   2
  12   0  -2 244.281 27.3120  10
 -12   0   2 181.017 22.2806   2
  11   0  -2 275.183 20.4460   3
  11   0  -2 284.357 29.4084  10
 -11   0   2 305.854 24.9503   2
 -10   0   2 114.836 16.4798   2
  10   0  -2 109.612 13.1231   3
   9   0  -2 230.804 16.3267   3
  -9   0   2 244.081 19.6993   2
  -8   0   2 264.036 18.7399   2
   8   0  -2 311.869 17.0858   3
   7   0  -2 12.3645 6.82885   3
   7   0  -2 14.2503 9.51300  12
  -7   0   2 10.5741 6.97048   2
  -6   0   2 477.727 21.4359   2
   6   0  -2 468.711 20.2806   3
   6   0  -2 524.453 26.4158  12
  -5   0   2 869.094 32.4201   2
   5   0  -2 844.307 31.5603   3
   5   0  -2 850.742 36.5100  12
   4   0  -2 141.802 11.4461   7
  -4   0   2 151.514 8.62706   2
   4   0  -2 145.351 12.3767  12
   4   0  -2 135.106 7.83270   3
   3   0  -2 2535.35 84.8521   3
  -3   0   2 2615.56 86.2434   1
   3   0  -2 2562.48 86.4310   1
  -3   0   2 2550.88 84.6597   2
   3   0  -2 2418.63 88.6729   6
   3   0  -2 2605.90 86.3032  10
   3   0  -2 2550.01 86.9545   7
   3   0  -2 2515.03 88.5231  12
   2   0  -2 1641.95 55.8274  10
  -2   0   2 1605.80 59.7989   6
  -2   0   2 1691.84 54.5415   2
   2   0  -2 1680.71 56.4260   7
   2   0  -2 1624.33 56.1027   1
  -2   0   2 1631.75 56.0473   1
   2   0  -2 1644.77 59.8149  12
  -1   0   2 0.70368 0.77835   6
   1   0  -2 0.54535 0.56109  10
  -1   0   2 5.29900 1.26307   1
  -1   0   2 -0.5020 0.37852  14
  -1   0   2 1.40243 0.76459   8
   1   0  -2 11.0880 1.76256   1
  -1   0   2 1.44896 0.89359  12
   0   0   2 2.07429 0.97032  14
   0   0  -2 0.43526 0.56209   4
   0   0   2 3.49203 1.23014   8
   0   0  -2 0.91955 0.94546   9
   0   0   2 0.19690 0.59193   1
   1   0   2 3247.70 112.065   1
  -1   0  -2 3527.58 112.290   1
  -1   0  -2 3383.43 111.995   7
   2   0   2 90.9798 4.96505   5
   2   0   2 104.709 7.03702   1
  -2   0  -2 88.0185 6.14411   1
  -2   0  -2 94.6348 8.49366  14
  -2   0  -2 91.7264 7.17574   7
   2   0   2 85.2343 7.67561   9
   2   0   2 86.6527 6.17428   6
  -2   0  -2 93.4257 6.34784  13
   2   0   2 83.4651 5.45213  12
   3   0   2 630.139 24.4237  12
  -3   0  -2 656.816 24.7475  13
   3   0   2 668.906 25.7029   6
   3   0   2 639.506 27.0349   9
  -4   0  -2 6595.81 214.542  13
   4   0   2 6402.23 214.711  12
   4   0   2 6466.71 214.310   3
   4   0   2 6475.21 217.483   9
  -5   0  -2 1383.00 49.8625  13
   5   0   2 1376.71 50.7454  12
   5   0   2 1358.52 49.6587   3
   5   0   2 1392.77 53.5380   9
   6   0   2 131.358 12.3548  12
   6   0   2 133.581 11.1657   3
  -6   0  -2 148.415 11.7691  13
   6   0   2 129.942 14.2577   9
  -6   0  -2 124.913 15.0761   2
   7   0   2 1062.09 42.1353   3
   7   0   2 1116.91 44.0812  12
  -7   0  -2 1144.35 42.6162  13
   7   0   2 1029.00 46.7421   9
  -7   0  -2 1083.18 47.3362   2
   8   0   2 955.700 38.7837   3
   8   0   2 921.687 41.1595  12
  -8   0  -2 975.485 44.5073   2
   9   0   2 383.374 21.5153   3
  -9   0  -2 410.385 28.4951   2
  10   0   2 417.096 24.2662   3
 -10   0  -2 412.780 31.7455   2
  11   0   2 370.469 24.6153   3
 -11   0  -2 408.593 34.2449   2
 -12   0  -2 51.5305 23.0941   2
 -13   0  -2 165.641 28.2497   2
 -14   0  -2 273.485 34.7954   2
  15  -1  -2 9.40654 29.4594  10
  15   1  -2 11.2708 27.6538  10
 -14  -1   2 67.5189 21.7437   2
  14  -1  -2 125.990 31.7457  10
  14   1  -2 58.2503 28.1739  10
 -13  -1   2 47.9889 17.1869   2
  13  -1  -2 11.5577 24.4948  10
 -13   1   2 1.64583 16.1754   2
  13   1  -2 35.4885 24.1338  10
  12  -1  -2 -13.636 12.9252   3
  12  -1  -2 10.9873 21.3593  10
 -12  -1   2 7.09183 14.2449   2
 -12   1   2 4.36599 14.0912   2
 -11  -1   2 179.965 20.8381   2
  11  -1  -2 125.458 16.1359   3
  11  -1  -2 173.213 26.2516  10
  11   1  -2 164.684 30.5635   7
 -11   1   2 169.192 18.4189   2
 -10  -1   2 188.495 19.5095   2
  10  -1  -2 222.257 25.6289  10
  10  -1  -2 242.381 19.1546   3
 -10   1   2 193.056 18.0276   2
  10   1  -2 196.531 14.9624   3
  10   1  -2 177.929 24.8219   7
   9  -1  -2 94.4856 18.2572  10
   9  -1  -2 56.1146 11.3124   3
  -9  -1   2 59.9610 13.6578   2
   9   1  -2 83.7064 18.2910   7
   9   1  -2 68.9244 9.65477   3
  -9   1   2 90.0416 12.9291   2
  -8  -1   2 75.0088 12.6948   2
   8  -1  -2 69.6316 10.7698   3
   8  -1  -2 81.8470 16.1286  10
  -8   1   2 81.6851 11.7037   2
   8   1  -2 87.2298 14.5736   7
   8   1  -2 72.2567 8.78117   3
   8   1  -2 93.8936 14.3883  12
  -7  -1   2 1394.54 52.0685   2
   7  -1  -2 1413.16 56.1803  12
   7  -1  -2 1353.32 50.7353   3
   7  -1  -2 1348.88 55.1617  10
   7   1  -2 1288.84 55.3053  12
   7   1  -2 1351.58 48.2336   3
   7   1  -2 1266.60 54.9923   7
  -7   1   2 1435.77 51.4242   2
   6  -1  -2 333.594 21.9101  12
  -6  -1   2 412.986 18.9875   2
   6  -1  -2 350.165 18.0277   3
   6  -1  -2 413.283 22.4780  10
   6   1  -2 340.146 15.6000   3
   6   1  -2 378.110 22.6685  12
  -6   1   2 398.476 18.4839   2
   6   1  -2 350.479 20.5134   7
   5  -1  -2 58.1914 7.46099   3
   5  -1  -2 68.6109 8.89260  10
  -5  -1   2 58.1763 7.79218   2
   5  -1  -2 55.4600 9.83925  12
   5   1  -2 44.7603 9.48129  12
   5   1  -2 54.8915 9.76509   7
   5   1  -2 56.2793 5.40391   3
   4  -1  -2 67.3772 9.05663  12
   4  -1  -2 55.1890 8.07297  10
   4  -1  -2 71.8211 7.22286   3
  -4  -1   2 67.7002 6.99804   2
   4   1  -2 74.3188 8.72462   7
   4   1  -2 68.4388 9.74130  12
   4   1  -2 72.8685 5.11887   3
   3  -1  -2 644.908 27.1340  12
  -3  -1   2 647.742 24.1958   2
   3  -1  -2 676.161 24.7586   3
   3  -1  -2 638.287 25.8448  10
  -3   1   2 676.688 25.0032   1
   3   1  -2 627.029 25.5174   7
   3   1  -2 667.027 28.3696  12
   3   1  -2 654.264 25.4023   1
  -2  -1   2 846.665 32.1221  11
   2  -1  -2 841.481 30.5686  10
  -2  -1   2 814.344 29.2526   2
   2  -1  -2 822.472 29.7163   3
   2   1  -2 792.700 32.5128  12
   2   1  -2 821.149 30.1631   1
  -2   1   2 855.961 28.5362  14
  -2   1   2 863.407 31.5492   6
  -2   1   2 805.701 29.5767   1
  -2   1   2 867.621 31.7218  12
  -2   1   2 835.528 29.5396   1
  -2   1   2 829.039 30.6234   7
   2   1  -2 855.006 32.9150   6
   2   1  -2 832.603 29.9267   7
  -1  -1   2 318.831 11.4379  14
  -1  -1   2 212.666 11.4506  11
  -1   1   2 314.283 12.5368   4
   1   1  -2 273.852 11.3400   1
   1   1  -2 224.293 9.88324   9
   0  -1   2 17.5163 2.86798  11
   0  -1   2 36.6511 4.06709  14
   0  -1   2 18.5099 2.81262   5
   0   1  -2 23.2877 2.82303   9
   0   1  -2 33.8747 3.66182   1
   0   1  -2 14.2910 2.42731   8
   0   1   2 33.5960 3.64591  13
   0   1   2 42.1326 4.48597  10
  -1  -1  -2 1038.52 36.4027  13
  -1  -1  -2 1005.95 36.6888   4
   1  -1   2 1000.05 35.6093   5
  -1   1  -2 1054.15 34.8704   7
  -1   1  -2 1013.63 37.7309  14
  -1   1  -2 1049.56 36.0778   1
   1   1   2 1045.19 34.8312   6
  -1   1  -2 1052.94 36.7953   9
   1   1   2 994.041 35.1712   1
   1   1   2 1018.33 37.8499   9
  -1   1  -2 982.696 36.9247   8
   1   1   2 1018.06 35.4053   1
   2  -1   2 89.7995 7.23196   3
  -2  -1  -2 74.8421 7.02461  13
  -2  -1  -2 87.5606 8.74632   7
   2  -1   2 91.4795 7.26607   1
   2  -1   2 88.8086 6.07057   5
  -2   1  -2 83.3000 9.37456  14
   2   1   2 83.6087 6.25952   6
   2   1   2 90.1710 6.42214   1
   2   1   2 81.2826 6.53693   1
  -2   1  -2 89.4732 6.93681   1
  -2   1  -2 87.1581 8.19763   8
  -2   1  -2 87.5619 6.22891  13
  -2   1  -2 95.7265 6.88344   7
   2   1   2 76.6486 7.87379   9
   2   1   2 92.2824 5.71342  12
   3  -1   2 596.313 22.6322   5
   3  -1   2 577.375 23.0542  12
  -3  -1  -2 581.509 23.6393  13
  -3  -1  -2 577.391 24.7235   2
   3  -1   2 581.094 23.3809   3
   3  -1   2 554.373 25.2283   9
   3  -1   2 488.380 23.2359   6
   3   1   2 569.355 24.5836   9
   3   1   2 604.822 23.4917   1
  -3   1  -2 581.837 21.8443  13
   3   1   2 606.434 22.3782  12
  -3   1  -2 563.231 26.7335  14
  -3   1  -2 621.076 25.1418   8
   3   1   2 611.159 23.8056   6
  -4  -1  -2 47.0557 7.83312  13
  -4  -1  -2 42.8544 8.69994   2
   4  -1   2 38.9277 6.83897   3
   4  -1   2 38.9072 6.41939  12
   4  -1   2 46.3298 8.71189   9
   4   1   2 40.2058 5.91349  12
   4   1   2 28.1683 6.93467   9
  -4   1  -2 43.0772 5.24927  13
  -4   1  -2 50.1550 8.63495  14
   5  -1   2 8.80998 6.31675   3
  -5  -1  -2 6.77968 8.23898   2
   5  -1   2 17.8145 6.93285  12
   5  -1   2 4.86791 7.98186   9
  -5  -1  -2 12.1045 7.20570  13
   5   1   2 1.53654 5.37282  12
   5   1   2 8.79658 7.13103   9
  -5   1  -2 2.08661 4.77946  13
   5   1   2 8.38554 5.01869   3
  -6  -1  -2 95.8809 11.2388  13
   6  -1   2 68.3771 9.88069   3
   6  -1   2 96.1535 10.8762  12
  -6  -1  -2 91.5616 13.0372   2
  -6   1  -2 85.5354 8.25658  13
   6   1   2 75.9229 8.21623   3
   6   1   2 74.0017 9.76867  12
   6   1   2 73.9783 11.7178   9
  -7  -1  -2 86.6937 14.4940   2
   7  -1   2 84.6226 11.2322   3
   7  -1   2 66.8932 11.0525  12
  -7  -1  -2 52.7021 10.1547  13
   7   1   2 89.4762 9.30834   3
  -7   1  -2 78.6034 8.98673  13
   7   1   2 67.1099 10.3380  12
   7   1   2 74.8604 13.3359   9
  -8  -1  -2 397.109 27.2473   2
   8  -1   2 445.301 26.2454  12
   8  -1   2 447.888 23.3356   3
   8   1   2 421.819 26.6779   9
   8   1   2 408.802 20.5411   3
  -8   1  -2 444.109 31.0060   2
   8   1   2 394.688 22.9689  12
  -9  -1  -2 107.372 18.3580   2
   9  -1   2 101.149 13.9160   3
   9   1   2 114.624 14.8912  12
   9   1   2 111.154 12.5556   3
  -9   1  -2 80.0319 17.4510   2
  10  -1   2 1.48979 10.5773   3
 -10  -1  -2 -11.998 16.8252   2
 -10   1  -2 -7.4454 14.4756   2
  10   1   2 17.9873 9.40434   3
 -11  -1  -2 29.6579 18.3195   2
  11  -1   2 28.1990 12.4524   3
 -11   1  -2 -1.3059 15.8733   2
 -12  -1  -2 57.6735 21.5056   2
  12  -1   2 52.7582 16.4661   3
 -12   1  -2 78.0553 22.7273   2
 -13  -1  -2 12.8621 21.0541   2
 -13   1  -2 45.0997 20.7858   2
  14  -1   2 1.52805 30.5997  10
 -14  -1  -2 20.8113 25.1126   2
 -14   1  -2 34.5780 23.8465   2
  15   2  -2 6.04475 31.1831   7
  14  -2  -2 174.912 35.3033  10
 -14  -2   2 194.289 27.4957   2
  14   2  -2 168.502 30.3713   7
  14   2  -2 141.902 30.6901  10
  13  -2  -2 -22.745 24.4751  10
  13  -2  -2 8.51280 14.6051   3
 -13  -2   2 -37.406 17.7892   2
  13   2  -2 31.7353 25.4064   7
 -12  -2   2 2.30914 15.1606   2
  12  -2  -2 10.3768 15.3700   3
  12  -2  -2 22.8463 18.1362  10
  12   2  -2 20.7622 23.0725   7
 -12   2   2 8.83794 14.1997   2
  11  -2  -2 161.812 25.7896  10
 -11  -2   2 140.692 21.1365   2
  11  -2  -2 137.506 17.4888   3
 -11   2   2 88.2613 16.2038   2
  11   2  -2 149.915 25.6399   7
  10  -2  -2 -7.7779 12.6321  10
  10  -2  -2 2.19836 12.8120   3
 -10  -2   2 3.64652 13.6381   2
  10   2  -2 30.1750 18.4884   7
 -10   2   2 -9.5966 10.5576   2
  -9  -2   2 41.8440 12.2784   2
   9  -2  -2 21.7702 16.4885  10
   9  -2  -2 44.3972 11.9961   3
  -9   2   2 32.3830 11.0152   2
   9   2  -2 13.7346 12.2243   7
   8  -2  -2 55.2809 11.2682   3
   8  -2  -2 39.1668 14.6891  10
  -8  -2   2 44.0927 11.1753   2
   8   2  -2 69.5162 15.7233   7
  -8   2   2 25.2766 10.0079   2
   8   2  -2 22.7283 12.4122  12
   7  -2  -2 -7.5865 8.98696  12
  -7  -2   2 -4.3022 7.75948   2
   7  -2  -2 0.84301 8.18073   3
   7  -2  -2 -18.325 10.9327  10
   7   2  -2 6.62096 9.57487  12
   7   2  -2 2.20663 10.9789   7
   6  -2  -2 154.262 16.0110  10
  -6  -2   2 151.885 13.3310   2
   6  -2  -2 178.965 12.2892   3
   6  -2  -2 147.537 15.6174  12
   6   2  -2 184.947 16.5358   7
   6   2  -2 154.343 15.9892  12
   5  -2  -2 15.0572 8.03093  12
   5  -2  -2 16.5158 6.98853   3
  -5  -2   2 13.8339 7.06365   2
   5  -2  -2 12.7633 8.65477  10
   5   2  -2 17.2540 8.02532   7
  -5   2   2 34.9111 8.10601   1
   5   2  -2 17.0048 8.40965  12
   4  -2  -2 4.99234 5.86573   3
  -4  -2   2 11.2767 5.33771   2
   4  -2  -2 7.15532 6.81594  12
  -4   2   2 3.66500 4.46397   1
  -4   2   2 0.68985 5.20196   1
   4   2  -2 6.83089 6.03532   7
   4   2  -2 -1.4316 6.52905  12
  -4   2   2 2.11038 4.67952  14
   4   2  -2 7.94859 6.73644   1
   3  -2  -2 1147.78 41.2094   3
  -3  -2   2 1144.15 40.6627   2
   3   2  -2 1096.60 40.7612   1
   3   2  -2 1129.23 40.9621   1
  -3   2   2 1138.83 43.2322   6
  -3   2   2 1110.53 37.4742   8
  -3   2   2 1125.92 40.2842   1
  -3   2   2 1110.46 40.4119  14
   3   2  -2 1145.71 41.0070   7
  -3   2   2 1117.97 40.0251   1
   3   2  -2 1109.90 44.5148  12
  -2  -2   2 2371.49 78.7158   2
  -2  -2   2 2267.22 84.3004  11
  -2   2   2 2287.71 77.3855  13
  -2   2   2 2396.20 80.0090  12
  -2   2   2 2341.33 77.4541   1
  -2   2   2 2374.41 77.6028   1
  -2   2   2 2244.29 79.3250   5
  -2   2   2 2251.13 77.5604  14
  -2   2   2 2302.61 79.9642   4
   2   2  -2 2345.04 78.4585   1
   2   2  -2 2308.06 78.6557   1
  -2   2   2 2310.97 79.3232  10
   2   2  -2 2356.21 78.1011   7
   2   2  -2 2222.70 81.7588   6
  -2   2   2 2355.02 80.1324   6
  -1  -2   2 1071.93 42.0690  11
  -1  -2   2 1151.30 40.0693   2
   1   2  -2 1172.83 40.1169   1
  -1   2   2 1114.12 39.7151   3
  -1   2   2 1116.38 37.9335   1
   1   2  -2 1103.37 39.5271   1
   1   2  -2 1131.04 38.2232   9
   1   2  -2 1181.57 38.3214   7
  -1   2   2 1121.32 41.5272   4
  -1   2   2 1139.36 37.8865   1
  -1   2   2 1171.23 39.4323  13
  -1   2   2 1114.87 39.7786   5
  -1   2   2 1107.95 38.9794  14
   1   2  -2 1128.99 37.2635  10
   1   2  -2 1149.53 40.7670   5
  -1   2   2 1122.16 40.4783  10
  -1   2   2 1100.70 40.1769  12
  -1   2   2 1144.57 40.7169  11
   0  -2   2 451.450 19.7909  11
   0   2  -2 437.068 22.8754  14
   0   2   2 444.155 15.2032   1
   0   2   2 441.585 15.5573   1
   0   2   2 443.817 17.1786   3
   0   2   2 420.354 18.5528   4
   0   2   2 434.668 16.7557   5
   0   2  -2 411.063 17.8360   1
   0   2  -2 430.730 18.3484   8
   0   2   2 441.077 17.0361  12
   0   2  -2 464.579 17.5040   9
   0   2   2 467.500 18.2838  11
   0   2   2 439.752 17.5439  13
   0   2   2 454.773 18.4118  10
   0   2  -2 467.493 18.1389   1
   1  -2   2 315.724 14.3750   5
   1   2   2 317.254 12.2284   1
  -1   2  -2 328.019 13.9450   1
   1   2   2 309.208 12.4058   1
   1   2   2 307.031 15.3836   7
   1   2   2 321.410 15.2307   4
  -1   2  -2 302.528 14.0771   1
  -1   2  -2 311.485 15.7378  14
   1   2   2 329.370 12.3216   5
  -1   2  -2 306.646 14.7710   8
  -1   2  -2 332.528 12.0893   7
   1   2   2 306.127 15.3149   9
   1   2   2 329.490 14.6431  13
  -1   2  -2 317.163 14.6465   9
   1   2   2 322.153 14.4113  11
  -2  -2  -2 9.12780 5.36870  13
   2  -2   2 7.04156 4.39973   5
   2  -2   2 8.76218 3.91763   3
   2   2   2 12.4380 4.43630   7
  -2   2  -2 4.31112 5.56787   8
   2   2   2 6.07506 3.24630   1
  -2   2  -2 -2.4436 4.28161  14
  -2   2  -2 6.06218 4.25424   1
   2   2   2 9.36958 4.26767   6
  -2   2  -2 12.3941 3.55582   7
  -2   2  -2 9.88306 3.95600   1
   2   2   2 6.97014 4.68004   9
   2   2   2 8.79709 3.14953   1
  -3  -2  -2 277.652 14.5475   2
   3  -2   2 251.145 14.1601   3
  -3  -2  -2 248.941 14.4699  13
   3  -2   2 275.403 13.7542   5
   3   2   2 248.502 13.8939   6
   3   2   2 246.462 12.5996   1
   3   2   2 287.781 13.7019   1
  -3   2  -2 244.033 14.6995   8
   3   2   2 234.901 14.0937   7
   3   2   2 256.476 13.1133  12
  -3   2  -2 245.028 12.4979   7
  -3   2  -2 236.313 11.4293  13
  -3   2  -2 267.485 13.6894   1
  -3   2  -2 258.306 17.1551  14
  -4  -2  -2 504.394 25.0285   2
  -4  -2  -2 519.368 24.4737  13
   4  -2   2 539.707 24.1426   3
   4  -2   2 541.909 23.7022   5
   4   2   2 569.657 25.4612   7
   4   2   2 515.886 23.7343   1
  -4   2  -2 555.001 28.0181  14
   4   2   2 513.806 23.0442  12
  -4   2  -2 563.512 20.4761  13
  -4   2  -2 635.734 25.8266   8
   4   2   2 529.779 24.7848   9
  -5  -2  -2 87.2276 11.1517  13
  -5  -2  -2 108.717 12.9981   2
   5  -2   2 102.393 10.4177   3
   5  -2   2 116.693 11.4074  12
   5   2   2 138.183 11.0945  12
   5   2   2 145.331 12.6546   1
  -5   2  -2 112.344 7.70092  13
   5   2   2 116.087 7.84301   3
   5   2   2 106.357 11.8120   9
   5   2   2 113.303 13.9987   7
  -5   2  -2 108.315 14.5310  14
  -5   2  -2 119.863 12.0327   8
  -6  -2  -2 136.788 14.6174  13
   6  -2   2 118.122 13.1582   3
  -6  -2  -2 161.044 16.3279   2
   6  -2   2 132.774 13.8000  12
  -6   2  -2 135.893 8.90121  13
   6   2   2 118.749 12.7926   9
  -6   2  -2 126.623 16.3955  14
   6   2   2 134.567 12.0847  12
   6   2   2 139.299 9.15780   3
  -7  -2  -2 819.625 38.7908   2
   7  -2   2 801.613 35.5728   3
   7  -2   2 777.983 36.0606  12
  -7  -2  -2 791.273 36.0442  13
   7   2   2 786.811 30.3842   3
   7   2   2 828.700 36.6930   9
   7   2   2 778.903 34.4806  12
  -7   2  -2 827.985 30.3143  13
   8  -2   2 465.460 25.8213   3
  -8  -2  -2 458.995 29.7186   2
   8   2   2 471.079 20.4683   3
   8   2   2 433.366 27.8497   9
   8   2   2 457.577 25.1551  12
   9  -2   2 -5.1315 11.1016   3
  -9  -2  -2 -7.9623 14.1907   2
   9   2   2 3.70112 7.14866   3
   9   2   2 7.14703 11.0279   9
   9   2   2 10.4904 10.1033  12
  10  -2   2 79.4220 16.6011   3
 -10  -2  -2 67.4115 19.4937   2
 -10   2  -2 34.8467 17.2161   2
 -11  -2  -2 74.5135 21.9239   2
  11  -2   2 114.112 18.3787   3
 -11   2  -2 141.196 22.6898   2
  12  -2   2 -20.811 15.9525   3
 -12  -2  -2 36.2606 20.7891   2
 -12   2  -2 -9.5183 17.3136   2
  13  -2   2 -78.509 25.0115  10
 -13  -2  -2 27.9959 22.6403   2
 -13   2  -2 7.17454 20.4649   2
 -14  -2  -2 30.3208 26.7069   2
  14  -2   2 44.8769 33.3019  10
 -14   2  -2 45.9579 24.6672   2
 -14  -3   2 352.852 33.6537   2
  14  -3  -2 381.623 45.0579  10
  14   3  -2 491.712 47.0250   7
 -13  -3   2 171.268 27.1289   2
  13  -3  -2 220.073 35.6442  10
  13  -3  -2 187.743 25.9147   3
  13   3  -2 259.488 35.9314   7
  12  -3  -2 6.60586 15.2278   3
 -12  -3   2 32.7619 19.3270   2
  12  -3  -2 6.22283 24.4319  10
 -12   3   2 15.2020 14.3853   2
  12   3  -2 -6.1824 22.0250   7
  11  -3  -2 342.167 34.5789  10
  11  -3  -2 325.016 25.6032   3
 -11  -3   2 295.434 27.9958   2
 -11   3   2 287.129 24.1735   2
  11   3  -2 232.378 29.6592   7
 -10  -3   2 1053.22 48.6759   2
  10  -3  -2 1132.52 49.6006   3
  10  -3  -2 1097.33 53.0957  10
  10   3  -2 1013.09 53.3578   7
 -10   3   2 1086.18 46.7591   2
   9  -3  -2 257.054 21.4486   3
  -9  -3   2 248.248 21.4764   2
   9  -3  -2 214.489 25.7428  10
   9   3  -2 205.263 23.3896   7
  -8  -3   2 398.172 24.6746   2
   8  -3  -2 372.199 24.3718   3
   8   3  -2 430.078 28.5154   7
  -7  -3   2 2083.11 77.8172   2
   7  -3  -2 2101.25 77.8795   3
  -7   3   2 2194.01 79.1090   1
   7   3  -2 2126.24 82.0455  12
   7   3  -2 2057.97 80.0061   7
   6  -3  -2 411.172 21.9931   3
  -6  -3   2 326.765 20.5377   2
   6  -3  -2 357.948 23.5477  12
   6   3  -2 362.909 22.7018   7
   6   3  -2 418.001 22.4869   1
  -6   3   2 365.192 21.0225  14
   6   3  -2 405.818 25.0272  12
  -6   3   2 361.996 21.3248   1
   5  -3  -2 36.4211 9.82878  12
  -5  -3   2 40.0870 8.68873   2
   5  -3  -2 33.0051 9.27594   3
   5   3  -2 30.2948 8.44641   1
   5   3  -2 40.7419 9.23611   7
  -5   3   2 30.6386 8.11936  14
  -5   3   2 41.9475 8.36604   1
   5   3  -2 20.1954 9.72494  12
   4  -3  -2 2513.29 88.7095   3
  -4  -3   2 2578.10 88.6086   2
  -4   3   2 2541.18 88.7286  14
  -4   3   2 2544.96 87.4208   1
   4   3  -2 2557.97 93.1654  12
   4   3  -2 2584.92 88.7858   7
  -4   3   2 2480.39 84.8007   8
  -4   3   2 2466.69 91.4082   6
   4   3  -2 2513.07 88.2407   1
   4   3  -2 2632.60 88.3986   1
  -4   3   2 2553.17 87.6254   1
  -3  -3   2 1282.91 48.7091   2
   3  -3  -2 1302.20 51.2600   3
  -3   3   2 1357.96 45.9107  13
  -3   3   2 1335.46 45.7865   8
  -3   3   2 1333.54 47.2820   1
   3   3  -2 1388.55 48.5224   7
  -3   3   2 1347.13 50.7720  12
   3   3  -2 1362.19 48.3262   1
  -3   3   2 1350.08 47.1417   1
  -3   3   2 1350.01 48.4393  14
   3   3  -2 1305.91 48.0273   1
  -3   3   2 1336.67 51.1094   6
  -2  -3   2 36.3630 6.16739   2
  -2   3   2 41.9389 4.67147  13
   2   3  -2 31.5742 5.08077   1
  -2   3   2 24.7078 3.64268   1
   2   3  -2 34.0729 5.19526   1
  -2   3   2 22.4229 6.10849   6
   2   3  -2 27.4092 3.96979  10
  -2   3   2 36.9127 6.75978   4
  -2   3   2 33.2334 3.76594   1
  -2   3   2 30.5824 6.64924  12
   2   3  -2 22.5334 4.73413   7
  -2   3   2 29.7064 5.26496  14
  -1   3   2 2945.61 96.4840   1
   1   3  -2 2990.81 97.9843   9
  -1   3   2 2964.61 99.0186  13
   1   3  -2 2908.75 98.9137   1
  -1   3   2 2936.10 100.274  12
   1   3  -2 2955.55 99.4610   1
   1   3  -2 2948.89 97.7535   7
  -1   3   2 2944.74 96.4907   1
   1   3  -2 2954.84 100.502   8
   1   3  -2 2949.34 97.0559  10
  -1   3   2 2914.13 99.3630  14
  -1   3   2 2912.31 101.660   4
  -1   3   2 2953.24 101.493  11
   0   3  -2 6010.13 202.566   8
   0   3  -2 6024.55 203.485  14
   0   3  -2 6235.29 201.958   1
   0   3  -2 6110.00 201.381   3
   0   3   2 6127.20 203.431  11
   0   3   2 6118.34 201.261   5
   0   3  -2 5782.45 201.601   1
   0   3   2 6397.34 201.349   3
   0   3  -2 6139.89 200.218   4
   0   3   2 5669.58 202.391  10
   0   3  -2 6249.25 199.894  10
   0   3  -2 6297.12 201.516   9
   1  -3   2 26.7016 7.06585   5
   1  -3   2 28.3153 7.89355  11
   1   3   2 25.6358 2.93040   1
   1   3   2 25.5181 4.13738   3
   1   3   2 33.2703 6.30193  11
   1   3   2 39.3982 4.95529   5
  -1   3  -2 40.6704 5.93220   1
   1   3   2 30.0063 3.16071   1
  -1   3  -2 23.4563 6.02341   8
  -1   3  -2 25.2640 5.97808  14
  -1   3  -2 32.5609 3.62727   7
  -1   3  -2 25.4620 4.68562   1
   1   3   2 36.3198 6.34142   9
   1   3   2 36.2302 6.97238   7
  -1   3  -2 41.1399 3.79446   4
   2  -3   2 164.438 10.3098   5
   2   3   2 132.128 11.2328   9
   2   3   2 148.979 7.99042   3
   2   3   2 142.249 8.38176   1
  -2   3  -2 134.972 9.20774   1
   2   3   2 157.655 8.53666   5
  -2   3  -2 158.629 10.7330   1
   2   3   2 138.551 8.09140   1
   2   3   2 144.640 11.7689   7
  -2   3  -2 128.352 10.9232   8
  -2   3  -2 156.189 8.42601   7
  -2   3  -2 127.294 12.1131  14
  -3  -3  -2 497.997 23.0190  13
   3  -3   2 511.277 22.8581   5
   3  -3   2 489.510 22.3204   3
   3   3   2 488.583 22.5315  12
  -3   3  -2 510.106 22.6326   1
   3   3   2 497.766 24.0615   7
   3   3   2 503.316 20.7021   1
   3   3   2 477.732 20.9531   1
   3   3   2 474.013 23.1168   9
  -3   3  -2 519.963 21.9488   1
  -3   3  -2 478.462 23.3075   8
   3   3   2 506.719 19.0044   3
  -3   3  -2 516.155 25.7600  14
   4  -3   2 441.810 22.0443   5
  -4  -3  -2 448.439 22.9858  13
  -4  -3  -2 455.632 23.1938   2
   4  -3   2 432.723 22.2676   3
   4   3   2 422.756 19.9654   1
  -4   3  -2 428.089 22.7256   8
   4   3   2 468.693 22.3351   9
   4   3   2 439.626 20.6767   1
  -4   3  -2 441.592 22.0867   1
   4   3   2 460.604 21.4284  12
   4   3   2 449.789 23.7643   7
  -4   3  -2 432.352 17.1938  13
  -4   3  -2 417.278 25.2285  14
   5  -3   2 262.151 17.4311   5
  -5  -3  -2 245.016 18.0319  13
  -5  -3  -2 225.995 18.8373   2
   5  -3   2 231.382 17.7305   3
   5   3   2 278.976 17.1655   9
  -5   3  -2 245.291 10.4509  13
   5   3   2 270.304 17.8411   7
  -5   3  -2 234.817 19.7161   1
  -5   3  -2 248.696 20.7459  14
   5   3   2 264.845 16.0479  12
   5   3   2 244.587 16.6989   1
  -5   3  -2 251.893 17.2676   8
   6  -3   2 162.861 15.8332   3
  -6  -3  -2 144.307 15.5855  13
  -6  -3  -2 143.071 15.6030   2
  -6   3  -2 102.965 16.3373  14
   6   3   2 141.293 14.7074   1
   6   3   2 119.140 7.72535   3
   6   3   2 128.517 16.9265   7
  -6   3  -2 138.781 13.8861   8
   6   3   2 120.191 12.9899   9
   6   3   2 104.646 12.1495  12
  -6   3  -2 129.766 6.68113  13
  -7  -3  -2 53.7204 14.5384   2
  -7  -3  -2 34.1334 12.6066  13
   7  -3   2 41.7915 10.1091   3
   7   3   2 56.5660 13.0251   7
   7   3   2 36.5838 5.38608   3
   7   3   2 41.3035 9.78749  12
   7   3   2 46.1938 13.3613   1
   7   3   2 28.6549 10.4737   9
  -7   3  -2 63.3835 16.6954  14
  -8  -3  -2 822.128 41.7562   2
   8  -3   2 886.750 39.2259   3
   8   3   2 795.517 29.7556   3
   8   3   2 797.596 36.4795  12
   8   3   2 799.429 38.0701   9
   8   3   2 813.892 43.3764   7
  -9  -3  -2 117.080 20.0090   2
   9  -3   2 90.1822 16.6789   3
   9   3   2 120.748 19.4406   7
   9   3   2 101.888 14.5268  12
   9   3   2 102.372 16.1207   9
  10  -3   2 17.9675 14.4571   3
 -10  -3  -2 -20.433 15.9340   2
  10   3   2 0.46966 19.1745   7
  11  -3   2 287.594 26.1702   3
 -11  -3  -2 267.192 30.2711   2
  11   3   2 293.340 34.1595   7
 -11   3  -2 262.446 28.3979   2
  12  -3   2 186.401 23.7633   3
 -12  -3  -2 141.299 26.6646   2
  12   3   2 145.630 30.0115   7
 -12   3  -2 169.431 28.0465   2
  13  -3   2 33.3764 19.7399   3
 -13  -3  -2 14.4682 25.5269   2
 -13   3  -2 79.8640 24.2120   2
  14  -3   2 94.5147 36.1343  10
 -14  -3  -2 114.806 31.9648   2
 -14   3  -2 106.312 26.4838   2
  14  -4  -2 39.3233 23.6612   3
 -14  -4   2 -1.6061 20.9979   2
  14  -4  -2 13.5546 31.4401  10
  14   4  -2 62.9755 29.8048   7
  13  -4  -2 -36.445 25.9988  10
  13  -4  -2 16.3537 19.1714   3
 -13  -4   2 -25.149 21.3259   2
  13   4  -2 -19.638 24.7349   7
  12  -4  -2 66.4918 21.7139   3
  12  -4  -2 81.1584 27.9514  10
 -12  -4   2 89.6168 23.8011   2
  12   4  -2 126.691 23.7949   7
  11  -4  -2 130.933 21.0926   3
 -11  -4   2 141.754 22.3714   2
  11   4  -2 164.298 26.6669   7
 -11   4   2 160.439 19.7839   2
 -10  -4   2 81.8168 17.8782   2
  10  -4  -2 71.6993 17.6553   3
  10   4  -2 83.1665 20.7330   7
  -9  -4   2 33.1546 14.6054   2
   9  -4  -2 16.4825 14.0502   3
   9   4  -2 28.3245 16.2906   7
  -9   4   2 8.94667 13.4530   1
  -8  -4   2 327.120 24.2072   2
   8  -4  -2 288.747 23.8234   3
   8   4  -2 258.548 24.0903   7
  -8   4   2 323.192 24.3017   1
   8   4  -2 310.327 24.9186   1
   7  -4  -2 16.7219 11.9997   3
  -7  -4   2 -10.272 10.3637   2
  -7   4   2 3.33270 10.1546   1
   7   4  -2 -2.1405 10.5285  12
   7   4  -2 19.4068 11.8966   1
  -7   4   2 -2.9093 9.48577  14
   7   4  -2 -15.469 10.7866   7
   6  -4  -2 178.586 15.6811   3
  -6  -4   2 179.396 16.5613   2
  -6   4   2 154.775 14.8395   1
   6   4  -2 170.764 15.9324   1
   6   4  -2 166.249 16.6473   7
  -6   4   2 210.554 17.1052  14
   6   4  -2 196.140 19.8602  12
  -5  -4   2 16.0958 8.95664   2
   5  -4  -2 18.0051 7.86507  12
   5  -4  -2 15.2159 8.00340   3
  -5   4   2 16.5882 6.47371   1
   5   4  -2 41.0099 11.3859  12
   5   4  -2 26.0106 8.50882   1
  -5   4   2 23.7102 5.77997   8
  -5   4   2 25.8354 8.78326  14
   5   4  -2 33.8102 9.32169   7
  -5   4   2 23.6938 8.19631   1
  -5   4   2 32.4277 12.3850   6
   4  -4  -2 30.7643 9.65404   3
  -4  -4   2 23.2483 7.28184   2
   4   4  -2 25.1944 9.74953  12
  -4   4   2 21.0318 6.29196   1
  -4   4   2 35.2786 6.29953   1
   4   4  -2 28.3191 7.73063   7
  -4   4   2 17.1107 7.38393  14
   4   4  -2 27.0172 6.62058   1
  -4   4   2 37.9378 5.81811   8
  -4   4   2 24.6977 10.3232   6
  -4   4   2 32.9840 10.0388  12
   4   4  -2 14.9297 6.79114   1
  -3  -4   2 1755.55 64.7595   2
  -3   4   2 1764.47 61.8347   1
  -3   4   2 1771.25 66.7903   6
  -3   4   2 1775.10 61.2059  13
   3   4  -2 1771.26 62.9790   1
  -3   4   2 1715.10 64.0798  14
   3   4  -2 1826.40 60.1548   9
  -3   4   2 1812.24 61.7533   1
  -3   4   2 1785.84 66.4395  12
   3   4  -2 1826.23 63.2175   1
   3   4  -2 1809.68 63.3660   7
  -3   4   2 1799.85 61.7979   8
  -2  -4   2 593.861 26.8165   2
  -2   4   2 624.483 28.2195   6
   2   4  -2 620.419 25.0204   1
  -2   4   2 621.716 22.9801   1
   2   4  -2 645.646 25.1245   1
  -2   4   2 628.452 26.3313  14
  -2   4   2 612.035 28.0876  12
   2   4  -2 647.264 27.9602   8
   2   4  -2 661.776 24.9906   7
   2   4  -2 645.786 23.6596  10
  -2   4   2 613.091 24.6569   8
  -2   4   2 636.699 24.5933  13
  -2   4   2 614.768 22.9672   1
  -1   4   2 469.555 16.7572   1
   1   4  -2 501.255 22.7668   8
   1   4  -2 488.752 19.0396   7
   1   4  -2 498.128 18.5539  10
  -1   4   2 493.602 21.6436  14
   1   4  -2 472.896 20.4066   1
   1   4  -2 474.684 20.1161   1
   1   4  -2 461.789 22.5284  14
  -1   4   2 500.179 22.4266  12
  -1   4   2 472.444 16.7756   1
   0   4  -2 112.034 9.13769   1
   0   4  -2 93.0970 9.22158   8
   0   4  -2 115.679 7.26948  10
   0   4  -2 93.2138 10.7456  14
   0   4  -2 110.877 8.38105   4
   0   4  -2 89.5543 8.45801   1
   1   4   2 1156.42 39.6685   1
  -1   4  -2 1103.17 45.7033  14
  -1   4  -2 1165.66 41.5628   4
  -1   4  -2 1196.86 43.2351   1
  -1   4  -2 1160.05 44.5310   8
  -1   4  -2 1215.69 42.8168   1
   1   4   2 1190.22 39.6846   1
   2  -4   2 58.6359 9.72013   5
   2   4   2 57.1595 9.28708   7
  -2   4  -2 70.7903 10.4313  14
  -2   4  -2 62.5268 7.81680   1
   2   4   2 49.5699 5.26223   1
   2   4   2 59.8786 6.72572   5
  -2   4  -2 61.4929 6.24142   7
   2   4   2 51.5329 8.72660   9
   2   4   2 56.3493 6.09842   3
  -2   4  -2 52.6329 7.02493   1
  -2   4  -2 41.3588 8.15373   8
   2   4   2 42.4027 5.17563   1
   3  -4   2 27.9353 8.72074   5
   3   4   2 16.4687 7.49472   9
  -3   4  -2 19.3564 7.56489   8
  -3   4  -2 13.7006 5.96856   1
   3   4   2 8.46855 8.03998   7
  -3   4  -2 25.5096 7.29590   1
   3   4   2 26.6411 5.98311   1
   3   4   2 21.8660 5.17380   1
   3   4   2 21.1781 4.49072   3
  -3   4  -2 20.7613 7.74940  14
  -4  -4  -2 1772.24 67.3189  13
   4  -4   2 1757.92 66.6421   5
   4  -4   2 1758.73 66.6654   3
   4   4   2 1847.76 66.7366  12
  -4   4  -2 1801.23 66.5162   8
   4   4   2 1763.31 60.2507   3
  -4   4  -2 1752.62 65.4336   1
   4   4   2 1782.43 66.1524   9
  -4   4  -2 1776.78 69.7360  14
   4   4   2 1802.51 67.8243   7
   4   4   2 1841.19 63.7046   1
   4   4   2 1751.84 64.0426   1
   5  -4   2 35.6165 11.1772   5
   5  -4   2 10.6376 8.27170   3
  -5  -4  -2 4.80750 10.7707   2
  -5  -4  -2 22.9579 11.4232  13
   5   4   2 3.30711 7.51425  12
   5   4   2 15.6435 3.60933   3
   5   4   2 21.4101 7.97675   9
  -5   4  -2 10.2056 2.81861  13
  -5   4  -2 10.5065 9.13568   8
  -5   4  -2 29.9139 12.1887  14
   5   4   2 5.52412 8.31324   1
  -5   4  -2 6.15226 9.84000   1
   5   4   2 9.12597 10.4475   7
  -6  -4  -2 7.29631 11.7005  13
   6  -4   2 -6.1790 8.29251   3
  -6  -4  -2 17.9244 12.7503   2
   6   4   2 15.6366 8.76552   9
  -6   4  -2 7.69025 9.36838   8
   6   4   2 -15.062 9.03009   1
  -6   4  -2 1.93403 10.5939   1
   6   4   2 18.2007 8.61168  12
   6   4   2 7.73186 2.82406   3
   6   4   2 0.64234 2.92330   3
   6   4   2 26.2366 13.5089   7
  -6   4  -2 12.3236 12.7003  14
   7  -4   2 280.154 22.7161   3
  -7  -4  -2 236.199 23.5188   2
   7   4   2 235.238 20.6918   1
   7   4   2 264.405 9.45991   3
   7   4   2 266.828 19.5609   9
   7   4   2 273.923 19.4233  12
  -7   4  -2 238.767 24.3832  14
  -7   4  -2 274.891 19.9334   8
   7   4   2 287.645 25.6177   7
  -7   4  -2 271.418 22.3914   1
  -8  -4  -2 145.695 21.2347   2
   8  -4   2 142.804 19.0662   3
   8   4   2 130.905 15.2181  12
  -8   4  -2 140.344 20.9598  14
   8   4   2 108.584 20.1130   7
   8   4   2 125.913 18.2681   1
   8   4   2 138.314 15.6200   9
  -9  -4  -2 15.7624 17.0916   2
   9  -4   2 36.6543 15.7730   3
   9   4   2 43.8514 19.5404   7
   9   4   2 64.9284 13.6736   9
   9   4   2 70.5762 17.8792   1
 -10  -4  -2 150.835 24.9916   2
  10  -4   2 76.7233 19.0821   3
  10   4   2 140.004 26.4741   1
  10   4   2 107.989 24.1862   7
 -11  -4  -2 166.308 27.2957   2
  11  -4   2 137.896 22.9887   3
  11   4   2 193.423 30.0139   7
  12  -4   2 33.9333 20.0025   3
 -12  -4  -2 -20.707 20.4514   2
 -12   4  -2 -12.949 20.4275   2
  12   4   2 6.11468 23.8530   7
  13  -4   2 15.6665 20.9360   3
 -13  -4  -2 27.9472 25.2083   2
  13   4   2 55.1661 24.4543   7
 -13   4  -2 44.4499 23.7544   2
 -14  -5   2 12.1183 25.4782   2
  14  -5  -2 -12.977 20.5528   3
  14   5  -2 7.99415 28.0851   7
 -13  -5   2 100.377 27.4062   2
  13  -5  -2 109.728 25.1927   3
  13   5  -2 119.784 30.2484   7
  12  -5  -2 20.6475 18.5885   3
 -12  -5   2 34.6108 20.4194   2
  12   5  -2 42.0705 24.2642   7
  11  -5  -2 41.1416 18.6540   3
 -11  -5   2 20.1836 21.2188   2
  11   5  -2 39.9123 21.8922   7
  11   5  -2 36.0864 20.7406   1
 -11   5   2 38.0474 20.5249   1
  10  -5  -2 243.813 25.9903   3
 -10  -5   2 226.598 25.8065   2
 -10   5   2 246.159 25.4734   1
  10   5  -2 207.585 25.8874   1
  10   5  -2 225.873 27.4236   7
  -9  -5   2 103.121 19.1213   2
   9  -5  -2 95.0507 19.6289   3
  -9   5   2 112.781 18.6077   1
   9   5  -2 132.724 20.9143   7
   9   5  -2 128.557 20.1151   1
  -8  -5   2 18.8353 13.9309   2
   8  -5  -2 26.8404 15.5585   3
   8   5  -2 16.0318 14.3765   7
   8   5  -2 -11.895 12.8088   1
  -8   5   2 22.7309 12.1868  14
  -8   5   2 3.57441 12.6016   1
   7  -5  -2 732.728 38.6556   3
  -7  -5   2 802.438 38.6807   2
   7   5  -2 812.629 38.8333   7
   7   5  -2 805.596 38.7964   1
  -7   5   2 776.489 36.3702   1
  -7   5   2 756.934 37.7217  14
   6  -5  -2 88.0947 13.2662   3
  -6  -5   2 71.0853 14.1651   2
   6   5  -2 91.7579 13.8846   7
  -6   5   2 76.5821 13.4103  14
  -6   5   2 68.8621 8.22766   8
   6   5  -2 86.7605 17.4668  12
  -6   5   2 54.4511 11.3446   1
   6   5  -2 60.1370 12.0284   1
  -6   5   2 48.1299 16.3815   6
  -5  -5   2 397.808 24.5221   2
   5  -5  -2 435.864 23.9770   3
   5   5  -2 463.831 24.0348   7
  -5   5   2 451.510 28.7818   6
  -5   5   2 420.189 21.1942   1
   5   5  -2 441.179 28.4122  12
  -5   5   2 405.063 19.8938   8
  -5   5   2 382.616 21.4570   1
   5   5  -2 422.595 22.8009   1
  -5   5   2 475.510 25.6914  14
  -4  -5   2 395.941 23.1682   2
   4   5  -2 396.908 20.0221   1
   4   5  -2 385.545 20.9571   7
   4   5  -2 391.350 20.9141   1
  -4   5   2 423.763 17.4509  13
  -4   5   2 391.989 25.8065   6
  -4   5   2 416.912 19.2385   1
  -4   5   2 447.005 25.8860  12
   4   5  -2 418.080 15.3397   9
  -4   5   2 400.298 19.1084   8
  -4   5   2 409.698 19.6988   1
  -4   5   2 384.430 22.1413  14
  -3  -5   2 110.432 12.8152   2
   3   5  -2 123.870 9.57910  10
  -3   5   2 97.7527 11.9682  14
  -3   5   2 91.9963 8.51617  13
  -3   5   2 101.797 8.29205   1
  -3   5   2 114.396 8.33532   1
   3   5  -2 93.4163 9.71562   1
  -3   5   2 106.280 13.3213  12
   3   5  -2 107.612 8.15303   9
   3   5  -2 88.0950 9.17165   1
  -3   5   2 97.9786 9.53561   8
  -3   5   2 81.6764 13.1759   6
   3   5  -2 85.2128 9.40817   7
  -2   5   2 78.0692 5.80410   1
   2   5  -2 74.4035 11.5879  14
  -2   5   2 66.0209 9.80392  12
   2   5  -2 70.6066 7.76328   1
   2   5  -2 72.5025 6.97510  10
   2   5  -2 78.3760 8.43517   7
  -2   5   2 57.1670 5.42308   1
   2   5  -2 57.4825 7.67667   1
  -2   5   2 67.1725 9.64055  14
  -2   5   2 77.7270 9.02186   8
   2   5  -2 70.5163 11.5269   8
  -1   5   2 30.5098 8.62562  12
   1   5  -2 33.8300 6.16100   1
  -1   5   2 17.7286 7.65174  14
   1   5  -2 28.4487 6.38208   1
  -1   5   2 29.4288 2.91193   1
   1   5  -2 24.0076 8.97679  14
   1   5  -2 27.5419 5.30320  10
   1   5  -2 25.7123 5.64758   7
   1   5  -2 25.3190 9.04681   8
  -1   5   2 26.8047 2.86464   1
   0   5  -2 470.834 21.9295   1
   0   5  -2 499.999 25.7733  14
   0   5   2 484.964 16.6434   1
   0   5   2 496.383 24.1242  14
   0   5   2 480.353 16.5253   1
   0   5  -2 494.199 24.2701   8
   0   5  -2 499.877 21.7912   4
   0   5  -2 496.919 22.1279   1
   0   5  -2 479.057 20.2617  10
  -1   5  -2 131.347 11.2106   1
   1   5   2 137.714 7.00987   1
  -1   5  -2 156.259 13.7648   8
  -1   5  -2 138.955 10.7950   1
   1   5   2 138.424 6.84772   1
   1   5   2 135.038 13.7867   7
  -1   5  -2 145.518 14.4249  14
  -1   5  -2 162.977 11.3992   4
   2   5   2 7.37636 7.16185   9
   2   5   2 -4.4369 7.29055   7
  -2   5  -2 0.83244 6.12216   1
  -2   5  -2 7.49225 7.89708   8
   2   5   2 7.78160 4.06542   1
  -2   5  -2 0.31851 4.89039   7
   2   5   2 2.68424 3.49909   1
  -2   5  -2 7.58569 5.69110   1
  -2   5  -2 6.64047 4.59332   4
  -2   5  -2 5.37820 9.07772  14
   3  -5   2 7.89944 9.52395   5
  -3   5  -2 3.06672 5.86837   1
  -3   5  -2 -1.5978 8.89420   8
   3   5   2 -6.6239 4.99705   1
  -3   5  -2 -9.0016 6.33642   1
   3   5   2 1.79902 4.61204   3
  -3   5  -2 9.21474 5.49866  13
   3   5   2 5.65925 8.10014   9
   3   5   2 4.21194 4.65038   1
   3   5   2 -1.0437 8.18573   7
  -3   5  -2 -12.093 8.85155  14
   4  -5   2 61.8184 12.8687   5
  -4   5  -2 47.0641 11.3972   8
   4   5   2 73.7899 6.43554   3
   4   5   2 55.5955 9.03767   1
   4   5   2 63.3929 13.3221   7
   4   5   2 74.2087 11.0964   9
   4   5   2 70.1044 8.67421   1
  -4   5  -2 76.0947 6.80480  13
  -4   5  -2 30.3536 12.4612  14
  -4   5  -2 45.0697 10.0808   1
   5  -5   2 40.5347 10.7345   5
  -5  -5  -2 33.2899 13.2381   2
  -5  -5  -2 50.9245 14.2142  13
   5  -5   2 64.9332 14.1360   3
  -5   5  -2 57.2655 12.1625   8
   5   5   2 39.7179 9.58251   9
  -5   5  -2 57.3611 5.52335  13
  -5   5  -2 66.6237 16.4639  14
   5   5   2 38.7606 13.0235   7
   5   5   2 57.9598 9.25977   1
   5   5   2 43.2056 4.72181   3
  -5   5  -2 75.5278 12.9895   1
   5   5   2 71.7120 12.2888  12
   5   5   2 46.8207 10.1797   1
  -5   5  -2 51.6590 4.61111  13
  -6  -5  -2 50.1031 15.5644   2
   6  -5   2 60.1408 12.3229   3
   6  -5   2 52.3631 11.8769   5
   6   5   2 59.7162 12.2214  12
   6   5   2 61.0057 15.3251   7
   6   5   2 56.0884 10.6605   9
   6   5   2 78.6449 13.1205   1
  -6   5  -2 56.2761 12.8779   8
  -6   5  -2 56.0912 13.2192   1
  -6   5  -2 57.1877 15.6764  14
   7  -5   2 53.9487 16.2682   3
  -7  -5  -2 64.0931 17.7847   2
   7   5   2 61.5145 13.5456   1
  -7   5  -2 45.6669 14.1863   1
  -7   5  -2 92.5436 13.9992   8
   7   5   2 62.8603 17.1879   7
  -7   5  -2 81.4824 19.2061  14
   7   5   2 76.6726 12.0015   9
   7   5   2 73.5658 12.4803  12
  -8  -5  -2 109.670 20.8370   2
   8  -5   2 69.6911 18.1009   3
  -8   5  -2 62.1251 16.9175   1
  -8   5  -2 52.5909 17.6190  14
   8   5   2 80.6283 12.7746   9
   8   5   2 45.1416 16.4595   1
   8   5   2 73.2845 19.3381   7
  -9  -5  -2 -4.9367 17.8065   2
   9  -5   2 6.96772 12.3621   3
   9   5   2 -14.299 17.1640   7
  -9   5  -2 -11.839 15.3675   1
  -9   5  -2 11.2798 15.9320  14
   9   5   2 -20.692 14.1215   1
   9   5   2 17.3790 11.6573   9
  10  -5   2 68.2724 20.4258   3
 -10  -5  -2 59.1133 22.9163   2
  10   5   2 45.9605 22.5620   7
  10   5   2 24.1848 18.3733   1
 -11  -5  -2 197.639 29.9008   2
  11  -5   2 181.495 26.0681   3
  11   5   2 135.406 26.3792   1
  11   5   2 230.186 31.8229   7
  12  -5   2 31.4143 22.7367   3
 -12  -5  -2 65.6217 26.4531   2
  12   5   2 51.3729 27.5984   7
  12   5   2 46.5649 24.4474   1
 -13  -5  -2 30.0750 27.1012   2
  13  -5   2 41.9226 24.0876   3
 -13   5  -2 48.8946 23.5723   2
  13   5   2 52.0376 28.7590   7
 -13  -6   2 3.67398 25.6771   2
  13  -6  -2 86.6170 26.0779   3
  13   6  -2 -26.109 24.9068   1
  13   6  -2 52.7164 27.5830   7
 -13   6   2 18.6078 23.1336   1
 -12  -6   2 2.91975 21.5057   2
  12  -6  -2 52.1469 22.6093   3
 -12   6   2 11.6729 21.9030   1
  12   6  -2 -4.1140 23.5660   1
  12   6  -2 24.5843 23.7200   7
 -11  -6   2 711.175 47.3749   2
  11  -6  -2 756.092 45.6054   3
 -11   6   2 693.472 43.5840   1
  11   6  -2 690.353 46.5022   7
  11   6  -2 718.678 48.2061   1
  10  -6  -2 12.2088 14.6862   3
 -10  -6   2 31.4370 18.6528   2
  10   6  -2 -19.018 16.6226   1
 -10   6   2 -11.350 15.4286   1
  10   6  -2 20.7670 18.8219   7
  -9  -6   2 196.432 24.2985   2
   9  -6  -2 172.314 24.2935   3
   9   6  -2 173.758 22.3278   1
   9   6  -2 141.489 22.4146   7
  -9   6   2 208.106 21.9122  14
  -9   6   2 182.925 22.2490   1
   8  -6  -2 205.435 23.7640   3
  -8  -6   2 139.060 20.9156   2
  -8   6   2 186.273 21.0303  14
   8   6  -2 174.224 21.8091   7
   8   6  -2 159.488 20.1226   1
  -8   6   2 171.344 19.7703   1
   7  -6  -2 57.0597 17.1013   3
  -7  -6   2 32.6225 15.5551   2
  -7   6   2 44.9270 14.5129  14
  -7   6   2 45.0782 12.4602   1
   7   6  -2 72.1834 15.1774   7
   7   6  -2 44.1987 13.7584   1
  -7   6   2 45.3055 21.8678   6
   6  -6  -2 283.357 25.0249   3
  -6  -6   2 282.145 24.5653   2
  -6   6   2 355.882 25.4414  14
  -6   6   2 392.400 19.5028   8
   6   6  -2 270.536 21.6116   1
   6   6  -2 350.197 25.0770   7
  -6   6   2 310.114 28.7343   6
  -6   6   2 319.820 21.4212   1
  -5  -6   2 29.6028 13.3412   2
  -5   6   2 43.1453 8.65506   1
  -5   6   2 36.5694 15.8652   6
   5   6  -2 34.6197 11.1346   7
  -5   6   2 23.8664 11.8688  14
  -5   6   2 48.2408 14.4049  12
   5   6  -2 31.2315 10.7172   1
  -5   6   2 23.0563 8.70246   1
  -5   6   2 24.2854 8.71122   8
  -4  -6   2 17.3647 11.5218   2
  -4   6   2 22.8803 9.86108  14
   4   6  -2 39.1477 8.21233   1
  -4   6   2 40.2089 7.43725   1
  -4   6   2 22.4308 12.7442   6
  -4   6   2 26.0173 8.73845   8
   4   6  -2 33.5703 9.21686   7
  -4   6   2 31.1457 12.8250  12
  -4   6   2 25.3981 7.37766   1
   4   6  -2 28.8458 9.11960   1
   4   6  -2 33.9655 5.34764   9
  -4   6   2 42.9375 7.32744  13
  -3   6   2 1154.89 47.0323  14
  -3   6   2 1085.08 40.6976   1
   3   6  -2 1118.67 43.2729   1
  -3   6   2 1145.52 43.7417   8
   3   6  -2 1160.77 41.9646   9
  -3   6   2 1148.62 49.4983   6
   3   6  -2 1107.61 49.0430  14
  -3   6   2 1096.70 48.3689  12
   3   6  -2 1091.91 43.5649   7
  -3   6   2 1128.86 40.9033   1
   3   6  -2 1102.27 47.8308   8
   3   6  -2 1094.83 42.4640   1
  -2   6   2 803.612 28.4640   1
   2   6  -2 752.964 36.0681   8
   2   6  -2 810.686 31.9257   7
  -2   6   2 801.803 28.6447   1
  -2   6   2 721.129 32.4131   8
   2   6  -2 760.837 31.7125   1
  -2   6   2 753.531 36.2220  12
  -2   6   2 790.562 35.3175  14
   2   6  -2 824.092 37.8466  14
   2   6  -2 779.770 31.1274   1
  -1   6   2 11.3607 2.76448   1
  -1   6   2 11.5579 8.97270  12
   1   6  -2 9.78777 7.94404   8
   1   6  -2 8.83247 6.06558   7
  -1   6   2 10.6707 3.04340   1
   1   6  -2 -0.2964 9.82712  14
  -1   6   2 22.2843 9.11237  14
   1   6  -2 6.09995 6.31121   1
   0   6  -2 1260.04 49.6939   1
   0   6  -2 1389.38 50.3317   1
   0   6   2 1368.10 44.3141   1
   0   6   2 1300.14 44.6018   1
   0   6  -2 1391.49 53.3509   8
   0   6   2 1340.20 53.3087  14
   0   6  -2 1306.53 48.5261   7
   0   6  -2 1331.70 54.8092  14
   1   6   2 1991.31 75.5424   7
  -1   6  -2 2037.53 75.3915   8
  -1   6  -2 1995.79 72.0205   1
  -1   6  -2 2071.96 72.6144   1
   1   6   2 2026.54 67.7153   1
  -1   6  -2 2031.23 72.4117   4
   1   6   2 2026.46 67.5230   1
  -1   6  -2 2009.64 77.3431  14
  -2   6  -2 18.6078 6.67962   4
  -2   6  -2 2.62063 10.8890  14
   2   6   2 17.2466 4.84739   1
  -2   6  -2 23.9696 6.89798   1
  -2   6  -2 17.9625 9.72852   8
   2   6   2 16.9182 9.61771   7
  -2   6  -2 -2.5348 6.62473   1
   2   6   2 8.46661 4.18994   1
   2   6   2 8.52851 8.29879   9
   3  -6   2 566.327 34.6648   5
   3   6   2 575.786 30.2439   7
  -3   6  -2 608.937 33.1290  14
  -3   6  -2 560.395 27.1582   1
  -3   6  -2 572.851 29.4236   8
   3   6   2 618.485 24.8705   1
   3   6   2 588.059 30.3575   9
  -3   6  -2 577.708 26.7525   1
   3   6   2 600.942 24.2716   1
   4  -6   2 2300.48 86.2961   5
  -4   6  -2 2208.17 83.9042   8
   4   6   2 2226.45 80.0371   1
  -4   6  -2 2356.36 88.7923  14
  -4   6  -2 2240.44 82.2397   1
   4   6   2 2363.77 85.9756   7
   4   6   2 2287.94 79.6535   1
  -4   6  -2 2246.67 77.8366  13
   4   6   2 2294.71 84.4168   9
   4   6   2 2202.62 77.1167   3
   5  -6   2 340.006 23.4799   5
   5   6   2 329.812 20.6931   1
  -5   6  -2 309.584 23.2557   8
   5   6   2 313.282 24.2312  12
   5   6   2 360.603 25.5923   7
  -5   6  -2 318.505 27.3139  14
   5   6   2 327.302 21.7126   9
  -5   6  -2 336.711 23.1730   1
  -6  -6  -2 92.3624 19.5045   2
   6  -6   2 110.670 16.3411   5
   6  -6   2 77.2844 17.7872   3
   6   6   2 95.4135 12.7095   9
  -6   6  -2 99.1467 16.2448   8
  -6   6  -2 92.6642 15.1210   1
  -6   6  -2 94.9695 19.2620  14
   6   6   2 148.460 17.5881  12
   6   6   2 83.2962 13.8884   1
   6   6   2 99.8308 17.9368   7
   7  -6   2 1124.18 52.2049   3
  -7  -6  -2 1052.65 53.1482   2
  -7   6  -2 1150.22 50.8934   1
   7   6   2 1102.78 45.6142   9
   7   6   2 1174.44 49.6424   1
   7   6   2 1102.39 51.4491   7
  -7   6  -2 1149.97 48.7316   8
  -7   6  -2 1171.67 55.9228  14
   7   6   2 956.383 47.6082  12
   8  -6   2 483.095 31.8362   3
  -8  -6  -2 558.078 38.3444   2
  -8   6  -2 491.140 28.3770   8
   8   6   2 554.624 37.5705   7
  -8   6  -2 546.955 34.0639   1
  -8   6  -2 513.734 37.4575  14
   8   6   2 497.656 33.6966   1
   9  -6   2 11.8025 14.2694   3
  -9  -6  -2 17.4573 20.5379   2
   9   6   2 -2.8603 18.7872   7
  -9   6  -2 13.7876 17.2403  14
  -9   6  -2 -4.4159 17.3276   1
   9   6   2 13.1000 16.2595   1
  10  -6   2 177.768 23.6506   3
 -10  -6  -2 167.425 29.3140   2
  10   6   2 194.504 28.7886   7
  10   6   2 141.977 25.0026   1
 -10   6  -2 142.200 24.8418  14
 -10   6  -2 171.950 25.7111   1
 -11  -6  -2 707.813 51.3451   2
  11  -6   2 736.485 47.6527   3
 -11   6  -2 742.579 49.7249   1
  11   6   2 714.186 50.8371   7
  11   6   2 719.199 47.1455   1
  12  -6   2 9.16514 23.3645   3
 -12  -6  -2 -4.1989 25.2067   2
  12   6   2 -23.949 23.6915   1
  12   6   2 21.6932 25.3979   7
 -12  -7   2 -10.097 22.4688   2
  12  -7  -2 35.2383 23.7484   3
  12   7  -2 12.8861 24.3589   7
  12   7  -2 23.7822 25.6955   1
 -12   7   2 20.8293 21.7643   1
 -11  -7   2 22.3209 26.0734   2
  11  -7  -2 27.9467 23.0678   3
  11   7  -2 40.1024 22.5052   1
  11   7  -2 41.5384 22.5051   7
 -11   7   2 38.3430 21.6687   1
 -10  -7   2 21.7703 21.2818   2
  10  -7  -2 83.9183 19.3826   3
 -10   7   2 25.4037 18.9108   1
  10   7  -2 80.0538 21.7479   7
  10   7  -2 76.9422 21.4845   1
   9  -7  -2 67.2330 21.3102   3
  -9  -7   2 87.0142 24.6349   2
  -9   7   2 38.9351 15.6898   1
   9   7  -2 43.0554 19.0535   1
   9   7  -2 52.8196 19.1364   7
  -8  -7   2 52.7881 18.9857   2
   8  -7  -2 48.9534 15.8102   3
   8   7  -2 74.2045 17.8384   7
  -8   7   2 15.0162 15.1212  14
   8   7  -2 18.8345 15.7197   1
  -8   7   2 22.7882 14.4595   1
   7  -7  -2 550.464 36.5410   3
  -7  -7   2 565.411 36.2399   2
  -7   7   2 567.543 31.1131   1
  -7   7   2 572.431 37.5478   6
  -7   7   2 557.876 33.6552  14
   7   7  -2 528.977 32.5624   1
   7   7  -2 550.671 32.7825   7
  -6  -7   2 9.54464 15.0435   2
  -6   7   2 25.9482 10.5685   1
   6   7  -2 -9.0611 11.4629   1
  -6   7   2 16.8465 13.4023  14
  -6   7   2 2.16282 9.00109   8
   6   7  -2 19.0276 13.2580   7
  -6   7   2 -4.4527 14.6738  12
  -6   7   2 -5.2779 16.5812   6
  -5  -7   2 201.304 21.9613   2
   5   7  -2 196.661 17.7696   1
  -5   7   2 175.478 15.3217   1
  -5   7   2 204.383 24.5665   6
  -5   7   2 228.561 17.7564   8
  -5   7   2 190.307 22.2750  12
  -5   7   2 209.808 20.4370  14
   5   7  -2 195.655 18.2906   7
  -4  -7   2 760.856 37.8032   2
   4   7  -2 715.837 38.6671   8
   4   7  -2 736.067 33.1319   1
  -4   7   2 710.870 39.1348  12
  -4   7   2 722.754 40.0024   6
   4   7  -2 720.886 29.6302   9
  -4   7   2 690.633 36.2305  14
  -4   7   2 769.594 33.1571   8
   4   7  -2 761.117 43.0787  14
   4   7  -2 710.548 32.9057   7
  -4   7   2 736.098 30.4121   1
  -3   7   2 996.553 40.3205   8
  -3   7   2 964.180 44.9675  12
  -3   7   2 1015.47 46.4159   6
   3   7  -2 970.160 45.7339  14
  -3   7   2 876.217 42.1112  14
  -3   7   2 926.726 35.3619   1
   3   7  -2 947.491 37.3490   1
  -3   7   2 938.013 35.5914   1
   3   7  -2 938.002 38.8931   7
   3   7  -2 905.549 38.4151   1
   3   7  -2 926.385 37.7389   9
   3   7  -2 926.576 42.8241   8
  -2   7   2 831.462 29.4575   1
   2   7  -2 818.244 33.5765   7
  -2   7   2 714.387 35.4571   8
   2   7  -2 781.768 33.6642   1
   2   7  -2 867.559 39.8909   8
  -2   7   2 802.146 29.8825   1
  -2   7   2 724.311 37.4194  14
   2   7  -2 828.378 32.5997   1
   2   7  -2 801.537 40.4810  14
  -2   7   2 857.732 39.7605  12
   1   7  -2 197.872 14.7537   7
  -1   7   2 240.712 18.9106   8
   1   7  -2 237.832 14.3718   1
  -1   7   2 225.195 19.6103  14
  -1   7   2 231.744 10.8541   1
   1   7  -2 262.299 16.8860   1
   1   7  -2 217.973 19.8059  14
   1   7  -2 242.928 21.1470   8
  -1   7   2 221.698 9.65275   1
  -1   7   2 218.691 19.5957  12
   0   7  -2 833.496 33.3762   7
   0   7  -2 811.415 34.1578   1
   0   7  -2 805.137 40.7247  14
   0   7  -2 834.970 34.3551   1
   0   7   2 879.413 39.6853  14
   0   7   2 822.238 28.1328   1
   0   7   2 804.332 27.8595   1
   0   7  -2 806.528 38.5545   8
   1   7   2 111.532 6.77580   1
   1   7   2 118.875 7.80316   1
  -1   7  -2 133.010 17.6863  14
  -1   7  -2 122.126 12.0556   1
  -1   7  -2 129.713 16.4183   8
   1   7   2 129.258 16.4226  14
  -1   7  -2 141.725 13.2467   1
   1   7   2 93.4479 14.1891   7
  -2   7  -2 254.332 17.1055   1
  -2   7  -2 267.570 17.4599   1
   2   7   2 254.299 12.4197   1
   2   7   2 217.590 19.3731   9
  -2   7  -2 217.069 22.4088  14
  -2   7  -2 256.530 21.0963   8
   2   7   2 251.947 12.9400   1
   2   7   2 282.778 21.2559   7
   3   7   2 684.528 36.1958   7
   3   7   2 705.494 28.1567   1
   3   7   2 718.141 28.8488   1
  -3   7  -2 741.473 35.5122   8
   3   7   2 657.927 35.5794   9
  -3   7  -2 717.075 38.8071  14
  -3   7  -2 718.757 31.7919   1
   4  -7   2 98.8043 17.5961   5
   4   7   2 75.0770 10.7632   1
  -4   7  -2 110.732 18.8836  14
  -4   7  -2 62.9576 12.5444   1
  -4   7  -2 91.3851 15.1997   8
   4   7   2 78.8054 15.3584   7
   4   7   2 71.8181 13.9083   9
   5  -7   2 95.7398 16.1530   5
   5   7   2 102.776 13.0994   1
   5   7   2 112.373 14.6034   9
  -5   7  -2 84.4715 18.9582  14
   5   7   2 89.5410 16.7873   7
   5   7   2 91.4455 16.7766  12
  -5   7  -2 60.8780 13.2857   1
  -5   7  -2 96.0032 16.7083   8
   6  -7   2 182.709 23.4370   5
   6   7   2 181.373 17.0566   9
   6   7   2 178.403 17.6044   1
   6   7   2 187.808 22.4330   7
   6   7   2 222.006 24.8731  12
  -6   7  -2 146.807 18.6530   1
  -6   7  -2 151.743 19.9582   8
  -6   7  -2 166.482 23.4813  14
   7  -7   2 105.458 18.3121   3
  -7  -7  -2 129.841 23.3276   2
  -7   7  -2 126.644 23.0939  14
  -7   7  -2 146.465 19.2016   8
   7   7   2 127.281 21.9386   7
  -7   7  -2 106.984 17.7780   1
   7   7   2 72.5277 15.9165   1
  -8  -7  -2 297.499 32.4502   2
   8  -7   2 318.220 31.1774   3
  -8   7  -2 289.056 26.9608   1
   8   7   2 317.651 31.7686   7
  -8   7  -2 340.983 34.7195  14
   8   7   2 337.388 27.7305   1
   9  -7   2 50.9514 17.5975   3
  -9  -7  -2 90.7608 24.3799   2
   9   7   2 70.4663 22.4446   7
   9   7   2 37.8416 18.3371   1
  -9   7  -2 49.8297 20.6605  14
  -9   7  -2 80.8696 20.1671   1
  10  -7   2 9.25767 17.2648   3
 -10  -7  -2 46.9764 25.8073   2
 -10   7  -2 55.3370 21.7098   1
  10   7   2 31.5003 23.1247   7
 -10   7  -2 40.1113 20.9790  14
  10   7   2 57.5832 22.0506   1
 -11  -7  -2 74.1655 28.3318   2
  11  -7   2 75.1546 21.0937   3
 -11   7  -2 31.6261 23.4294   1
  11   7   2 71.9873 26.1978   7
  11   7   2 56.7089 25.4589   1
  12  -7   2 21.4132 25.7831   3
 -12  -7  -2 -4.9432 27.1542   2
  12   7   2 37.7542 24.9326   1
 -12   7  -2 1.16002 22.9619   1
  12   7   2 43.3768 28.2215   7
 -12  -8   2 20.8998 25.9125   2
  12  -8  -2 79.7546 28.7328   3
 -12   8   2 -23.714 21.7918   1
  12   8  -2 -11.771 26.2262   7
  12   8  -2 -25.200 24.3861   1
 -11  -8   2 2.42147 24.1287   2
  11  -8  -2 30.5133 24.4082   3
 -11   8   2 -0.6708 20.8411   1
  11   8  -2 11.7618 24.5131   7
  11   8  -2 -63.354 18.7420   1
  10  -8  -2 75.1091 25.6747   3
 -10  -8   2 40.2446 24.5804   2
 -10   8   2 61.0992 20.1370   1
  10   8  -2 63.2410 24.2239   7
  10   8  -2 68.8270 22.7974   1
   9  -8  -2 9.64196 21.1439   3
  -9  -8   2 17.4384 21.0406   2
   9   8  -2 16.9119 20.2187   7
   9   8  -2 1.11190 17.2382   1
  -9   8   2 -4.9303 14.7610   1
   8  -8  -2 30.3137 20.7317   3
  -8  -8   2 43.2539 20.8940   2
   8   8  -2 21.0189 15.8814   7
   8   8  -2 9.04081 16.4354   1
  -8   8   2 72.2239 25.6062   6
  -8   8   2 11.5420 14.3859   1
  -7  -8   2 17.4371 19.0025   2
   7   8  -2 28.1908 14.5329   7
   7   8  -2 37.3896 15.6848   1
  -7   8   2 35.9585 19.6886  12
  -7   8   2 5.98875 12.9491   1
  -7   8   2 20.5654 16.3491  14
  -7   8   2 6.43132 21.1653   6
  -6  -8   2 16.6530 17.5136   2
  -6   8   2 8.24321 10.6247   1
  -6   8   2 1.31307 16.8990  12
  -6   8   2 21.4008 19.5305   6
  -6   8   2 32.1411 14.6692  14
   6   8  -2 20.4089 12.5715   7
   6   8  -2 12.6387 13.3434   1
  -5  -8   2 35.7620 17.6106   2
  -5   8   2 30.7208 14.2669  14
   5   8  -2 34.0813 13.6565   7
   5   8  -2 51.9709 19.1705   8
  -5   8   2 10.9128 10.7583   8
   5   8  -2 31.2557 11.8985   1
  -5   8   2 4.07750 8.99345   1
  -5   8   2 -15.959 16.9007   6
  -5   8   2 33.0838 16.8961  12
  -4   8   2 -13.465 13.1033  12
   4   8  -2 12.2268 10.4990   7
  -4   8   2 0.52869 7.25227   1
  -4   8   2 -14.455 11.1749  14
   4   8  -2 8.85552 15.3939  14
  -4   8   2 -6.8927 10.1158   8
  -4   8   2 6.91015 15.2548   6
   4   8  -2 -0.9138 11.5686   8
   4   8  -2 1.03156 9.45764   1
   3   8  -2 55.9337 17.4155  14
   3   8  -2 81.7964 12.3399   7
  -3   8   2 76.0866 18.1016   6
   3   8  -2 86.8236 18.3620   8
   3   8  -2 77.4910 12.0172   1
  -3   8   2 96.3980 14.7758   8
  -3   8   2 107.805 18.2573  12
  -3   8   2 75.2043 17.0966  14
   3   8  -2 58.6474 10.5299   9
  -3   8   2 69.6771 8.30968   1
   2   8  -2 8.29991 10.5855  14
  -2   8   2 2.10444 4.71313   1
  -2   8   2 19.5517 14.1166  14
  -2   8   2 2.16685 10.3971   8
   2   8  -2 12.4435 8.76301   7
   2   8  -2 9.76043 8.60513   1
  -2   8   2 -10.109 12.6394  12
   2   8  -2 4.67864 14.2691   8
  -2   8   2 1.07604 4.85603   1
  -1   8   2 968.830 45.9388  14
  -1   8   2 960.772 45.5844  12
  -1   8   2 970.334 33.8934   1
   1   8  -2 999.279 39.3756   7
  -1   8   2 958.027 43.4696   8
  -1   8   2 982.980 33.3620   1
   1   8  -2 948.437 47.6163  14
   1   8  -2 967.332 45.9903   8
   1   8  -2 948.035 40.1453   1
   0   8  -2 176.141 21.6370  14
   0   8  -2 177.917 14.5857   1
   0   8   2 157.305 19.4909  14
   0   8   2 161.631 7.10557   1
   0   8   2 171.302 18.8127   8
   0   8  -2 178.788 14.2718   7
   0   8   2 168.693 6.99100   1
   0   8  -2 166.484 20.0428   8
   1   8   2 41.9374 12.2641  14
   1   8   2 41.3945 5.55300   1
  -1   8  -2 37.4077 9.37192   1
   1   8   2 34.9027 4.37510   1
  -1   8  -2 30.8443 15.2258  14
  -1   8  -2 47.8269 14.3545   8
   1   8   2 14.5266 13.3760   7
   2   8   2 585.992 24.2096   1
  -2   8  -2 592.981 33.4525   8
   2   8   2 637.732 32.8436   7
  -2   8  -2 614.573 28.6190   1
   2   8   2 587.312 33.6606  14
   2   8   2 639.093 33.4407   9
  -2   8  -2 552.888 36.3906  14
  -3   8  -2 -3.0799 14.8967  12
   3   8   2 5.83502 13.8037   7
  -3   8  -2 -3.5638 12.8146   8
   3   8   2 18.4804 7.22027   1
   3   8   2 5.75199 11.9270   9
  -3   8  -2 7.25485 9.25935   1
  -3   8  -2 23.8325 15.6214  14
   4   8   2 65.4260 17.4951   7
   4   8   2 101.382 16.2704   9
  -4   8  -2 87.8198 19.3759  14
  -4   8  -2 72.2571 15.9905   8
   4   8   2 90.1812 11.8115   1
  -4   8  -2 82.5477 23.1169   6
  -4   8  -2 84.5650 13.6673   1
   5  -8   2 282.574 28.5760   5
   5   8   2 248.322 21.4053   9
  -5   8  -2 290.897 29.7353  14
   5   8   2 285.867 20.9486   1
  -5   8  -2 303.209 26.3292   8
   5   8   2 338.321 27.6013   7
  -5   8  -2 314.841 23.0035   1
   6  -8   2 310.685 30.6355   5
  -6   8  -2 304.604 26.9627   8
  -6   8  -2 323.822 25.3012   1
   6   8   2 253.483 21.6788   1
  -6   8  -2 332.021 31.7155  14
   6   8   2 259.887 26.8094   7
  -7  -8  -2 167.289 28.1076   2
  -7   8  -2 191.428 21.9052   1
  -7   8  -2 241.873 29.4088  14
   7   8   2 258.268 27.5786   7
   7   8   2 214.752 21.6995   1
  -8  -8  -2 168.517 29.0951   2
   8  -8   2 151.785 26.8739   3
  -8   8  -2 142.532 26.6615  14
   8   8   2 203.535 28.0814   7
  -8   8  -2 160.919 22.3816   1
   8   8   2 158.481 22.3609   1
   9  -8   2 165.803 28.5658   3
  -9  -8  -2 161.169 30.8889   2
  -9   8  -2 199.565 29.3769  14
   9   8   2 159.932 24.1110   1
   9   8   2 145.149 26.9241   7
  -9   8  -2 132.816 24.4523   1
  10  -8   2 91.0529 22.7908   3
 -10  -8  -2 47.1175 28.3021   2
  10   8   2 76.5761 24.0244   1
  10   8   2 97.4178 26.5799   7
 -10   8  -2 78.8892 22.8815   1
 -11  -8  -2 -6.3359 27.5628   2
  11  -8   2 -14.943 24.9280   3
  11   8   2 2.21901 23.1413   1
 -11   8  -2 30.0174 24.1052   1
  11   8   2 2.73490 25.0228   7
  11  -9  -2 281.617 36.8736   3
 -11  -9   2 264.755 37.1531   2
  11   9  -2 186.119 32.2111   7
 -11   9   2 237.290 30.4908   1
  11   9  -2 209.368 33.1910   1
  10  -9  -2 560.802 44.1241   3
 -10  -9   2 573.041 49.2510   2
  10   9  -2 681.775 47.0083   7
  10   9  -2 534.934 42.4383   1
 -10   9   2 613.658 41.8160   1
  -9  -9   2 39.2725 24.2987   2
   9  -9  -2 31.2458 18.7613   3
   9   9  -2 -4.2804 19.7976   7
   9   9  -2 15.3040 18.9268   1
  -9   9   2 21.9568 17.5133   1
  -9   9   2 5.07624 26.0347   6
  -8  -9   2 94.6925 26.2345   2
  -8   9   2 201.001 34.1975   6
   8   9  -2 201.618 25.0857   1
  -8   9   2 134.326 20.6915   1
   8   9  -2 138.480 23.1792   7
  -7  -9   2 671.914 45.7831   2
  -7   9   2 666.279 50.0211   6
   7   9  -2 764.017 40.8104   1
   7   9  -2 665.173 38.9391   7
  -7   9   2 744.111 37.1875   1
  -6  -9   2 335.514 33.2528   2
  -6   9   2 319.237 33.4855  12
   6   9  -2 342.126 27.1521   1
  -6   9   2 399.420 24.9467   1
  -6   9   2 349.187 37.4190   6
   6   9  -2 355.053 28.1293   7
  -6   9   2 397.674 34.2324  14
  -5   9   2 -11.463 16.1243  14
  -5   9   2 1.45256 12.7997   8
  -5   9   2 -1.2082 19.0179   6
  -5   9   2 4.62280 9.90193   1
   5   9  -2 -14.438 12.4519   7
  -5   9   2 -26.744 15.0859  12
   5   9  -2 14.6943 18.3909  14
   5   9  -2 20.4737 15.6444   8
   5   9  -2 10.3300 12.2616   1
  -4   9   2 1008.50 49.4659  14
  -4   9   2 1002.38 51.7729  12
  -4   9   2 938.747 45.2043   8
   4   9  -2 984.637 43.3458   7
   4   9  -2 987.312 42.9032   1
  -4   9   2 958.886 52.5691   6
   4   9  -2 916.331 50.4409   8
  -4   9   2 963.518 38.5522   1
   4   9  -2 930.767 52.0379  14
  -3   9   2 521.724 22.9584   1
   3   9  -2 510.155 27.7109   1
   3   9  -2 568.518 28.5263   7
   3   9  -2 539.831 36.6446   8
  -3   9   2 536.653 36.5651  14
   3   9  -2 504.975 37.1004  14
  -3   9   2 479.672 31.4128   8
  -3   9   2 534.781 36.3393  12
  -3   9   2 514.367 37.2282   6
   2   9  -2 69.5425 12.5408   7
  -2   9   2 75.5041 17.0457   8
   2   9  -2 54.0253 18.4640  14
  -2   9   2 57.0547 16.8841  14
  -2   9   2 88.9152 19.2553  12
   2   9  -2 61.4779 18.6256   8
  -2   9   2 85.1475 7.21954   1
   2   9  -2 81.1405 12.8461   1
  -1   9   2 245.981 24.9999  12
   1   9  -2 253.666 27.1414  14
   1   9  -2 289.595 27.3248   8
  -1   9   2 301.757 11.1760   1
   1   9  -2 253.276 19.2567   1
   1   9  -2 295.520 19.4630   7
  -1   9   2 277.192 27.5665  14
  -1   9   2 286.633 24.6723   8
   0   9  -2 306.395 28.6634  14
   0   9  -2 298.401 18.7841   7
   0   9   2 277.028 25.6950  12
   0   9  -2 277.605 26.7247   8
   0   9   2 278.065 25.5288   8
   0   9  -2 292.914 19.1236   1
   0   9   2 299.016 27.2402  14
   0   9   2 294.645 25.6994   7
   1   9   2 29.9166 16.3382  14
   1   9   2 19.7015 13.6980   7
   1   9   2 22.8393 4.15731   1
  -1   9  -2 8.88844 15.9140  14
  -1   9  -2 43.4427 9.88176   1
  -1   9  -2 25.2977 17.4629   8
  -1   9  -2 1.55791 8.57817   7
   1   9   2 25.4545 15.8235   8
   2   9   2 6.60523 5.96309   1
  -2   9  -2 -7.1319 15.9419   8
  -2   9  -2 -5.9460 8.81941   1
   2   9   2 0.73167 11.8482   7
   2   9   2 10.4497 16.0816  14
   2   9   2 0.51723 11.8713   9
  -2   9  -2 -3.5724 16.3923  12
  -2   9  -2 3.99363 16.0886  14
  -3   9  -2 273.331 28.6971  14
  -3   9  -2 282.815 26.1375   8
   3   9   2 217.425 27.0402  14
   3   9   2 255.159 16.6359   1
   3   9   2 300.673 25.1825   7
   3   9   2 288.650 25.6514   9
  -3   9  -2 228.570 27.5649  12
  -3   9  -2 276.235 19.7442   1
  -4   9  -2 -7.9007 17.0865  14
  -4   9  -2 -0.4514 19.5464   6
   4   9   2 10.2339 9.44456   1
   4   9   2 2.33192 15.7836   7
  -4   9  -2 16.1608 11.4099   1
  -4   9  -2 -14.548 17.6081  12
  -4   9  -2 -8.6032 15.9992   8
   5  -9   2 283.632 31.7767   5
  -5   9  -2 289.964 28.2545   8
   5   9   2 281.451 21.1909   1
  -5   9  -2 253.511 30.3255  14
  -5   9  -2 317.027 23.6451   1
   5   9   2 280.014 27.0209   7
   6  -9   2 143.253 25.9557   5
  -6   9  -2 120.530 25.1409  14
   6   9   2 110.600 23.1264   7
   6   9   2 128.036 17.3472   1
  -6   9  -2 137.622 19.3711   1
  -7   9  -2 51.2450 24.5269  14
   7   9   2 -2.7024 14.4379   1
   7   9   2 23.2800 19.0122   7
  -7   9  -2 10.3155 16.1924   1
  -8  -9  -2 63.3604 27.6174   2
  -8   9  -2 84.1660 21.5801   1
  -8   9  -2 83.4400 25.8224  14
   8   9   2 75.6412 24.0526   7
   8   9   2 122.756 21.0755   1
   9  -9   2 136.880 30.4754   3
  -9  -9  -2 135.031 32.3282   2
   9   9   2 81.3691 26.0635   7
   9   9   2 213.738 26.9767   1
  -9   9  -2 111.605 23.4497   1
  10  -9   2 34.2443 26.7129   3
 -10  -9  -2 72.7968 31.5352   2
 -10   9  -2 10.8287 21.8460   1
  10   9   2 -0.4383 20.7718   1
  10   9   2 -3.7290 23.2471   7
  10 -10  -2 5.70381 27.5242   3
 -10 -10   2 -14.024 26.9887   2
 -10  10   2 10.3981 30.1148   6
  10  10  -2 27.2308 23.2715   1
 -10  10   2 -12.124 19.7293   1
  10  10  -2 4.90982 23.5425   7
  -9 -10   2 10.4769 26.4268   2
  -9  10   2 64.3591 30.4714   6
   9  10  -2 38.6291 23.1196   7
   9  10  -2 37.5046 21.7941   1
  -9  10   2 36.6389 19.2598   1
  -8 -10   2 72.2787 27.3674   2
  -8  10   2 63.0437 18.4743   1
   8  10  -2 81.9484 21.7488   1
  -8  10   2 132.913 32.5132   6
   8  10  -2 59.3413 19.6975   7
  -7 -10   2 42.9051 24.5016   2
  -7  10   2 33.8088 15.0736   1
  -7  10   2 -14.104 24.1908   6
   7  10  -2 28.0561 18.0520   7
   7  10  -2 18.8470 17.8901   1
  -6 -10   2 194.841 30.0479   2
   6  10  -2 192.655 22.4883   7
   6  10  -2 131.675 28.1469   8
   6  10  -2 168.421 21.5731   1
  -6  10   2 197.300 18.9441   1
  -6  10   2 195.669 32.9538   6
   5  10  -2 82.5037 17.7852   7
  -5  10   2 133.715 28.0159   6
   5  10  -2 76.5880 16.2830   1
   5  10  -2 109.684 26.3312   8
  -5  10   2 83.1089 22.6374  14
  -5  10   2 82.5248 12.9215   1
   4  10  -2 39.4632 21.3693  14
  -4  10   2 37.2099 17.8674  14
  -4  10   2 38.8897 21.3801   6
  -4  10   2 52.0272 16.8999   8
   4  10  -2 29.3286 13.5077   7
  -4  10   2 13.8725 18.8891  12
  -4  10   2 46.8828 9.71430   1
   4  10  -2 41.2763 13.4908   1
   4  10  -2 39.2438 22.2890   8
   3  10  -2 330.745 33.6537  14
  -3  10   2 310.916 28.0895   8
  -3  10   2 340.329 17.2480   1
  -3  10   2 341.940 32.8710  12
   3  10  -2 331.646 33.0882   8
  -3  10   2 340.364 31.6136  14
  -3  10   2 281.751 32.8019   6
   3  10  -2 368.077 24.4085   1
  -2  10   2 -9.4514 16.5887  12
   2  10  -2 -6.2859 10.0010   1
  -2  10   2 9.49812 16.5497   8
   2  10  -2 -11.855 17.7762   8
   2  10  -2 -20.540 17.1088  14
  -2  10   2 -4.1463 15.9074  14
   1  10  -2 214.723 28.5466  14
   1  10  -2 260.003 28.1941   8
  -1  10   2 271.491 26.6880   8
  -1  10   2 251.985 28.4171  12
  -1  10   2 270.970 29.0922  14
   1  10  -2 238.023 17.9164   1
   0  10  -2 148.936 24.6574  14
   0  10   2 159.838 23.1306   8
   0  10   2 159.691 19.4938   7
   0  10   2 186.384 24.5863  14
   0  10  -2 173.165 15.1519   1
   0  10   2 112.494 21.1375  12
   0  10  -2 166.093 26.4048   8
  -1  10  -2 324.707 32.3425  14
   1  10   2 278.892 30.6910  14
  -1  10  -2 329.360 20.6982   1
  -1  10  -2 306.866 29.9412   8
   1  10   2 410.437 32.8651   8
   1  10   2 359.057 28.1532   7
  -2  10  -2 160.320 26.1449  12
   2  10   2 166.288 22.0532   7
  -2  10  -2 172.239 26.6454  14
   2  10   2 183.047 26.4538  14
  -2  10  -2 203.118 26.4352   8
  -2  10  -2 178.821 15.9764   1
   2  10   2 140.788 24.8237   8
   2  10   2 165.561 21.3046   9
  -3  10  -2 -5.4084 19.0393  12
  -3  10  -2 44.0052 19.6644   8
   3  10   2 18.4402 8.31164   1
   3  10   2 4.40180 19.3888  14
  -3  10  -2 16.0807 19.0129  14
  -3  10  -2 11.2726 10.9844   1
   3  10   2 2.31638 14.0288   7
   4  10   2 644.984 46.4669  14
   4  10   2 623.595 30.7677   1
  -4  10  -2 674.151 42.6113   8
  -4  10  -2 738.918 47.4879  14
  -4  10  -2 706.722 34.7061   1
  -4  10  -2 621.884 53.7783  12
  -4  10  -2 662.276 49.3724   6
   4  10   2 687.534 40.9059   7
  -5  10  -2 -12.462 16.3645   8
  -5  10  -2 -11.412 22.0409   6
   5  10   2 9.57890 11.4403   1
  -5  10  -2 -10.766 19.1262  14
  -5  10  -2 7.34991 13.4334   1
   5  10   2 -32.615 14.5383   7
   6 -10   2 31.7229 18.8984   5
  -6  10  -2 32.3070 22.3814  14
   6  10   2 11.5660 13.9195   1
   6  10   2 5.93768 19.4547   7
  -6  10  -2 20.3751 15.2537   1
  -7  10  -2 174.498 23.8382   1
   7  10   2 195.939 27.5551   7
   7  10   2 161.260 21.8147   1
  -7  10  -2 208.658 33.6058  14
   8  10   2 48.1662 19.2905   1
   8  10   2 31.3534 22.2092   7
  -8  10  -2 40.0501 20.4582   1
  -9 -10  -2 10.7957 28.5498   2
   9 -10   2 48.2706 32.6817   3
   9  10   2 4.53685 19.8022   1
  -9  10  -2 -7.5205 18.9219   1
   9  10   2 -40.655 23.1666   7
  -8 -11   2 66.6836 29.9664   2
   8  11  -2 53.1560 21.9205   1
  -8  11   2 60.5322 35.9640   6
  -8  11   2 59.2252 18.2878   1
  -7 -11   2 4.04316 26.9004   2
  -7  11   2 -12.298 13.7627   1
   7  11  -2 -35.045 25.5389   8
   7  11  -2 5.31463 17.2485   1
  -7  11   2 -16.669 25.9712   6
  -6  11   2 28.7962 13.2665   1
  -6  11   2 14.8642 27.3369   6
   6  11  -2 48.6548 17.9740   1
   6  11  -2 8.91000 26.5165   8
   5  11  -2 428.165 42.4265   8
   5  11  -2 410.288 29.9232   1
  -5  11   2 394.235 42.3284   6
  -4  11   2 4.47790 18.8244  14
   4  11  -2 -4.3160 12.0494   1
   4  11  -2 14.1685 24.1852   8
  -4  11   2 -17.721 21.6315   6
   3  11  -2 142.568 28.0127   8
  -3  11   2 98.6282 27.0735   6
   3  11  -2 130.660 17.0686   1
  -3  11   2 181.886 29.0793  14
  -3  11   2 110.455 22.2996   8
  -2  11   2 222.302 27.6278   8
  -2  11   2 162.917 29.1515   6
   2  11  -2 258.545 32.0843   8
  -2  11   2 231.997 29.5002  12
  -2  11   2 255.943 31.8842  14
   2  11  -2 233.947 18.7138   1
   1  11  -2 65.2808 11.7921   1
  -1  11   2 65.2072 20.4337   8
  -1  11   2 102.374 22.6535  14
   1  11  -2 104.535 25.4433  14
   1  11  -2 93.2402 24.6874   8
  -1  11   2 87.7414 18.7493   7
  -1  11   2 77.2081 23.9689  12
   0  11  -2 26.7425 21.5379  14
   0  11  -2 43.5605 10.3802   1
   0  11  -2 51.2821 21.7199   8
   0  11   2 58.2789 17.0135   7
   0  11   2 68.8514 20.4370  12
   0  11   2 8.34974 19.1067  14
   0  11   2 21.7396 19.5858   8
  -1  11  -2 29.6321 22.0983  14
  -1  11  -2 78.2672 22.5404   8
  -1  11  -2 78.1611 11.9882   1
   1  11   2 59.4750 22.2485  14
   1  11   2 49.0692 17.6889   9
   1  11   2 66.2163 22.1597  12
   1  11   2 84.1066 19.4933   7
   1  11   2 78.3165 22.7880   8
  -2  11  -2 20.2742 21.9180  14
   2  11   2 28.6574 17.3161   7
   2  11   2 34.3056 21.1264  14
  -2  11  -2 29.0710 20.0578   8
   2  11   2 38.0513 22.2481   8
  -2  11  -2 37.7509 11.3306   1
   3  11   2 5.74253 17.3517   7
  -3  11  -2 5.16557 23.7365  14
   3  11   2 11.1221 22.2124   8
  -3  11  -2 -7.4705 20.3789   8
  -3  11  -2 -15.217 10.3902   1
  -4  11  -2 -7.7181 12.2727   1
  -4  11  -2 16.4985 21.4291  14
   4  11   2 -5.9745 17.2259   7
  -4  11  -2 -2.0000 17.7285   8
   4  11   2 3.61538 23.8035   8
  -4  11  -2 -20.577 24.5946   6
  -5  11  -2 143.495 28.9221  14
  -5  11  -2 105.022 32.4373   6
   5  11   2 185.714 25.2536   7
  -5  11  -2 188.998 20.6031   1
   6  11   2 -6.1998 11.1602   1
   6  11   2 -4.9205 18.2085   7
  -6  11  -2 11.0728 15.8387   1
  -6  11  -2 3.56215 27.7381   6
  -7  11  -2 12.7085 17.5800   1
   7  11   2 1.78443 20.4158   7
   7  11   2 25.2190 16.9908   1
  -8  11  -2 -22.821 16.9746   1
   8  11   2 5.12286 18.7769   1
   8  11   2 -14.300 20.6413   7
   6  12  -2 208.225 36.7711   8
  -6  12   2 207.463 39.0651   6
   5  12  -2 18.0702 28.3889   8
  -5  12   2 14.1882 27.9441   6
  -4  12   2 26.1799 29.2659   6
   4  12  -2 -32.550 24.9305   8
   3  12  -2 140.565 30.9616   8
  -3  12   2 122.256 32.2190  14
  -3  12   2 128.829 30.8101   6
  -2  12   2 133.937 29.6994   6
   2  12  -2 103.409 27.6392   8
  -2  12   2 66.3246 22.8017   8
  -2  12   2 126.774 24.9553  14
  -1  12   2 15.7131 23.6097   8
   1  12  -2 -5.1536 21.9947   8
   0  12   2 276.771 34.9826   8
   0  12  -2 313.023 35.1365   8
  -1  12  -2 335.744 34.8926   8
   1  12   2 274.747 34.4841   8
   2  12   2 5.16623 23.0213   8
  -2  12  -2 70.7770 26.5445   8
   3  12   2 179.344 33.4532   8
  -3  12  -2 255.746 31.4387   8
  -3  12  -2 237.729 38.2978   6
   4  12   2 139.134 32.2924   8
  -4  12  -2 125.305 33.8414   6
   5  12   2 298.002 41.5235   8
  -5  12  -2 245.505 41.2439   6
  -5  12  -2 357.771 26.8708   1
  -6  12  -2 -13.015 15.7437   1
  -6  12  -2 -6.9970 30.0538   6
   6  12   2 -27.989 28.4240   8
   3  13  -2 102.918 31.5258   8
  -3  13   2 68.3604 33.7690   6
  -2  13   2 74.7178 30.2300   6
   2  13  -2 100.077 31.1769   8
  -1  13   2 35.1386 27.0417   6
  -1  13   2 53.7680 26.5177   8
   1  13  -2 38.6886 27.3899   8
   0  13   2 384.304 39.9867   8
   0  13  -2 388.128 42.3409   8
   1  13   2 124.722 33.0099   8
  -1  13  -2 123.442 29.0328   8
  -2  13  -2 33.3500 27.6932   8
   2  13   2 72.2307 30.0549   8
   3  13   2 224.261 38.8350   8
  -3  13  -2 269.723 42.6079   6
  15   0  -3 -24.964 26.6630  10
  14   0  -3 6.85635 24.4247  10
 -13   0   3 -4.9057 15.2472   2
  13   0  -3 19.8255 23.1903  10
 -12   0   3 3.68398 14.1456   2
  12   0  -3 -43.207 18.8077  10
 -11   0   3 -9.2608 11.6588   2
  11   0  -3 -11.721 9.76330   3
  11   0  -3 -16.868 16.4769  10
  10   0  -3 -7.4111 11.1393  10
  10   0  -3 -3.3939 9.34252   3
 -10   0   3 -0.3601 10.8356   2
  -9   0   3 -4.1564 9.00568   2
   9   0  -3 -18.610 12.4876  10
   9   0  -3 -2.1567 7.90336   3
   8   0  -3 -2.4433 7.21852   3
  -8   0   3 -4.0468 7.86812   2
   8   0  -3 15.0511 11.9322  10
   7   0  -3 -9.1295 6.65138  10
   7   0  -3 8.95735 6.81384   3
  -7   0   3 2.37229 6.55532   2
   7   0  -3 16.1037 10.9154   7
   7   0  -3 8.62225 9.67223  12
  -6   0   3 10.7667 5.51004   2
   6   0  -3 5.33416 7.97452  10
   6   0  -3 9.49685 5.79629   3
   6   0  -3 7.55264 8.61505  12
   6   0  -3 6.67137 9.34712   7
   5   0  -3 0.59636 4.97442  10
  -5   0   3 -2.4575 3.92643   2
   5   0  -3 -5.7448 4.46584   3
   5   0  -3 2.66039 7.46668   7
   5   0  -3 -6.9216 6.65801  12
   4   0  -3 8.95428 5.14173  10
   4   0  -3 -2.9187 3.98269   3
  -4   0   3 -1.5963 2.87414   2
   4   0  -3 5.82180 5.98822   7
   4   0  -3 8.35637 5.49079  12
  -3   0   3 2.92534 3.61291   1
   3   0  -3 2.66002 3.91767  10
  -3   0   3 2.53167 5.98818   6
   3   0  -3 -0.3793 5.33447  12
   3   0  -3 4.78894 3.81533   7
  -3   0   3 -0.0267 2.24358   2
   3   0  -3 1.64729 3.38690   1
  -2   0   3 -2.4266 4.56169  12
  -2   0   3 4.11809 1.61352   2
  -2   0   3 5.46049 3.02491   1
  -2   0   3 2.09667 2.14428   8
  -2   0   3 9.08394 4.59168   6
   2   0  -3 5.69399 2.96732   1
   2   0  -3 -1.7932 2.69631  10
  -1   0   3 2.79931 2.29256   8
   1   0  -3 0.97891 2.04382  10
  -1   0   3 1.30274 2.39025   1
  -1   0   3 4.50622 3.02620  12
  -1   0   3 -1.4215 1.74610  14
   1   0  -3 -2.6465 2.68047   4
  -1   0   3 -0.1667 1.79633  11
  -1   0   3 -0.2165 2.31409   6
   1   0  -3 -0.5767 2.46886   1
   0   0  -3 4.41265 2.52431   4
   0   0  -3 2.01735 3.11944   9
   0   0   3 -0.3044 2.50024   1
   0   0   3 8.23370 2.95995   8
   0   0   3 4.13787 3.10221  14
   0   0  -3 -0.7133 2.69403   1
   1   0   3 2.97076 2.85985   1
  -1   0  -3 -4.2430 2.51494   7
  -1   0  -3 0.87925 2.70634   4
  -1   0  -3 0.98911 4.43396   8
  -1   0  -3 2.26426 3.84536  13
  -1   0  -3 1.84295 3.04823   1
   1   0   3 3.28906 4.43502  14
   1   0   3 1.96987 1.92513   5
  -2   0  -3 -1.2160 3.41317   7
   2   0   3 0.13384 2.92835   1
   2   0   3 4.67779 5.07984   9
   2   0   3 2.22514 2.10044   5
  -2   0  -3 -4.3493 3.55002  13
  -2   0  -3 6.18543 3.71730   1
   2   0   3 -2.6823 2.37980   6
  -2   0  -3 4.38125 4.05785   8
   3   0   3 2.15450 3.19829  12
   3   0   3 -5.8434 4.95891   9
  -3   0  -3 1.62093 4.80603  13
   3   0   3 -0.1204 3.75676   6
   4   0   3 1.86498 4.07502  12
   4   0   3 10.3490 6.07271   3
   4   0   3 -3.0257 6.50455   9
  -4   0  -3 1.35653 4.58449  13
   5   0   3 2.38470 5.60807   3
  -5   0  -3 -2.7289 6.23449  13
   5   0   3 -2.4605 8.94910   9
   5   0   3 0.14840 5.31058  12
   6   0   3 3.68822 6.37042   3
  -6   0  -3 -5.8723 10.5059   2
   6   0   3 1.45857 6.31465  12
  -6   0  -3 -4.5277 6.89585  13
   6   0   3 6.46835 9.79609   9
   7   0   3 0.18351 7.80616  12
   7   0   3 12.3714 11.1089   9
  -7   0  -3 -1.6583 6.85467  13
   7   0   3 5.79787 7.39016   3
  -7   0  -3 -12.735 11.8488   2
  -8   0  -3 -9.6064 12.8830   2
   8   0   3 -3.2143 12.0156   9
  -8   0  -3 4.90307 8.77870  13
   8   0   3 -1.7368 8.73218  12
   8   0   3 10.6724 9.26289   3
   9   0   3 -14.763 9.99282   3
  -9   0  -3 6.50959 15.1554   2
   9   0   3 -2.5187 9.47033  12
  10   0   3 -20.168 10.3003   3
 -10   0  -3 17.3658 16.5947   2
 -11   0  -3 -24.772 16.9060   2
  11   0   3 -11.846 11.3131   3
 -12   0  -3 -2.8245 19.3343   2
 -13   0  -3 66.4629 23.6067   2
 -14   0  -3 3.99916 22.4955   2
  15  -1  -3 34.2769 30.3582  10
  15   1  -3 6.74675 26.7846  10
  14  -1  -3 19.2910 27.1808  10
 -14  -1   3 9.65019 17.6401   2
  14   1  -3 24.8968 32.9584   7
  14   1  -3 -44.186 22.5974  10
  13  -1  -3 -3.8582 23.0318  10
 -13  -1   3 21.3160 15.0503   2
  13   1  -3 3.99244 21.6926  10
  13   1  -3 15.3481 25.2951   7
 -12  -1   3 439.875 30.0662   2
  12  -1  -3 459.787 28.3329   3
  12  -1  -3 386.549 36.7780  10
  12   1  -3 388.122 34.5744  10
 -12   1   3 440.905 28.5290   2
  12   1  -3 418.096 38.7120   7
  11  -1  -3 318.847 23.1756   3
  11  -1  -3 294.826 30.3484  10
 -11  -1   3 285.016 24.1074   2
 -11   1   3 305.038 23.1006   2
  11   1  -3 309.838 29.2455   7
  11   1  -3 291.958 28.3551  10
  10  -1  -3 20.8337 17.1413  10
  10  -1  -3 9.04268 11.5983   3
 -10  -1   3 -2.2775 11.3241   2
  10   1  -3 34.6938 18.5991   7
 -10   1   3 16.6538 10.8919   2
  10   1  -3 36.0788 9.47215   3
   9  -1  -3 816.334 42.9556  10
  -9  -1   3 890.026 38.5617   2
   9  -1  -3 877.966 37.8229   3
   9   1  -3 875.222 44.6138   7
  -9   1   3 880.766 37.3972   2
   9   1  -3 880.832 34.5572   3
  -8  -1   3 993.804 40.1034   2
   8  -1  -3 948.835 44.3981  10
   8  -1  -3 947.274 39.4866   3
   8   1  -3 981.582 36.9942   3
   8   1  -3 964.954 45.3303   7
  -8   1   3 974.944 38.7305   2
   7  -1  -3 6.60602 7.94321  12
  -7  -1   3 10.4074 7.46955   2
   7  -1  -3 14.4164 7.30118   3
   7  -1  -3 -0.9476 7.60164  10
   7   1  -3 -2.6065 5.54315   3
  -7   1   3 -2.6554 6.06788   2
   7   1  -3 7.82117 11.3058   7
   7   1  -3 12.2621 10.5176  12
   6  -1  -3 128.969 11.2123   3
   6  -1  -3 140.852 13.3565  10
   6  -1  -3 167.978 15.4838  12
  -6  -1   3 135.534 11.3331   2
   6   1  -3 138.973 15.7477  12
   6   1  -3 144.057 9.20733   3
  -6   1   3 158.509 10.6357   2
   6   1  -3 161.461 15.1694   7
   5  -1  -3 2763.20 98.6373  12
  -5  -1   3 2707.72 93.5682   2
   5  -1  -3 2781.87 94.1927   3
   5  -1  -3 2806.06 96.5292  10
   5   1  -3 2816.71 99.8738  12
  -5   1   3 2729.43 92.5629   2
   5   1  -3 2661.92 96.3573   7
  -4  -1   3 1014.48 36.0744   2
   4  -1  -3 986.077 38.2718  10
   4  -1  -3 988.303 40.2879  12
   4  -1  -3 997.091 36.7595   3
   4   1  -3 984.402 41.2749  12
  -4   1   3 1023.94 34.8292   2
   4   1  -3 991.899 38.2567   7
  -4   1   3 969.919 44.1866   6
   3  -1  -3 1819.41 62.3176   3
   3  -1  -3 1799.84 63.2273  10
  -3  -1   3 1849.68 61.4175   2
  -3   1   3 1803.26 62.6119   1
  -3   1   3 1791.29 65.2801   6
   3   1  -3 1768.75 61.4392  10
   3   1  -3 1843.70 62.8753   7
   3   1  -3 1799.61 63.0802   1
   3   1  -3 1743.79 66.1825  12
  -3   1   3 1837.36 62.4593   1
  -2  -1   3 4971.57 165.851   8
   2  -1  -3 5062.63 166.117   3
  -2  -1   3 5011.15 165.027   2
  -2  -1   3 5023.83 167.817  11
  -2  -1   3 4860.27 168.824   6
  -2  -1   3 5145.83 166.283   1
   2  -1  -3 4969.13 166.533  10
   2   1  -3 5040.33 165.564   7
  -2   1   3 5179.63 165.729   1
  -2   1   3 5165.59 167.619   6
  -2   1   3 5048.07 164.210   8
   2   1  -3 4986.00 166.557   1
  -2   1   3 4837.83 167.401  12
   2   1  -3 5017.45 164.433  10
  -2   1   3 5004.21 165.729   1
   1  -1  -3 100.337 7.31516  10
  -1  -1   3 100.295 6.50607  14
  -1  -1   3 102.156 6.62517   1
  -1  -1   3 103.342 7.08408  11
  -1  -1   3 98.3513 6.77857   8
   1   1  -3 96.5641 7.05051   1
   1   1  -3 100.736 6.43605   9
  -1   1   3 96.0787 5.70600   1
  -1   1   3 100.724 6.47946   6
   1   1  -3 98.2730 4.87167  10
  -1   1   3 74.4818 8.40985   4
  -1   1   3 97.8638 6.70345  12
  -1   1   3 88.6843 5.77365   1
  -1   1   3 94.1583 5.94915   8
   0  -1   3 120.724 7.75346  14
   0  -1   3 130.908 7.98981   5
   0  -1  -3 138.414 8.48546   4
   0  -1   3 130.208 8.32506   1
   0  -1   3 141.984 7.90159  11
   0   1   3 131.529 7.78822   8
   0   1   3 135.023 7.78930   1
   0   1   3 135.800 8.56369   9
   0   1   3 138.513 5.66197   6
   0   1  -3 119.551 8.33300   1
   0   1   3 138.456 6.34104  12
   0   1   3 136.814 5.50895  11
   0   1  -3 122.254 6.54350   4
   0   1   3 133.094 7.15991   1
   0   1   3 137.337 7.79642  13
   1  -1   3 442.530 18.3456   1
  -1  -1  -3 417.988 18.4829  13
   1  -1   3 430.648 17.3151   5
  -1  -1  -3 427.263 18.3232   4
   1   1   3 433.264 17.4262   1
   1   1   3 425.351 17.0433   1
  -1   1  -3 452.257 19.8434   8
  -1   1  -3 448.289 16.0334   4
  -1   1  -3 455.653 18.3435   1
   1   1   3 445.563 15.1541   6
  -1   1  -3 433.023 16.4627   7
  -1   1  -3 472.861 19.1458   9
   1   1   3 411.926 20.1613   9
  -2  -1  -3 2361.75 81.2773  13
   2  -1   3 2351.23 79.6622   5
   2   1   3 2326.17 78.9382   6
   2   1   3 2362.91 80.3334   1
   2   1   3 2384.99 83.2095   9
  -2   1  -3 2312.70 80.7977  13
   2   1   3 2338.86 77.6274  12
  -2   1  -3 2395.20 79.9315   7
  -2   1  -3 2478.08 81.2954   1
  -2   1  -3 2312.75 82.7938   8
   2   1   3 2338.06 80.5598   1
  -2   1  -3 2394.18 84.0930  14
  -3  -1  -3 60.9056 8.21649   2
  -3  -1  -3 48.0338 7.29726  13
   3  -1   3 57.1757 8.76540   9
   3  -1   3 54.3100 6.18021   5
   3  -1   3 51.7933 7.27508   3
  -3   1  -3 59.2057 9.17373  14
   3   1   3 57.3649 4.93465  12
   3   1   3 63.9541 6.50763   6
   3   1   3 69.1920 9.06283   9
  -3   1  -3 50.9298 6.40377  13
  -3   1  -3 75.4854 9.60511   8
   3   1   3 56.7394 6.84267   1
   4  -1   3 186.811 11.8444  12
   4  -1   3 173.501 14.8853   9
  -4  -1  -3 219.830 13.1627  13
   4  -1   3 158.479 10.4081   5
  -4  -1  -3 191.039 15.3013   2
   4  -1   3 180.760 12.3352   3
   4   1   3 161.575 14.0519   9
   4   1   3 171.261 11.3875   6
  -4   1  -3 172.800 11.0185  13
   4   1   3 175.254 10.1751  12
  -4   1  -3 155.129 15.7056  14
  -4   1  -3 175.683 14.4718   8
   5  -1   3 2332.93 83.7880   3
   5  -1   3 2314.85 87.5458   9
  -5  -1  -3 2384.68 84.2987  13
   5  -1   3 2412.90 83.5705  12
  -5  -1  -3 2365.66 86.8960   2
   5   1   3 2471.24 87.2971   9
   5   1   3 2392.64 82.2483  12
  -5   1  -3 2374.21 81.9512  13
   5   1   3 2390.32 82.1819   3
  -6  -1  -3 -2.9614 10.2212   2
   6  -1   3 6.38039 7.12142  12
   6  -1   3 1.43300 9.95002   9
  -6  -1  -3 7.36140 8.62477  13
   6  -1   3 2.75631 7.54089   3
   6   1   3 4.53691 6.38521   3
   6   1   3 1.37078 5.89677  12
  -6   1  -3 -5.8785 5.71197  13
   6   1   3 -6.1245 9.71452   9
   7  -1   3 402.822 22.0211   3
   7  -1   3 358.546 26.7973   9
  -7  -1  -3 428.529 27.1297   2
  -7  -1  -3 369.554 22.8792  13
   7  -1   3 413.468 22.1759  12
   7   1   3 408.365 25.7780   9
  -7   1  -3 391.198 19.9788  13
   7   1   3 390.339 19.7507   3
   7   1   3 408.231 21.8259  12
   8  -1   3 28.4994 9.69748  12
   8  -1   3 62.6998 11.9529   3
  -8  -1  -3 45.8289 15.3433   2
  -8  -1  -3 29.6392 11.9324  13
   8   1   3 35.3104 14.7169   9
   8   1   3 48.7227 10.5008  12
  -8   1  -3 39.8405 9.41560  13
   8   1   3 40.3348 9.04386   3
   9  -1   3 19.2415 11.1367   3
  -9  -1  -3 6.84478 14.8346   2
   9   1   3 10.4986 10.2550  12
  -9   1  -3 37.2297 16.9917   2
   9   1   3 25.8066 9.86782   3
   9   1   3 42.7059 15.9276   9
  10  -1   3 191.768 20.0698   3
 -10  -1  -3 158.819 24.1334   2
 -10   1  -3 177.378 26.3142   2
  10   1   3 197.982 16.8906   3
  11  -1   3 29.8669 14.8260   3
 -11  -1  -3 29.2452 19.6047   2
 -11   1  -3 22.5575 18.8174   2
  12  -1   3 17.4124 13.7289   3
 -12  -1  -3 -44.113 17.2330   2
 -12   1  -3 -16.545 20.9519   2
 -13  -1  -3 228.545 31.8235   2
 -13   1  -3 210.589 30.0170   2
 -14  -1  -3 86.0730 27.5347   2
 -14   1  -3 46.7145 23.6700   2
  15  -2  -3 36.0702 31.5614  10
  15   2  -3 -6.9011 25.2208  10
  15   2  -3 67.7448 31.7222   7
  14  -2  -3 82.5062 30.1257  10
 -14  -2   3 63.1037 20.1841   2
  14   2  -3 120.729 31.8031   7
  14   2  -3 40.3802 28.0105  10
  13  -2  -3 358.812 29.2128   3
 -13  -2   3 379.700 31.1595   2
  13  -2  -3 293.496 37.1180  10
  13   2  -3 407.527 40.5622   7
  13   2  -3 342.899 34.2364  10
 -12  -2   3 338.571 28.5693   2
  12  -2  -3 382.280 27.4796   3
  12  -2  -3 411.569 37.7559  10
 -12   2   3 348.854 26.3562   2
  12   2  -3 343.725 35.5171   7
  11  -2  -3 9.18785 12.5534   3
  11  -2  -3 34.8380 21.1665  10
 -11  -2   3 9.06882 14.6760   2
 -11   2   3 -0.0247 11.2435   2
  11   2  -3 35.8281 19.8634   7
 -10  -2   3 91.0166 14.9137   2
  10  -2  -3 64.4506 14.0394   3
  10  -2  -3 87.1468 17.5790  10
 -10   2   3 97.7279 13.7952   2
  10   2  -3 69.9219 19.4749   7
   9  -2  -3 1059.90 50.7367  10
   9  -2  -3 1072.79 44.7521   3
  -9  -2   3 1100.14 45.1462   2
  -9   2   3 1055.98 43.1070   2
   9   2  -3 1048.53 48.8917   7
   8  -2  -3 131.517 16.1905  10
  -8  -2   3 110.803 13.1945   2
   8  -2  -3 86.3405 12.7208   3
   8   2  -3 116.301 17.4439   7
  -8   2   3 132.435 12.4409   2
   7  -2  -3 48.7111 13.5422  10
  -7  -2   3 66.6233 10.0789   2
   7  -2  -3 32.9139 9.64620   3
   7   2  -3 62.1777 13.2932   7
  -7   2   3 45.4059 8.37918   2
   7   2  -3 65.0775 14.5568  12
   6  -2  -3 929.583 36.9793   3
  -6  -2   3 881.258 36.4594   2
   6  -2  -3 908.737 40.9599  12
   6  -2  -3 948.518 40.1687  10
   6   2  -3 924.259 38.4247   7
   6   2  -3 891.897 42.5209  12
   5  -2  -3 499.803 25.8622  12
   5  -2  -3 512.030 25.0322  10
  -5  -2   3 470.349 21.5523   2
   5  -2  -3 469.339 22.3564   3
  -5   2   3 493.808 23.4785   1
   5   2  -3 487.998 27.1976  12
   5   2  -3 526.635 24.1481   7
  -4  -2   3 1043.09 39.3255   2
   4  -2  -3 1056.74 41.2131  10
   4  -2  -3 1051.79 39.8051   3
  -4  -2   3 1105.17 45.2011  11
  -4   2   3 1051.49 39.5647   1
  -4   2   3 1096.10 38.4607  14
   4   2  -3 1091.74 45.1582  12
  -4   2   3 1074.82 39.9770   1
  -4   2   3 1083.02 43.4582   6
   4   2  -3 1052.53 40.4745   7
   3  -2  -3 550.111 22.4997   3
  -3  -2   3 554.390 22.0508   2
  -3  -2   3 570.836 26.3741  11
   3   2  -3 565.489 22.9570   1
   3   2  -3 535.930 22.1568   7
  -3   2   3 572.259 24.8678   6
   3   2  -3 546.936 26.7786  12
  -3   2   3 535.315 24.5494  12
  -3   2   3 534.930 21.7726   1
  -3   2   3 551.198 21.6208   1
  -3   2   3 566.645 20.8041  14
   3   2  -3 536.597 22.9568   1
  -2  -2   3 390.145 16.1711   2
  -2  -2   3 398.605 19.4965  11
   2   2  -3 389.970 16.9395   1
  -2   2   3 362.368 14.9863   1
   2   2  -3 387.063 13.4740   9
   2   2  -3 370.622 16.4267   1
  -2   2   3 366.054 14.2189  14
  -2   2   3 344.880 17.8593   4
  -2   2   3 385.684 17.7131  12
  -2   2   3 350.409 17.1330   6
  -2   2   3 386.533 15.0472   1
   2   2  -3 383.875 15.1931   7
  -1  -2   3 2460.81 87.7113  11
  -1  -2   3 2486.42 85.5214   2
  -1  -2   3 2508.55 86.4321  14
  -1  -2   3 2571.67 91.8933   8
   1   2  -3 2551.00 83.1192   7
  -1   2   3 2555.15 85.3277   5
  -1   2   3 2471.45 87.7397   4
  -1   2   3 2529.32 83.7569   1
   1   2  -3 2572.42 86.5413   1
  -1   2   3 2512.71 86.3622  10
   1   2  -3 2599.84 84.4634   9
   1   2  -3 2441.47 85.7742   1
  -1   2   3 2552.65 85.5386  12
  -1   2   3 2509.17 85.5697  13
  -1   2   3 2514.94 85.4380   3
  -1   2   3 2519.66 85.3871   6
  -1   2   3 2567.89 83.9818   1
  -1   2   3 2544.40 85.5243  11
   0  -2   3 1355.96 49.5931   5
   0  -2   3 1374.20 50.6934  11
   0   2  -3 1386.18 49.8993   8
   0   2   3 1449.82 47.6968   5
   0   2  -3 1387.59 49.7868   1
   0   2   3 1352.21 50.1728  10
   0   2  -3 1354.87 49.6487   1
   0   2   3 1436.97 48.2998  11
   0   2   3 1352.71 47.4813   1
   0   2   3 1358.11 47.5557  12
   0   2   3 1430.12 50.6229   4
   0   2   3 1380.86 48.4293   3
   0   2   3 1391.47 49.2321  13
   0   2  -3 1425.16 48.7891   9
   0   2   3 1394.69 47.0171   1
   0   2   3 1406.17 50.4145   9
   1  -2   3 26.5579 5.31167   5
   1   2   3 34.9211 4.17591   1
   1   2   3 30.5841 6.56322   9
   1   2   3 32.5497 4.75473  11
  -1   2  -3 32.7445 6.18041  14
   1   2   3 32.0316 3.69581   1
  -1   2  -3 23.3512 5.05588   9
  -1   2  -3 29.7420 3.14661   7
   1   2   3 32.0352 5.88584   7
  -1   2  -3 33.0709 5.30808   1
  -1   2  -3 30.2691 6.04946   1
  -1   2  -3 50.0801 7.11571   8
   1   2   3 31.5466 3.06163   5
  -2  -2  -3 2112.09 73.0281  13
   2  -2   3 2033.15 72.4447   3
   2  -2   3 2046.99 71.8126   5
   2   2   3 2128.89 70.7631   1
  -2   2  -3 2094.85 73.8497   8
   2   2   3 2112.29 70.9259   6
  -2   2  -3 2071.96 75.0329  14
   2   2   3 2063.27 69.8378  12
   2   2   3 2037.10 74.6222   9
  -2   2  -3 2162.65 70.3190   7
   2   2   3 2036.88 73.4534   7
  -2   2  -3 2115.78 72.1828   1
  -2   2  -3 1932.45 74.4779   1
   2   2   3 2056.27 70.9665   1
   3  -2   3 3811.60 129.089   3
  -3  -2  -3 3865.63 129.810  13
   3  -2   3 3743.09 128.152   5
  -3   2  -3 3760.21 127.407  13
  -3   2  -3 3773.12 132.960  14
   3   2   3 3820.30 131.123   9
   3   2   3 3828.58 126.358  12
   3   2   3 3939.48 128.083   1
   3   2   3 3704.99 133.485   7
   3   2   3 3806.37 127.961   6
  -3   2  -3 3727.77 130.715   8
   3   2   3 3802.21 128.143   1
   4  -2   3 69.0690 8.32014   5
   4  -2   3 61.8215 8.40554   3
  -4  -2  -3 54.3877 10.3831   2
  -4  -2  -3 48.3642 9.31913  13
   4  -2   3 47.9678 10.6559   9
   4   2   3 50.5939 8.62622   1
  -4   2  -3 56.6953 9.80200   8
  -4   2  -3 51.4894 6.17699  13
   4   2   3 51.2342 9.37628   9
   4   2   3 70.5328 6.74960  12
  -4   2  -3 90.5520 13.0573  14
   4   2   3 49.4579 7.16647   6
   5  -2   3 364.034 21.8846   9
  -5  -2  -3 309.163 19.4774  13
   5  -2   3 334.931 18.0730   3
  -5  -2  -3 311.506 21.2439   2
   5   2   3 321.077 16.5102  12
  -5   2  -3 326.348 15.3676  13
   5   2   3 338.354 21.0827   9
  -5   2  -3 341.780 24.1710  14
   5   2   3 344.925 20.3946   1
  -5   2  -3 348.228 20.7348   8
   6  -2   3 1418.82 55.1102   3
  -6  -2  -3 1382.81 55.3778  13
  -6  -2  -3 1420.01 58.1333   2
   6   2   3 1496.87 51.2144   3
  -6   2  -3 1393.10 59.5508  14
   6   2   3 1424.48 56.8023   9
  -6   2  -3 1434.96 50.7302  13
   6   2   3 1423.78 52.6938  12
   7  -2   3 309.858 20.7402   3
  -7  -2  -3 266.156 23.9725   2
   7  -2   3 303.415 20.0144  12
  -7  -2  -3 268.718 20.3124  13
   7   2   3 285.162 17.6797  12
  -7   2  -3 293.470 15.3015  13
   7   2   3 284.071 15.5501   3
   7   2   3 316.614 23.4129   9
  -8  -2  -3 437.161 29.9102   2
  -8  -2  -3 452.386 26.3874  13
   8  -2   3 431.399 25.4456   3
  -8   2  -3 407.821 19.8618  13
   8   2   3 370.974 22.1816  12
   8   2   3 399.249 28.2678   9
   8   2   3 383.557 19.6137   3
   9  -2   3 1154.99 50.6340   3
  -9  -2  -3 1234.95 56.3594   2
   9   2   3 1226.75 48.9672  12
   9   2   3 1236.66 45.5342   3
   9   2   3 1146.53 54.0819   9
  10  -2   3 284.607 23.6327   3
 -10  -2  -3 219.868 28.8039   2
 -10   2  -3 215.734 26.9566   2
 -11  -2  -3 -4.1059 18.7872   2
  11  -2   3 -6.8123 13.2287   3
 -11   2  -3 38.6551 19.9252   2
  12  -2   3 273.830 26.9198   3
 -12  -2  -3 184.752 31.6505   2
 -12   2  -3 265.622 30.8359   2
  13  -2   3 216.312 33.3175  10
 -13  -2  -3 179.971 32.8960   2
 -13   2  -3 273.384 33.3373   2
  14  -2   3 0.64784 32.2977  10
 -14  -2  -3 -17.625 23.9487   2
 -14   2  -3 12.5948 24.4024   2
  14  -3  -3 59.1363 31.0195  10
 -14  -3   3 7.87515 21.2483   2
  14   3  -3 27.6245 28.1973   7
  14   3  -3 -27.023 22.1218  10
 -13  -3   3 18.1063 19.4962   2
  13  -3  -3 3.79814 26.3092  10
  13  -3  -3 21.0308 17.1549   3
  13   3  -3 36.7586 25.7497   7
  13   3  -3 14.3657 20.2827  10
  12  -3  -3 13.4829 17.7095   3
 -12  -3   3 1.90678 15.3754   2
  12  -3  -3 0.37711 22.9522  10
  12   3  -3 -18.770 20.3798   7
 -11  -3   3 7.96044 16.3590   2
  11  -3  -3 13.3428 14.2268   3
  11  -3  -3 8.85539 15.8609  10
  11   3  -3 8.29219 19.0753   7
 -11   3   3 -17.426 11.2981   2
  10  -3  -3 -6.7316 11.9760   3
  10  -3  -3 -6.5462 18.5970  10
 -10  -3   3 19.7755 13.2443   2
 -10   3   3 8.46404 10.2295   2
  10   3  -3 3.74948 16.2289   7
  -9  -3   3 61.5458 13.6884   2
   9  -3  -3 43.7777 13.5098   3
   9  -3  -3 -1.4613 16.6079  10
   9   3  -3 30.4100 15.9918   7
  -9   3   3 35.1375 11.0950   2
   8  -3  -3 78.2679 17.9273  10
  -8  -3   3 64.8560 12.7697   2
   8  -3  -3 53.3508 12.8727   3
   8   3  -3 51.4246 14.8550   7
   7  -3  -3 156.865 15.7622   3
   7  -3  -3 187.788 23.2216  10
  -7  -3   3 176.027 16.5479   2
   7   3  -3 139.955 16.7596   7
   7   3  -3 178.818 19.1880  12
  -7   3   3 133.720 15.5316   1
   6  -3  -3 1.77340 7.57271  12
  -6  -3   3 6.36538 7.82488   2
   6  -3  -3 0.21798 8.82390   3
  -6   3   3 11.2565 6.58519  14
   6   3  -3 2.69089 8.99280   7
  -6   3   3 5.47965 8.16933   1
   6   3  -3 13.0872 10.5891  12
   5  -3  -3 4.92297 8.16683   3
  -5  -3   3 24.0455 7.75178   2
   5  -3  -3 0.46321 9.11021  12
   5   3  -3 11.2845 9.31054  12
  -5   3   3 9.62856 9.48713   6
   5   3  -3 -1.5732 7.07427   7
   5   3  -3 11.8331 7.74705   1
  -5   3   3 11.6870 6.84824   1
  -5   3   3 5.94693 6.15524  14
   4  -3  -3 534.686 23.7571   3
  -4  -3   3 550.598 23.9118   2
  -4   3   3 522.611 22.7307   1
  -4   3   3 564.992 27.2798   6
  -4   3   3 545.477 22.5734   1
  -4   3   3 536.954 18.6897   8
  -4   3   3 589.233 27.3466  12
   4   3  -3 529.445 28.7090  12
  -4   3   3 498.500 22.6418  14
   4   3  -3 531.830 23.7739   7
   4   3  -3 549.905 24.1614   1
  -3  -3   3 33.1494 6.84489   2
  -3  -3   3 32.8033 8.15467  11
   3  -3  -3 23.0348 8.16551   3
  -3   3   3 26.6363 4.96316  14
   3   3  -3 32.9540 6.73106   1
  -3   3   3 35.6619 8.19411   6
  -3   3   3 26.1210 7.83590  12
   3   3  -3 39.0971 6.32566   1
  -3   3   3 34.2738 3.69898   8
  -3   3   3 35.6800 5.40896   1
   3   3  -3 33.3194 5.67416   7
  -3   3   3 40.8135 5.33922   1
  -2  -3   3 29.4945 5.59094   2
  -2  -3   3 25.2164 8.44708  11
  -2   3   3 33.6579 3.85771   1
   2   3  -3 27.6669 4.35981   7
  -2   3   3 31.2323 3.96039   1
  -2   3   3 31.3690 6.65637  12
  -2   3   3 24.7757 6.17965   6
  -2   3   3 38.1313 5.34500  13
   2   3  -3 34.9289 5.92677   1
   2   3  -3 27.6757 2.92454   9
  -2   3   3 26.6147 4.51433  14
   2   3  -3 34.3206 2.81937  10
   2   3  -3 27.1557 5.28267   1
  -1  -3   3 44.6539 6.81262   2
  -1  -3   3 40.6432 7.63672  11
  -1  -3   3 39.1081 6.77416  14
  -1   3   3 47.4601 3.40212   1
   1   3  -3 46.3914 6.25572   1
   1   3  -3 40.7986 4.62599   9
  -1   3   3 47.4866 3.49793   1
   1   3  -3 42.7911 3.66793   7
   1   3  -3 37.6694 7.23719   8
  -1   3   3 56.0052 6.67545  12
  -1   3   3 47.7354 6.37191  13
   1   3  -3 56.2744 6.78662   1
  -1   3   3 33.8317 6.05579  11
   0  -3   3 645.132 29.7300  11
   0   3   3 717.991 28.2113  11
   0   3   3 704.444 24.6265   1
   0   3  -3 709.933 28.2788   1
   0   3   3 713.833 26.3657   5
   0   3  -3 693.906 28.2191   1
   0   3  -3 688.647 23.3943   7
   0   3  -3 663.424 29.4759  14
   0   3   3 699.097 24.1239   1
   0   3  -3 731.437 28.9197   8
   0   3   3 713.321 26.7919  12
   0   3  -3 701.686 27.0051   9
   1  -3   3 84.8967 10.1308  11
   1  -3   3 97.5317 9.74801   5
  -1   3  -3 86.4825 8.72296   1
   1   3   3 102.397 6.81680   5
  -1   3  -3 103.226 5.43935   7
  -1   3  -3 92.8491 9.86983   8
  -1   3  -3 84.1595 10.0348  14
   1   3   3 100.966 10.5292   9
   1   3   3 91.1415 5.79842   1
   1   3   3 102.746 9.26268  11
  -1   3  -3 103.534 8.50309   1
   1   3   3 99.3953 6.28573   1
   1   3   3 105.392 7.80582   3
   2  -3   3 -2.9750 5.66705   5
   2   3   3 10.2428 3.40487   5
  -2   3  -3 9.92849 6.31473  14
  -2   3  -3 15.7799 6.22492   1
  -2   3  -3 7.14946 7.43423   8
   2   3   3 -0.7574 6.33393   9
   2   3   3 9.56842 3.89009   3
   2   3   3 12.3226 3.81851   1
   2   3   3 8.00174 4.24240   1
  -2   3  -3 1.83572 3.50638   7
   2   3   3 8.59174 5.38108   6
  -2   3  -3 2.74637 4.61015   1
   2   3   3 6.77001 6.78247   7
  -3  -3  -3 86.6103 10.9512  13
   3  -3   3 58.1409 9.53679   3
   3  -3   3 58.9756 8.87365   5
  -3   3  -3 58.6685 9.74088   8
  -3   3  -3 54.4744 6.60943   7
  -3   3  -3 58.9117 8.84629   1
   3   3   3 55.5060 6.95155  12
   3   3   3 58.8793 10.2332   7
   3   3   3 60.2398 7.32295   1
  -3   3  -3 37.4716 10.5050  14
   3   3   3 62.1281 8.11870   6
   3   3   3 79.7539 10.5690   9
   3   3   3 65.9040 6.93910   1
  -4  -3  -3 19.5930 9.22284  13
   4  -3   3 16.2572 7.64360   5
   4  -3   3 -7.5130 5.73032   3
  -4  -3  -3 24.2931 10.9867   2
  -4   3  -3 -1.0486 7.40615   1
   4   3   3 15.8833 5.91048   1
   4   3   3 8.38367 7.92195   9
  -4   3  -3 6.75365 10.1146  14
  -4   3  -3 -10.147 8.45204   8
   4   3   3 -8.5194 8.32856   7
   4   3   3 10.6422 7.09153   1
  -4   3  -3 7.21439 4.91792  13
   4   3   3 4.53903 5.13667  12
  -5  -3  -3 35.7986 11.9799   2
   5  -3   3 43.6009 9.61981   5
  -5  -3  -3 34.5216 10.7792  13
   5  -3   3 27.5961 8.26693   3
  -5   3  -3 46.4070 10.3000   8
   5   3   3 35.2072 7.31088  12
   5   3   3 14.6205 8.13591   9
  -5   3  -3 38.1176 5.48291  13
  -5   3  -3 24.4664 12.3582  14
   5   3   3 36.4529 9.33332   1
   5   3   3 30.2484 11.6129   7
  -6  -3  -3 17.0412 10.6914  13
   6  -3   3 1.65361 7.84486   3
  -6  -3  -3 -28.870 10.4017   2
  -6   3  -3 7.36878 4.68499  13
  -6   3  -3 20.4108 13.4708  14
  -6   3  -3 -6.8069 9.41053   8
   6   3   3 6.12152 5.07786   3
   6   3   3 -8.7027 9.80349   1
   6   3   3 -6.6735 8.55857   9
   6   3   3 14.6535 12.6255   7
   6   3   3 -9.3568 6.32530  12
  -7  -3  -3 32.3444 12.9618  13
  -7  -3  -3 73.2515 16.6853   2
   7  -3   3 70.7935 14.0263   3
   7   3   3 55.9843 12.1506   9
   7   3   3 53.0499 9.73538  12
  -7   3  -3 85.2514 17.3200  14
   7   3   3 66.3672 7.26109   3
   7   3   3 52.6248 13.4478   1
   7   3   3 46.6891 16.0215   7
  -7   3  -3 59.4756 6.38215  13
  -8  -3  -3 154.930 21.6193   2
   8  -3   3 129.477 17.3888   3
  -8  -3  -3 129.015 18.1973  13
   8   3   3 156.495 19.7737   7
   8   3   3 129.650 17.1303   9
   8   3   3 140.487 10.3107   3
   8   3   3 132.234 13.8950  12
  -9  -3  -3 100.575 20.7753   2
   9  -3   3 83.7385 16.6402   3
   9   3   3 90.8204 15.5392   9
   9   3   3 87.9566 18.5344   7
  10  -3   3 1.19655 14.6952   3
 -10  -3  -3 -8.8151 18.0753   2
  10   3   3 19.8230 14.4194   9
  11  -3   3 -4.9056 17.5983   3
 -11  -3  -3 7.55618 20.2092   2
 -11   3  -3 -2.4187 18.1784   2
  12  -3   3 18.5158 18.2095   3
 -12  -3  -3 -10.096 21.8364   2
 -12   3  -3 -2.5608 22.9010   2
  13  -3   3 29.7691 22.4136   3
 -13  -3  -3 -19.376 22.9754   2
 -13   3  -3 -32.097 21.7875   2
  14  -4  -3 12.8002 31.5936  10
 -14  -4   3 46.1003 23.9892   2
  14  -4  -3 -15.154 18.8044   3
  14   4  -3 14.0017 22.4370  10
  14   4  -3 7.51008 26.8810   7
  13  -4  -3 180.922 25.3695   3
 -13  -4   3 137.528 24.0808   2
  13  -4  -3 123.658 32.5134  10
  13   4  -3 138.965 30.2197   7
 -12  -4   3 229.892 28.0410   2
  12  -4  -3 257.554 31.0360  10
  12  -4  -3 214.041 27.3144   3
  12   4  -3 203.954 30.4313   7
  11  -4  -3 7.92645 15.6924   3
  11  -4  -3 -11.215 22.2991  10
 -11  -4   3 8.26636 16.0943   2
  11   4  -3 16.5735 19.7021   7
 -10  -4   3 55.8751 16.5720   2
  10  -4  -3 36.1979 15.7165   3
 -10   4   3 44.6272 20.6091   1
  10   4  -3 48.1544 19.4161   7
   9  -4  -3 237.729 20.2188   3
  -9  -4   3 224.242 21.6303   2
   9   4  -3 189.289 22.6956   7
  -9   4   3 197.605 21.6368   1
   8  -4  -3 11.4257 9.84011   3
  -8  -4   3 9.83990 11.3371   2
   8   4  -3 10.5703 12.9654   1
  -8   4   3 12.9279 12.8353   1
   8   4  -3 17.2304 13.8426   7
   7  -4  -3 13.1287 11.8331   3
  -7  -4   3 10.5747 10.6499   2
  -7   4   3 2.13562 9.96336   1
   7   4  -3 22.3761 11.6394   7
  -7   4   3 8.90529 9.11147  14
   7   4  -3 22.2218 12.2528   1
   6  -4  -3 296.743 19.6818   3
  -6  -4   3 298.663 20.2167   2
   6   4  -3 340.962 21.4912   7
   6   4  -3 350.219 27.0920  12
  -6   4   3 332.824 20.7781   1
  -6   4   3 343.188 26.8552   6
   6   4  -3 297.015 21.9431   1
  -6   4   3 353.529 20.5629  14
  -5  -4   3 -11.395 7.94721   2
   5  -4  -3 3.06515 9.68950   3
   5   4  -3 11.7550 8.77976   1
  -5   4   3 2.69532 10.1442   6
  -5   4   3 8.31182 3.43851   8
  -5   4   3 -1.0376 11.2578  12
  -5   4   3 -4.0819 6.99084   1
  -5   4   3 14.6547 6.81034   1
  -5   4   3 2.94211 7.21033  14
   5   4  -3 -4.0243 7.27404   7
   5   4  -3 10.3257 10.4115  12
  -4  -4   3 305.674 18.0554   2
   4  -4  -3 311.818 19.1629   3
  -4   4   3 292.129 17.1696  14
  -4   4   3 272.363 15.4185   1
   4   4  -3 282.415 22.5322  12
  -4   4   3 312.202 20.8108   6
  -4   4   3 283.760 20.2379  12
   4   4  -3 290.252 16.4611   7
  -4   4   3 318.247 13.4669   8
   4   4  -3 296.745 16.6888   1
   4   4  -3 315.670 17.9726   1
  -4   4   3 314.187 15.4289   1
  -3  -4   3 73.2215 9.90970   2
  -3   4   3 59.7721 6.47446   1
  -3   4   3 77.8887 11.2068   6
   3   4  -3 58.4501 7.49600   7
  -3   4   3 66.1042 8.09916  14
  -3   4   3 62.1442 6.31686   8
   3   4  -3 79.6560 8.85798   1
  -3   4   3 56.6704 10.0866  12
  -3   4   3 67.2032 7.15494  13
   3   4  -3 73.8612 6.40397  10
  -3   4   3 61.0521 6.28731   1
   3   4  -3 58.5181 7.56420   1
  -2  -4   3 10.6793 5.83635   2
  -2   4   3 7.27964 6.51287   6
  -2   4   3 10.6955 3.25220   1
   2   4  -3 5.30164 5.23983   1
  -2   4   3 9.39065 4.71682  13
  -2   4   3 9.64436 7.03036  12
   2   4  -3 9.79004 2.84013  10
   2   4  -3 8.78124 8.52482   8
  -2   4   3 12.1506 3.18531   1
   2   4  -3 19.1478 4.62116   7
   2   4  -3 11.1559 5.05757   1
   2   4  -3 19.5246 3.59621   9
  -2   4   3 7.80634 5.84855  14
  -1  -4   3 543.064 31.7942  11
   1   4  -3 561.902 22.4350   9
   1   4  -3 571.457 24.2026   1
   1   4  -3 529.466 24.2139   1
   1   4  -3 574.100 21.0020   7
  -1   4   3 567.046 19.6484   1
   1   4  -3 581.912 25.3738   8
  -1   4   3 569.304 19.6895   1
   1   4  -3 579.015 20.5138  10
  -1   4   3 580.739 24.1250  14
  -1   4   3 578.728 25.0325  12
   0  -4   3 184.749 16.8015  11
   0   4   3 185.100 7.37835   1
   0   4   3 172.849 12.2762  12
   0   4  -3 188.062 9.89415   4
   0   4   3 182.359 7.08888   1
   0   4  -3 173.633 14.1450   8
   0   4  -3 158.007 12.4512   1
   0   4  -3 190.189 12.8539   1
   0   4  -3 179.130 13.2816  14
   0   4  -3 196.515 8.38328   7
   1  -4   3 353.904 20.9581  11
   1  -4   3 343.996 21.4452   5
   1   4   3 339.154 13.3107   1
  -1   4  -3 350.552 17.3125   1
   1   4   3 339.387 13.5417   1
  -1   4  -3 338.735 19.0080   8
  -1   4  -3 319.950 17.7549   1
  -1   4  -3 374.804 21.0303  14
  -1   4  -3 347.520 13.8177   4
  -1   4  -3 343.902 13.5258   7
   1   4   3 339.389 18.8927   9
   2  -4   3 537.318 24.7978   5
   2   4   3 494.130 20.6847   5
   2   4   3 514.793 19.8015   1
  -2   4  -3 522.065 19.7739   7
  -2   4  -3 497.857 22.5460   1
   2   4   3 504.058 25.4234   7
   2   4   3 479.872 19.8852   1
  -2   4  -3 493.401 26.4183  14
   2   4   3 507.999 26.1053   9
  -2   4  -3 477.088 22.8543   1
  -2   4  -3 491.173 24.4393   8
   3  -4   3 1141.18 46.1748   5
   3   4   3 1214.42 43.2733   1
  -3   4  -3 1235.32 50.3427  14
   3   4   3 1143.29 47.2711   7
   3   4   3 1214.80 42.3448   3
  -3   4  -3 1176.08 47.2280   8
  -3   4  -3 1199.23 46.3584   1
   3   4   3 1173.36 48.7203   9
   3   4   3 1164.62 43.4489   1
   4  -4   3 14.0313 9.90401   3
  -4  -4  -3 11.7078 10.4515  13
   4  -4   3 -5.8973 6.02583   5
   4   4   3 0.91742 9.41038   7
   4   4   3 -3.4241 5.57301   1
   4   4   3 6.66132 6.66569   1
   4   4   3 7.02698 6.65860  12
   4   4   3 2.15939 4.63529   3
   4   4   3 0.31248 7.64274   9
  -4   4  -3 1.42373 7.98232   1
  -4   4  -3 -6.4571 8.72705   8
  -4   4  -3 -7.4836 10.4283  14
  -5  -4  -3 185.828 19.2199   2
   5  -4   3 185.659 16.9990   5
  -5  -4  -3 174.922 18.1110  13
   5  -4   3 212.417 17.6410   3
   5   4   3 202.157 16.0281   1
   5   4   3 215.258 17.3291   9
  -5   4  -3 145.208 16.0348   1
  -5   4  -3 177.554 20.4696  14
  -5   4  -3 184.565 17.3120   8
   5   4   3 184.156 18.9601   7
   5   4   3 206.829 15.1040  12
  -5   4  -3 192.800 10.7051  13
   5   4   3 189.656 10.9039   3
  -6  -4  -3 2437.11 94.7860   2
   6  -4   3 2528.85 92.8814   5
   6  -4   3 2367.59 92.6372   3
  -6  -4  -3 2609.08 94.3124  13
   6   4   3 2580.69 89.8752  12
  -6   4  -3 2411.74 92.1320   8
   6   4   3 2517.98 92.1530   9
  -6   4  -3 2600.36 83.6692  13
   6   4   3 2554.56 91.7509   1
   6   4   3 2578.02 95.7372   7
  -6   4  -3 2520.38 93.1293   1
  -6   4  -3 2481.66 97.6857  14
  -7  -4  -3 39.4976 15.0179  13
   7  -4   3 23.7810 13.7781   3
  -7  -4  -3 43.7852 16.1735   2
   7   4   3 41.3710 5.31752   3
   7   4   3 2.95186 11.5516   1
  -7   4  -3 55.9325 12.9982   8
   7   4   3 30.4601 11.0078   9
  -7   4  -3 54.0316 16.9920  14
   7   4   3 48.7895 16.1600   7
   7   4   3 20.6608 8.98705  12
   8  -4   3 144.722 19.5969   3
  -8  -4  -3 146.309 20.9606  13
  -8  -4  -3 177.046 23.3317   2
   8   4   3 152.789 14.9233  12
   8   4   3 203.204 19.2937   9
   8   4   3 160.926 20.8551   1
   8   4   3 160.977 23.0627   7
  -8   4  -3 211.875 24.6472  14
  -9  -4  -3 998.583 51.7723   2
   9  -4   3 962.498 47.6157   3
   9   4   3 1023.51 46.4445   9
   9   4   3 976.092 52.3588   7
   9   4   3 929.912 48.3593   1
  10  -4   3 467.514 34.2680   3
 -10  -4  -3 466.067 38.4659   2
  10   4   3 437.285 38.9009   7
  10   4   3 495.923 35.5858   1
  10   4   3 496.590 32.2377   9
 -11  -4  -3 123.535 26.7205   2
  11  -4   3 168.567 24.4968   3
  11   4   3 167.059 26.2118   7
  12  -4   3 100.311 23.3464   3
 -12  -4  -3 65.2778 26.7594   2
  12   4   3 20.9117 26.8123   7
 -12   4  -3 91.6664 27.1388   2
  13  -4   3 149.929 27.0040   3
 -13  -4  -3 133.228 30.5080   2
  13   4   3 158.324 33.8195   7
 -13   4  -3 113.557 26.0129   2
  14  -5  -3 -3.7932 20.6399   3
 -14  -5   3 -0.6596 21.4684   2
  14  -5  -3 20.1246 32.8331  10
  14   5  -3 2.43535 27.5689   7
 -13  -5   3 45.5371 22.2163   2
  13  -5  -3 79.5466 23.4732   3
  13   5  -3 51.3998 29.6353   7
 -12  -5   3 292.697 31.2543   2
  12  -5  -3 145.960 24.8984   3
 -12   5   3 172.162 27.1020   1
  12   5  -3 206.273 30.9628   7
  11  -5  -3 113.381 18.6019   3
 -11  -5   3 106.364 21.4009   2
  11   5  -3 154.688 25.7130   7
 -11   5   3 129.436 22.8246   1
 -10  -5   3 42.0693 17.5676   2
  10  -5  -3 -1.1616 15.8254   3
  10   5  -3 0.57257 16.8282   1
  10   5  -3 21.0711 18.0543   7
 -10   5   3 9.76849 17.1267   1
   9  -5  -3 741.452 40.4471   3
  -9  -5   3 735.109 39.8765   2
   9   5  -3 777.403 43.1410   1
   9   5  -3 753.133 41.6264   7
  -9   5   3 799.237 41.3826   1
   8  -5  -3 865.823 43.1125   3
  -8  -5   3 909.612 42.6008   2
  -8   5   3 872.228 39.7563  14
  -8   5   3 886.315 41.3203   1
   8   5  -3 872.866 43.1070   1
   8   5  -3 868.962 43.0660   7
  -7  -5   3 5.11948 11.8829   2
   7  -5  -3 22.4612 13.9372   3
  -7   5   3 11.5975 10.7285  14
  -7   5   3 26.8148 10.9378   1
  -7   5   3 15.9194 12.7761   6
   7   5  -3 42.8397 12.8974   7
   7   5  -3 28.4795 12.2714   1
   6  -5  -3 60.7224 14.6473   3
  -6  -5   3 82.8875 14.2470   2
  -6   5   3 69.6693 6.05341   8
  -6   5   3 71.0901 11.9951   1
   6   5  -3 32.5931 11.9927   1
   6   5  -3 56.3346 12.0641   7
  -6   5   3 51.6619 16.7295   6
  -6   5   3 78.5531 12.2243  14
   5  -5  -3 2331.15 84.3593   3
  -5  -5   3 2319.20 84.4128   2
  -5   5   3 2319.07 81.3686   1
  -5   5   3 2333.96 83.7178  14
  -5   5   3 2357.69 88.4254   6
   5   5  -3 2260.28 82.5859   7
   5   5  -3 2240.42 82.7767   1
  -5   5   3 2225.97 80.8347   1
   5   5  -3 2264.56 90.1408  12
  -5   5   3 2302.84 78.6400   8
  -5   5   3 2275.75 87.2055  12
  -4  -5   3 458.423 24.7210   2
  -4   5   3 473.428 19.7856  13
  -4   5   3 453.626 19.7830   8
  -4   5   3 447.441 23.4098  14
  -4   5   3 449.961 25.8718   6
  -4   5   3 446.627 20.8727   1
  -4   5   3 440.301 20.2411   1
   4   5  -3 445.017 20.3096  10
   4   5  -3 480.476 23.6183   1
   4   5  -3 473.309 22.6604   1
  -4   5   3 462.753 26.7394  12
   4   5  -3 412.099 21.5500   7
  -3  -5   3 2.95464 8.80499   2
  -3   5   3 3.63474 4.12156   1
   3   5  -3 13.5924 6.90218   1
  -3   5   3 0.83518 5.65908   8
   3   5  -3 0.27180 5.51254   1
   3   5  -3 3.76403 3.50054   9
  -3   5   3 3.08853 4.54090   1
  -3   5   3 -0.4849 8.72730   6
   3   5  -3 -6.8785 5.45530   7
  -3   5   3 4.13197 7.25330  14
   3   5  -3 5.60776 4.28710  10
   3   5  -3 -2.3339 2.82115   9
  -3   5   3 -15.926 8.06608  12
  -2  -5   3 3872.91 133.267   2
   2   5  -3 3844.25 130.898   1
  -2   5   3 3903.12 133.667  12
   2   5  -3 3945.87 128.448   9
   2   5  -3 3743.80 133.360   8
   2   5  -3 3854.50 127.345  10
  -2   5   3 3854.23 134.008   6
  -2   5   3 3832.43 127.155   1
   2   5  -3 3818.59 128.942   7
  -2   5   3 3847.84 127.153   1
  -2   5   3 3838.84 131.931  14
   2   5  -3 3834.39 130.747   1
   1   5  -3 1565.31 57.2856   1
   1   5  -3 1639.18 57.6022   1
  -1   5   3 1576.85 58.5708  12
   1   5  -3 1517.22 53.5110  10
   1   5  -3 1570.30 59.5497   8
   1   5  -3 1536.87 60.6074  14
  -1   5   3 1564.97 51.6989   1
   1   5  -3 1604.67 54.1400   7
  -1   5   3 1542.66 57.9708  14
  -1   5   3 1539.19 51.6779   1
   0   5  -3 93.9525 12.3931   8
   0   5  -3 92.5391 6.93439   7
   0   5   3 99.7731 4.01156   1
   0   5  -3 89.9183 11.5574  14
   0   5   3 93.3047 3.89195   1
   0   5  -3 105.323 11.0002   1
   0   5  -3 102.833 11.0644   1
   0   5  -3 101.855 8.98469   4
   1   5   3 354.832 13.6643   1
  -1   5  -3 421.242 21.8125   8
   1   5   3 342.956 13.7480   1
  -1   5  -3 372.656 18.9071   1
  -1   5  -3 350.575 15.9145   4
  -1   5  -3 334.971 19.2491   1
  -1   5  -3 354.443 14.9222   7
  -1   5  -3 352.831 22.5339  14
   1   5   3 357.921 20.5039   9
   2  -5   3 1270.33 50.7211   5
   2   5   3 1217.87 51.0097   9
  -2   5  -3 1254.18 48.3491   1
  -2   5  -3 1248.86 51.6432  14
   2   5   3 1311.58 44.3735   1
  -2   5  -3 1271.31 50.3467   8
   2   5   3 1253.84 44.4609   1
   2   5   3 1248.47 51.1113   7
  -2   5  -3 1277.70 44.6953   7
  -2   5  -3 1256.39 47.7911   1
   3  -5   3 31.2022 10.8663   5
  -3   5  -3 19.3508 7.37272   1
  -3   5  -3 32.3510 9.66240   1
  -3   5  -3 19.1387 9.97646   8
  -3   5  -3 22.0129 11.5282  14
   3   5   3 6.86020 9.84601   7
   3   5   3 18.3665 9.54651   9
   3   5   3 17.9223 5.67702   1
   3   5   3 23.2973 6.31574   1
   4  -5   3 7.33690 10.8521   5
   4   5   3 15.4472 6.40826   1
  -4   5  -3 5.83248 8.88746   1
   4   5   3 20.9201 8.80168  12
   4   5   3 11.3436 7.72846   1
   4   5   3 6.59672 5.42048   3
   4   5   3 -1.9717 10.7328   7
   4   5   3 2.39376 8.62648   9
  -4   5  -3 18.1750 11.3153   8
  -4   5  -3 7.55212 12.0757  14
   5  -5   3 623.310 32.5011   3
  -5  -5  -3 520.191 32.2624  13
   5  -5   3 605.827 31.9861   5
   5   5   3 581.387 32.9084   7
   5   5   3 604.248 29.5399  12
  -5   5  -3 565.212 35.1386  14
   5   5   3 600.997 30.2547   9
  -5   5  -3 595.509 30.5879   1
   5   5   3 555.657 28.1754   1
   5   5   3 595.310 22.7079   3
  -5   5  -3 582.302 31.7876   8
   6  -5   3 124.813 18.1421   3
  -6  -5  -3 124.660 19.0551  13
   6  -5   3 108.336 17.1120   5
  -6  -5  -3 122.871 19.4832   2
   6   5   3 123.761 13.9284  12
  -6   5  -3 105.839 16.0700   1
  -6   5  -3 94.5929 19.0175  14
   6   5   3 115.515 18.1541   7
  -6   5  -3 135.829 17.1911   8
   6   5   3 126.820 15.4211   1
   6   5   3 92.8771 13.9053   9
  -7  -5  -3 719.428 40.4799   2
   7  -5   3 784.420 39.0756   3
  -7  -5  -3 741.952 40.0956  13
   7   5   3 744.416 40.8657   7
   7   5   3 702.988 33.3401  12
   7   5   3 673.464 34.1151   9
   7   5   3 669.948 35.4434   1
  -7   5  -3 712.161 37.6156   1
  -7   5  -3 684.557 41.7068  14
  -7   5  -3 640.451 34.9290   8
   8  -5   3 41.2988 17.3341   3
  -8  -5  -3 27.8531 18.6611   2
   8   5   3 38.3891 12.9443   9
  -8   5  -3 49.4435 17.3779   1
   8   5   3 28.3443 14.8699   1
  -8   5  -3 11.4448 16.7997  14
   8   5   3 17.6663 18.0891   7
  -8   5  -3 28.2234 12.6360   8
   9  -5   3 8.35965 16.7866   3
  -9  -5  -3 13.1001 20.1137   2
   9   5   3 20.7040 13.1051   9
   9   5   3 23.4069 15.5678   7
   9   5   3 14.0794 16.0227   1
  -9   5  -3 69.4609 20.7623  14
 -10  -5  -3 246.426 30.7388   2
  10  -5   3 190.348 26.2205   3
  10   5   3 246.658 27.2375   1
  10   5   3 201.540 29.3028   7
 -11  -5  -3 61.9713 25.8618   2
  11  -5   3 16.8042 20.4751   3
  11   5   3 -11.297 21.0847   1
  11   5   3 5.97274 24.0897   7
  12  -5   3 27.8207 22.1018   3
 -12  -5  -3 2.90140 25.0129   2
  12   5   3 -2.9044 24.2494   7
  12   5   3 -0.3374 24.0128   1
  13  -5   3 76.1931 26.4367   3
 -13  -5  -3 58.8974 29.0674   2
 -13   5  -3 95.0075 28.9025   2
  13   5   3 107.477 32.3671   7
 -13  -6   3 14.8098 24.3045   2
  13  -6  -3 55.4567 23.5807   3
 -13   6   3 12.3828 24.0644   1
  13   6  -3 1.60165 24.9330   1
  13   6  -3 -20.940 22.9007   7
  12  -6  -3 39.1992 21.5386   3
 -12  -6   3 3.01188 20.3702   2
 -12   6   3 33.3974 21.3298   1
  12   6  -3 21.6098 23.0265   7
  12   6  -3 1.92246 22.7335   1
 -11  -6   3 124.768 24.4247   2
  11  -6  -3 141.767 25.7352   3
 -11   6   3 133.349 23.4184   1
  11   6  -3 195.624 28.8059   1
  11   6  -3 182.605 26.8020   7
 -10  -6   3 -39.590 17.9878   2
  10  -6  -3 -16.565 12.7382   3
 -10   6   3 27.6555 16.7505   1
  10   6  -3 14.4405 17.9198   7
  10   6  -3 7.94603 19.6268   1
  -9  -6   3 54.6097 18.5933   2
   9  -6  -3 57.0115 18.7803   3
   9   6  -3 30.7947 17.1700   7
  -9   6   3 44.3166 13.7387  14
   9   6  -3 65.8312 18.2851   1
  -9   6   3 36.9355 16.1916   1
   8  -6  -3 -4.8511 11.7423   3
  -8  -6   3 6.82473 14.8738   2
  -8   6   3 -1.0901 14.0769   6
   8   6  -3 -18.361 13.5525   1
   8   6  -3 -13.872 12.7320   7
  -8   6   3 -8.8484 10.8011  14
  -8   6   3 1.95460 13.2661   1
  -7  -6   3 175.931 21.1147   2
   7  -6  -3 139.083 20.7830   3
  -7   6   3 181.896 17.8443   1
   7   6  -3 190.634 19.6063   7
  -7   6   3 201.578 19.6559  14
   7   6  -3 191.303 19.9629   1
  -7   6   3 148.710 23.4370   6
  -6  -6   3 457.550 28.9662   2
   6  -6  -3 501.882 30.5856   3
   6   6  -3 458.314 27.8038   7
   6   6  -3 451.074 26.7413   1
  -6   6   3 440.817 27.5146  14
  -6   6   3 442.610 33.0045   6
  -6   6   3 497.873 32.6359  12
  -6   6   3 445.187 21.2264   8
  -6   6   3 514.857 25.5864   1
  -5  -6   3 25.0251 12.6474   2
   5   6  -3 0.81071 8.45099   7
  -5   6   3 -7.5567 11.7428  12
   5   6  -3 -3.2910 8.99416   1
  -5   6   3 0.89564 7.60397   1
  -5   6   3 -6.3716 13.4067   6
  -5   6   3 -3.7542 6.49541   1
  -5   6   3 5.96550 7.12129   8
  -5   6   3 -4.6309 9.33562  14
  -4  -6   3 303.780 20.6233   2
   4   6  -3 326.632 19.3743   7
  -4   6   3 272.982 17.0592   8
   4   6  -3 323.015 19.6424   1
  -4   6   3 307.298 16.5801   1
  -4   6   3 288.120 23.4273  12
   4   6  -3 327.422 16.1732  10
  -4   6   3 307.829 24.8328   6
  -4   6   3 303.026 21.0780  14
   4   6  -3 264.259 17.8770   1
  -4   6   3 312.776 16.2730   1
  -3  -6   3 30.6630 11.7556   2
  -3   6   3 31.2129 5.52629   1
  -3   6   3 20.8017 11.2259  12
  -3   6   3 51.4533 10.5667  14
  -3   6   3 13.8802 11.3662   6
   3   6  -3 28.8841 4.95578   9
  -3   6   3 26.4260 8.00024   8
  -3   6   3 31.6520 5.84651   1
   3   6  -3 29.3886 8.21165   7
   3   6  -3 30.4785 7.59178   1
   3   6  -3 27.8300 5.71832  10
   3   6  -3 25.6130 12.1340   8
   3   6  -3 32.9539 8.56985   1
  -2   6   3 59.7034 10.4731  14
  -2   6   3 59.9681 5.29658   1
   2   6  -3 42.9547 12.4898   8
   2   6  -3 58.8361 7.29281   9
  -2   6   3 54.7057 5.16047   1
   2   6  -3 66.2053 8.60953   1
  -2   6   3 61.0523 10.0623   8
  -2   6   3 42.4471 11.5092  12
   2   6  -3 44.6652 8.97105   1
   2   6  -3 52.6913 7.87586   7
   2   6  -3 54.2151 6.57755  10
   2   6  -3 58.0899 13.1098  14
  -1   6   3 6.18962 1.87926   1
   1   6  -3 12.2078 5.42150   7
  -1   6   3 2.67905 1.90793   1
   1   6  -3 2.67201 9.97132   8
   1   6  -3 -3.3815 7.46186  14
   1   6  -3 5.55942 7.51197   1
   1   6  -3 3.65782 4.51086  10
  -1   6   3 0.58308 9.45175  12
   1   6  -3 4.63893 6.25907   1
  -1   6   3 2.00225 9.06316  14
   0   6   3 34.4564 9.17309  12
   0   6  -3 47.7786 8.98694   1
   0   6  -3 72.6799 11.3451   8
   0   6  -3 56.9482 6.55469   7
   0   6   3 45.3247 10.4588  14
   0   6  -3 40.1217 9.26479   1
   0   6  -3 46.4659 10.5465  14
  -1   6  -3 140.021 10.0055   7
  -1   6  -3 144.928 13.3633   1
  -1   6  -3 120.007 16.2110  14
   1   6   3 150.588 7.48127   1
  -1   6  -3 170.302 12.2500   4
  -1   6  -3 162.122 13.9746   1
   1   6   3 135.585 7.16800   1
   1   6   3 179.883 17.5331   7
  -1   6  -3 153.220 16.0960   8
   2   6   3 5.12494 4.40609   1
   2   6   3 -14.214 9.41356   7
   2   6   3 0.14628 3.81270   1
  -2   6  -3 -2.5994 7.61439   1
  -2   6  -3 7.69884 11.3011  14
   2   6   3 -4.2086 8.64982   9
  -2   6  -3 -21.447 9.04736   8
  -2   6  -3 9.71326 7.30768   1
  -2   6  -3 2.90244 5.18655   7
   3  -6   3 43.0296 13.5562   5
  -3   6  -3 19.7788 9.12631   1
   3   6   3 41.3067 6.61809   1
   3   6   3 34.2603 12.4279   7
   3   6   3 20.7496 10.8073   9
   3   6   3 30.3367 7.04115   1
  -3   6  -3 35.5735 11.6299   8
  -3   6  -3 20.6559 12.8232  14
  -3   6  -3 53.7721 9.66634   1
   4  -6   3 249.797 20.6589   5
   4   6   3 250.619 15.2018   1
   4   6   3 260.825 16.8087   1
  -4   6  -3 265.104 19.7864   1
  -4   6  -3 219.449 21.5796   8
   4   6   3 247.451 22.1471   7
   4   6   3 235.184 20.6918   9
  -4   6  -3 254.825 24.0705  14
   5  -6   3 156.905 17.2725   5
  -5  -6  -3 153.697 21.1012  13
  -5   6  -3 157.584 17.0790   1
  -5   6  -3 135.029 18.3148   8
  -5   6  -3 139.998 21.0601  14
   5   6   3 140.780 16.2275   9
   5   6   3 177.199 17.2138  12
   5   6   3 149.337 14.4248   1
   5   6   3 167.973 20.1804   7
   6  -6   3 34.5949 12.3860   5
   6  -6   3 60.3189 17.3720   3
  -6  -6  -3 37.2271 17.2002  13
  -6   6  -3 44.4895 13.7699   1
  -6   6  -3 43.0063 14.5614   8
   6   6   3 56.0710 12.2413  12
   6   6   3 44.9780 12.1795   1
   6   6   3 56.2224 16.4837   7
  -6   6  -3 54.8662 17.9381  14
   6   6   3 30.0679 11.2221   9
   7  -6   3 -0.5740 16.2413   3
  -7  -6  -3 5.08899 13.5622   2
  -7   6  -3 6.11501 13.8761   1
   7   6   3 4.22212 10.3218   9
   7   6   3 6.26154 15.8386   7
  -7   6  -3 -17.768 15.0767  14
  -7   6  -3 4.92012 13.7408   8
   7   6   3 26.3950 13.7380   1
   8  -6   3 86.6604 21.2314   3
  -8  -6  -3 117.796 24.3545   2
   8   6   3 98.6325 22.7052   7
   8   6   3 95.8986 17.6488   1
  -8   6  -3 103.368 17.6104   8
   8   6   3 115.548 15.8196   9
  -8   6  -3 120.023 22.8419  14
  -8   6  -3 80.5756 18.2373   1
  -9  -6  -3 30.2280 22.0432   2
   9  -6   3 34.9273 19.7105   3
   9   6   3 7.87207 19.6788   7
  -9   6  -3 11.1782 18.1207  14
   9   6   3 5.04290 15.9251   1
  -9   6  -3 3.80482 17.3278   1
 -10  -6  -3 52.8584 25.5053   2
  10  -6   3 -1.2604 20.5102   3
 -10   6  -3 3.34367 19.2609  14
  10   6   3 21.3428 20.5172   1
  10   6   3 31.3465 22.5105   7
 -10   6  -3 12.0257 20.3049   1
  11  -6   3 28.3382 22.5017   3
 -11  -6  -3 36.8165 26.0863   2
 -11   6  -3 21.5486 27.2786   1
  11   6   3 34.4990 24.3804   1
  11   6   3 8.40031 23.9832   7
 -12  -6  -3 25.5264 27.3615   2
  12  -6   3 6.32506 24.1853   3
  12   6   3 29.6619 27.1414   7
  12   6   3 40.5590 27.1813   1
 -13  -7   3 24.2166 24.5603   2
  13   7  -3 15.3486 25.8446   7
 -13   7   3 38.4650 25.5541   1
  12  -7  -3 332.996 35.9867   3
 -12  -7   3 214.074 32.1539   2
  12   7  -3 265.415 34.1938   7
  12   7  -3 269.257 34.0248   1
 -12   7   3 338.090 35.3715   1
 -11  -7   3 66.1053 23.8297   2
  11  -7  -3 57.7684 23.8628   3
  11   7  -3 66.8885 23.9109   1
 -11   7   3 69.3347 22.5767   1
  11   7  -3 21.7660 20.9108   7
 -10  -7   3 29.1387 20.7906   2
  10  -7  -3 44.1520 21.3525   3
  10   7  -3 8.38705 18.4032   1
  10   7  -3 40.6257 19.2898   7
 -10   7   3 23.0155 18.7037   1
   9  -7  -3 267.620 28.8646   3
  -9  -7   3 263.999 28.6998   2
   9   7  -3 254.788 27.1540   1
   9   7  -3 226.311 25.4552   7
  -9   7   3 231.542 37.3184   6
  -9   7   3 272.017 25.3431   1
  -8  -7   3 632.063 39.2136   2
   8  -7  -3 644.932 37.0211   3
   8   7  -3 583.263 36.2556   7
  -8   7   3 654.054 45.7352   6
  -8   7   3 691.262 36.9430  14
   8   7  -3 694.525 37.8967   1
  -8   7   3 615.880 34.9459   1
  -7  -7   3 40.7907 17.2936   2
   7  -7  -3 47.1483 17.7140   3
   7   7  -3 25.5955 15.0691   7
  -7   7   3 31.1181 14.9537  14
  -7   7   3 18.7117 20.0500   6
  -7   7   3 45.9025 12.9272   1
  -7   7   3 32.5495 17.8446  12
   7   7  -3 29.4739 13.9757   1
  -6  -7   3 295.725 26.2050   2
  -6   7   3 286.122 18.6582   8
   6   7  -3 348.844 24.4224   7
  -6   7   3 310.914 20.9863   1
  -6   7   3 293.076 24.6821  14
   6   7  -3 304.118 23.5667   1
  -6   7   3 285.065 28.9999   6
  -6   7   3 296.274 28.2835  12
  -5  -7   3 755.882 39.6270   2
   5   7  -3 759.811 36.1876   1
  -5   7   3 801.887 43.6158   6
  -5   7   3 787.076 41.9411  12
  -5   7   3 737.126 33.0672   8
   5   7  -3 791.074 35.9896   7
  -5   7   3 787.457 39.2564  14
  -5   7   3 774.720 33.3744   1
  -4  -7   3 400.965 27.4692   2
  -4   7   3 417.223 22.2341   8
  -4   7   3 358.328 18.8125   1
  -4   7   3 309.549 27.5899   6
  -4   7   3 355.743 25.4120  14
   4   7  -3 355.659 22.4811   1
   4   7  -3 367.185 28.7801   8
   4   7  -3 351.747 15.9263   9
  -4   7   3 340.183 27.2224  12
   4   7  -3 381.341 21.7968   7
   3   7  -3 426.801 22.0186   1
   3   7  -3 490.734 22.9373   7
  -3   7   3 476.449 28.0727  14
  -3   7   3 493.892 30.4583   6
   3   7  -3 481.323 29.8223   8
  -3   7   3 476.549 19.7490   1
  -3   7   3 474.993 19.7625   1
   3   7  -3 475.364 30.5466  14
   3   7  -3 460.176 24.6222   1
  -3   7   3 487.629 29.7209  12
   3   7  -3 370.886 23.9308  10
   3   7  -3 389.364 19.1133   9
  -3   7   3 481.092 24.4043   8
   2   7  -3 424.195 21.1989   1
   2   7  -3 360.681 27.7068  14
   2   7  -3 342.630 17.5585  10
   2   7  -3 409.882 20.2642   7
   2   7  -3 377.913 26.8924   8
  -2   7   3 437.101 16.5642   1
  -2   7   3 432.459 23.8311   8
   2   7  -3 441.742 23.1576   1
  -2   7   3 421.841 16.2989   1
  -2   7   3 366.184 26.0761  12
  -2   7   3 476.779 27.4012  14
   1   7  -3 1289.88 56.9350  14
   1   7  -3 1344.08 52.0708   1
   1   7  -3 1345.31 48.2814   7
  -1   7   3 1276.09 54.0182  12
   1   7  -3 1338.45 55.6022   8
  -1   7   3 1317.36 54.5303  14
   0   7  -3 6.45744 12.2414  14
   0   7  -3 9.41361 12.2165   8
   0   7   3 12.6041 10.8028  12
   0   7  -3 26.3987 6.52994   7
   0   7  -3 24.9430 8.67319   1
   0   7   3 15.6362 11.0219  14
   0   7  -3 16.4770 9.13135   1
  -1   7  -3 184.414 15.7471   1
  -1   7  -3 155.803 18.2951   8
  -1   7  -3 140.093 10.2302   7
   1   7   3 166.752 7.85422   1
  -1   7  -3 166.714 14.7007   1
  -1   7  -3 89.1071 10.8542   4
   1   7   3 146.990 17.4067   7
   1   7   3 164.950 7.50479   1
  -1   7  -3 140.043 18.7974  14
   2   7   3 572.825 22.5754   1
  -2   7  -3 562.297 28.0445   1
   2   7   3 581.745 32.1298   9
  -2   7  -3 600.482 24.1916   4
   2   7   3 567.952 32.9734   7
  -2   7  -3 613.097 28.4937   1
  -2   7  -3 584.733 32.1539   8
   2   7   3 588.064 23.1219   1
  -2   7  -3 581.604 34.8048  14
   3  -7   3 11.0607 11.5192   5
   3   7   3 12.7217 6.57131   1
   3   7   3 11.5648 11.7628   7
  -3   7  -3 3.03511 9.57954   1
   3   7   3 15.3606 11.4394   9
   3   7   3 -4.0348 4.83311   1
  -3   7  -3 6.10008 13.8810  14
  -3   7  -3 12.5925 12.0682   8
   4  -7   3 121.414 19.5220   5
  -4   7  -3 130.152 15.5498   1
  -4   7  -3 162.423 22.0413  14
   4   7   3 134.108 17.7538   9
  -4   7  -3 149.567 19.4712   8
   4   7   3 156.503 19.7635   7
   4   7   3 159.869 13.3618   1
   5  -7   3 566.230 33.4731   5
   5   7   3 615.732 33.0290   9
  -5   7  -3 566.008 38.7777  14
  -5   7  -3 617.997 35.0994   8
   5   7   3 544.582 34.8011   7
   5   7   3 582.618 29.1090   1
   5   7   3 584.393 34.0132  12
  -5   7  -3 600.368 32.6753   1
   6  -7   3 4.32592 16.8522   5
   6   7   3 -2.3725 14.9253   7
  -6   7  -3 -3.0729 16.3870  14
   6   7   3 18.8395 10.9050   9
   6   7   3 14.0436 11.6458   1
  -6   7  -3 -2.4097 13.2311   1
  -6   7  -3 28.6465 15.3116   8
   7  -7   3 -3.6866 17.5936   3
  -7  -7  -3 0.99755 18.4304   2
  -7   7  -3 -15.910 13.5749   1
   7   7   3 -13.692 12.0154   1
  -7   7  -3 3.52893 14.1497   8
   7   7   3 -0.6679 16.8399   7
  -7   7  -3 2.96987 20.3862  14
   8  -7   3 15.2795 19.4794   3
  -8  -7  -3 25.5861 22.2539   2
  -8   7  -3 15.1637 17.6964   1
   8   7   3 21.9142 19.9907   7
  -8   7  -3 12.6149 18.9166  14
   8   7   3 25.1807 16.0049   1
   9  -7   3 27.8780 21.9918   3
  -9  -7  -3 27.6366 23.5370   2
   9   7   3 30.8717 20.6473   7
   9   7   3 12.0773 17.7990   1
  -9   7  -3 39.1557 21.1388  14
  -9   7  -3 21.4662 20.4064   1
 -10  -7  -3 68.7832 27.7668   2
  10  -7   3 54.0079 24.9497   3
  10   7   3 103.396 26.8028   7
  10   7   3 53.5406 22.4287   1
 -10   7  -3 59.2323 22.9095  14
 -10   7  -3 33.1199 21.2915   1
 -11  -7  -3 41.9350 28.9060   2
  11  -7   3 9.30412 23.2906   3
  11   7   3 -16.280 23.2855   7
 -11   7  -3 13.5125 23.9807   1
  11   7   3 -6.9948 20.0795   1
  12  -7   3 -24.573 25.0814   3
 -12  -7  -3 -9.1896 27.3475   2
 -12   7  -3 -14.345 23.1038   1
  12   7   3 -6.4106 26.2258   7
  12   7   3 27.4722 25.8068   1
 -12  -8   3 288.787 38.3647   2
  12  -8  -3 192.187 33.5347   3
  12   8  -3 238.280 35.3879   1
 -12   8   3 187.591 30.8145   1
  12   8  -3 210.257 31.6880   7
 -11  -8   3 -9.5399 25.5654   2
  11  -8  -3 -37.684 21.6318   3
 -11   8   3 -11.534 20.3051   1
  11   8  -3 15.3446 20.5520   7
  11   8  -3 -14.680 21.5746   1
  10  -8  -3 17.0358 18.2410   3
 -10  -8   3 6.89810 22.4796   2
  10   8  -3 5.01388 19.3304   7
  10   8  -3 3.08358 20.6716   1
 -10   8   3 0.49542 18.4193   1
   9  -8  -3 293.427 29.1051   3
  -9  -8   3 202.533 29.7702   2
  -9   8   3 276.603 26.3887   1
  -9   8   3 264.633 35.4416   6
   9   8  -3 257.264 28.3626   1
   9   8  -3 298.226 29.8511   7
  -8  -8   3 -17.550 18.2961   2
   8  -8  -3 53.9478 21.7389   3
   8   8  -3 -5.6952 16.0513   1
  -8   8   3 2.72879 13.6301   1
   8   8  -3 18.1750 17.3692   7
  -8   8   3 9.84566 17.4359   6
  -7  -8   3 -12.949 17.5898   2
  -7   8   3 -5.5560 17.5741  12
  -7   8   3 3.04015 20.0843   6
  -7   8   3 37.5504 13.5913   1
  -7   8   3 20.4760 15.7331  14
   7   8  -3 -6.6779 14.3719   1
   7   8  -3 33.2796 14.0463   7
  -6  -8   3 558.122 37.3314   2
   6   8  -3 521.631 31.6586   7
  -6   8   3 528.939 35.0012  14
  -6   8   3 577.099 29.5206   1
  -6   8   3 557.605 39.1283  12
   6   8  -3 570.902 33.4117   1
  -6   8   3 592.980 41.0623   6
  -5  -8   3 -2.8074 16.0268   2
  -5   8   3 0.04672 11.0411   8
  -5   8   3 9.45453 17.7907   6
   5   8  -3 9.80012 10.0603   7
   5   8  -3 4.63978 11.5794   1
  -5   8   3 -5.2178 8.38254   1
  -5   8   3 30.1009 16.4063  12
  -5   8   3 14.6145 14.2525  14
  -4  -8   3 450.519 33.4190   2
   4   8  -3 384.691 25.6226   1
  -4   8   3 403.936 31.8181  12
  -4   8   3 458.516 25.7060   8
   4   8  -3 469.166 25.2739   7
  -4   8   3 445.627 33.4412   6
   4   8  -3 472.682 32.8961   8
  -4   8   3 487.328 29.5052  14
  -4   8   3 432.950 21.3660   1
   4   8  -3 445.049 33.3445  14
  -3   8   3 65.8507 16.3765  12
   3   8  -3 73.0335 12.9229   1
  -3   8   3 77.9655 8.09423   1
   3   8  -3 87.1942 11.5332   7
   3   8  -3 78.6706 18.3398  14
  -3   8   3 91.3156 19.1491   6
   3   8  -3 75.6949 18.5698   8
  -3   8   3 91.3660 15.5690  14
  -3   8   3 88.1792 14.1807   8
   2   8  -3 25.1974 8.81026   7
  -2   8   3 12.0660 11.8101   8
   2   8  -3 17.8366 9.97274   1
  -2   8   3 3.44471 12.7425  12
  -2   8   3 31.0357 14.6733  14
  -2   8   3 13.5373 4.52792   1
   2   8  -3 12.1778 14.9610   8
  -2   8   3 11.3168 4.05213   1
   2   8  -3 20.7325 14.8697  14
   1   8  -3 466.678 22.2492   7
   1   8  -3 456.541 32.2622  14
  -1   8   3 479.034 29.1368   8
   1   8  -3 442.955 30.6187   8
  -1   8   3 468.736 29.2604  12
   1   8  -3 443.451 26.2051   1
  -1   8   3 510.635 30.4296  14
   0   8  -3 185.446 22.0034  14
   0   8  -3 172.923 15.8226   1
   0   8  -3 171.059 12.4485   7
   0   8  -3 193.814 21.6557   8
   0   8   3 144.503 17.9300  12
   0   8   3 160.301 19.6752  14
  -1   8  -3 496.827 33.1448  14
   1   8   3 468.989 16.5734   1
   1   8   3 458.353 17.1943   1
  -1   8  -3 449.226 25.0774   1
  -1   8  -3 457.842 30.2553   8
  -1   8  -3 473.789 22.0137   7
   1   8   3 473.348 30.9003  14
   1   8   3 461.139 29.4379   7
   2   8   3 786.384 29.8418   1
  -2   8  -3 800.525 42.3312   8
   2   8   3 793.901 40.5138   9
  -2   8  -3 871.630 45.0114  14
  -2   8  -3 820.071 35.9390   1
   2   8   3 726.254 39.0560   7
   3   8   3 1099.55 50.9420   7
  -3   8  -3 1061.41 46.3106   1
   3   8   3 1165.19 52.2609   9
   3   8   3 1127.86 42.1844   1
  -3   8  -3 1178.39 55.8185  14
  -3   8  -3 1105.99 52.3854   8
   4  -8   3 16.8063 16.6805   5
   4   8   3 20.6537 13.6331   9
   4   8   3 4.09135 8.54135   1
  -4   8  -3 15.6702 15.8067   8
  -4   8  -3 1.14304 16.1371  14
  -4   8  -3 26.0122 11.9272   1
   4   8   3 50.4997 15.3285   7
   5  -8   3 208.239 25.8905   5
   5   8   3 236.555 24.9071   7
   5   8   3 216.199 17.8228   1
  -5   8  -3 201.122 20.6110   1
  -5   8  -3 205.276 27.4960  14
   5   8   3 215.092 21.4679   9
  -5   8  -3 229.959 25.1472   8
   6  -8   3 781.866 44.9917   5
   6   8   3 815.142 46.2720   7
  -6   8  -3 862.510 53.7067  14
   6   8   3 888.505 40.3403   1
  -6   8  -3 859.405 45.4189   8
  -6   8  -3 910.104 43.8227   1
   7   8   3 155.052 20.0424   1
   7   8   3 151.746 24.8350   7
  -7   8  -3 173.690 28.1285  14
  -7   8  -3 153.294 21.5947   1
   8  -8   3 8.96989 21.8105   3
  -8  -8  -3 -25.638 22.7078   2
   8   8   3 -5.2665 16.2536   1
   8   8   3 -15.465 19.0827   7
  -8   8  -3 -23.693 17.2046   1
  -8   8  -3 20.0646 19.9368  14
  -9  -8  -3 427.249 41.7805   2
   9  -8   3 493.764 38.7507   3
  -9   8  -3 434.717 36.1287   1
   9   8   3 474.524 40.5539   7
  -9   8  -3 476.904 44.1842  14
   9   8   3 366.866 33.2185   1
 -10  -8  -3 114.985 31.9609   2
  10  -8   3 114.115 29.1404   3
 -10   8  -3 113.174 25.4951   1
  10   8   3 114.888 28.8991   7
  10   8   3 131.641 25.4065   1
 -11  -8  -3 -20.677 27.1398   2
  11  -8   3 -14.635 25.6891   3
  11   8   3 -18.729 23.3327   1
 -11   8  -3 -18.970 23.0249   1
  11   8   3 -30.265 24.0196   7
 -11  -9   3 78.2405 28.5996   2
  11  -9  -3 73.5767 28.8294   3
  11   9  -3 30.6259 22.4693   7
  11   9  -3 6.55587 22.5672   1
 -11   9   3 67.1639 23.0897   1
  10  -9  -3 168.509 30.7378   3
 -10  -9   3 56.6217 26.3414   2
 -10   9   3 102.636 22.4578   1
 -10   9   3 121.140 33.2494   6
  10   9  -3 94.0058 25.9913   1
  10   9  -3 131.326 26.6801   7
  -9  -9   3 -9.4802 24.8585   2
   9  -9  -3 -7.4557 23.0587   3
   9   9  -3 -33.710 17.3257   1
  -9   9   3 3.33872 17.0970   1
  -9   9   3 1.48574 25.3182   6
   9   9  -3 2.48816 19.3041   7
  -8  -9   3 97.8759 25.5607   2
   8   9  -3 86.2657 21.2984   7
  -8   9   3 78.9549 17.7794   1
   8   9  -3 101.978 21.3125   1
  -8   9   3 112.971 28.6603   6
  -7  -9   3 253.674 30.8791   2
  -7   9   3 198.234 29.1356   6
  -7   9   3 208.268 20.4336   1
   7   9  -3 209.767 23.9774   1
   7   9  -3 201.916 23.4457   7
  -6  -9   3 71.7699 18.9320   2
  -6   9   3 44.8976 12.8607   1
  -6   9   3 81.5871 22.1614  12
  -6   9   3 59.8773 19.6114  14
  -6   9   3 38.9619 22.6346   6
   6   9  -3 64.6875 16.8667   1
   6   9  -3 51.3948 14.1647   7
  -5  -9   3 123.732 23.6211   2
  -5   9   3 115.294 24.6367   6
  -5   9   3 156.451 24.6229  12
   5   9  -3 148.645 17.8540   7
   5   9  -3 150.776 22.2531   8
  -5   9   3 109.666 20.7794  14
   5   9  -3 161.820 18.9107   1
   5   9  -3 132.719 27.9003  14
  -5   9   3 153.702 14.5288   1
  -4   9   3 26.4826 17.1010  12
   4   9  -3 4.75122 18.0281  14
   4   9  -3 10.8490 14.0487   8
  -4   9   3 17.8349 16.1196  14
  -4   9   3 11.5394 12.3898   8
   4   9  -3 29.1939 11.4011   7
  -4   9   3 10.3313 7.64199   1
   4   9  -3 6.77423 12.0313   1
  -4   9   3 35.6968 18.9408   6
   3   9  -3 517.562 29.3150   1
  -3   9   3 557.742 36.1065  14
   3   9  -3 589.238 37.9117   8
  -3   9   3 528.695 36.1214  12
  -3   9   3 489.092 30.8961   8
   3   9  -3 604.247 39.6176  14
  -3   9   3 478.866 39.0265   6
   3   9  -3 493.044 26.2951   7
  -3   9   3 547.802 22.1943   1
  -2   9   3 149.342 18.2391   8
   2   9  -3 93.7562 12.3603   7
  -2   9   3 110.610 18.5820  14
   2   9  -3 110.821 21.4834  14
  -2   9   3 129.433 19.9399  12
  -2   9   3 108.072 6.50569   1
   2   9  -3 95.3389 20.7557   8
   2   9  -3 137.788 16.3081   1
  -1   9   3 166.423 19.4681   8
   1   9  -3 108.151 11.9807   7
   1   9  -3 102.443 21.2688  14
  -1   9   3 94.8870 18.1588  14
   1   9  -3 109.543 20.7085   8
   1   9  -3 111.276 14.5570   1
  -1   9   3 112.769 20.3170  12
   0   9   3 353.467 27.9246   8
   0   9   3 308.404 26.3142  12
   0   9   3 336.010 28.0027   7
   0   9  -3 361.898 31.3931  14
   0   9  -3 333.955 29.5005   8
   0   9   3 328.754 28.7560  14
   0   9  -3 362.079 22.8381   1
   1   9   3 -26.936 13.4125  14
  -1   9  -3 -2.6579 15.8611  14
   1   9   3 18.4532 13.3531  12
  -1   9  -3 -3.3924 9.12723   1
  -1   9  -3 0.48739 15.3845   8
   1   9   3 10.2026 11.6005   9
   1   9   3 -17.820 11.9534   7
   2   9   3 0.91435 12.8194   9
  -2   9  -3 4.90237 10.2062   1
   2   9   3 1.43659 5.14917   1
   2   9   3 -9.3070 15.0550  14
  -2   9  -3 3.77952 15.2284   8
   2   9   3 1.96625 13.2956   7
  -2   9  -3 -15.603 15.8981  14
   3   9   3 20.3730 14.6671   7
   3   9   3 33.9038 14.8005   9
  -3   9  -3 51.9422 19.8616  12
  -3   9  -3 51.6377 19.4210  14
  -3   9  -3 1.85289 14.9955   8
   3   9   3 32.6441 7.89800   1
   3   9   3 22.4004 14.3636  14
  -3   9  -3 18.5148 11.6818   1
   4   9   3 90.7552 18.2130   9
  -4   9  -3 79.7464 24.3722  14
  -4   9  -3 152.314 23.5576   8
  -4   9  -3 52.2187 14.5939   1
   4   9   3 64.6412 11.0314   1
   4   9   3 72.2240 18.2700   7
   5  -9   3 59.1220 22.0218   5
  -5   9  -3 28.8673 20.9318  14
   5   9   3 37.7996 12.1895   1
  -5   9  -3 64.2608 19.8663   8
   5   9   3 41.9400 17.5363   7
  -5   9  -3 46.6208 15.2885   1
   6  -9   3 70.1661 23.7437   5
  -6   9  -3 6.49711 14.6631   1
  -6   9  -3 -2.1181 20.4040  14
  -6   9  -3 33.6369 18.3855   8
   6   9   3 22.3462 13.6237   1
   6   9   3 28.4776 18.6412   7
  -7   9  -3 76.9287 19.2307   1
   7   9   3 45.6922 16.5009   1
  -7   9  -3 62.4981 23.4429  14
   7   9   3 109.297 22.8741   7
   8   9   3 19.6750 17.3044   1
  -8   9  -3 -16.660 23.7379  14
  -8   9  -3 -30.818 16.8036   1
   8   9   3 5.92456 23.4945   7
  -9  -9  -3 190.106 35.5478   2
   9  -9   3 100.258 29.9563   3
  -9   9  -3 92.1463 24.7119   1
   9   9   3 166.396 29.5204   7
   9   9   3 144.142 24.7294   1
 -10  -9  -3 39.7590 34.0124   2
  10  -9   3 13.7701 27.0263   3
 -10   9  -3 -5.6167 20.8830   1
  10   9   3 24.8839 22.1706   1
  10   9   3 49.3389 26.5232   7
  10 -10  -3 160.044 29.3764   3
 -10 -10   3 117.897 31.9957   2
  10  10  -3 136.930 28.5435   1
 -10  10   3 125.729 24.3135   1
 -10  10   3 125.264 35.5400   6
  -9 -10   3 -14.269 26.4259   2
  -9  10   3 -6.9120 17.0170   1
  -9  10   3 -13.106 29.9335   6
   9  10  -3 20.4123 22.1195   1
  -8 -10   3 67.4713 26.6352   2
   8  10  -3 30.2023 20.7130   1
  -8  10   3 50.8989 28.6094   6
  -8  10   3 47.6599 16.8799   1
  -7 -10   3 -29.354 21.7667   2
   7  10  -3 -5.2561 16.8424   1
  -7  10   3 25.4855 14.1819   1
  -7  10   3 8.29634 25.0072   6
  -6 -10   3 93.2632 26.3710   2
  -6  10   3 61.7034 26.1400   6
   6  10  -3 47.9727 24.5693   8
  -6  10   3 52.7929 13.2073   1
   6  10  -3 76.2141 18.1822   1
  -5  10   3 6.76492 21.6036  12
   5  10  -3 36.9319 15.3515   1
  -5  10   3 16.9597 10.0395   1
  -5  10   3 -7.0306 15.4284  14
   5  10  -3 14.9977 22.3755   8
  -5  10   3 65.8805 24.5031   6
  -4  10   3 -12.512 18.9605   6
  -4  10   3 13.7315 7.88161   1
   4  10  -3 10.9701 12.6748   1
  -4  10   3 8.15305 15.5577   8
  -4  10   3 39.9714 19.7074  12
   4  10  -3 5.61158 19.9497  14
   4  10  -3 25.3682 22.1131   8
  -4  10   3 25.2257 16.2088  14
   3  10  -3 68.4360 22.0409   8
   3  10  -3 71.1179 22.5202  14
  -3  10   3 26.9541 20.1906   6
   3  10  -3 39.3102 13.7270   1
  -3  10   3 45.5772 17.3164   8
  -3  10   3 30.5826 18.9022  12
  -3  10   3 53.0140 18.0588  14
   2  10  -3 22.9816 15.4693  14
  -2  10   3 39.6445 17.2301  14
  -2  10   3 56.7272 16.5217   8
  -2  10   3 30.0083 17.3188  12
   2  10  -3 6.12315 11.2210   1
  -2  10   3 43.7550 20.0747   6
   2  10  -3 68.0207 21.6050   8
  -1  10   3 413.318 33.0404  12
   1  10  -3 370.135 24.1312   1
   1  10  -3 359.191 34.1907  14
   1  10  -3 378.047 33.2183   8
  -1  10   3 352.780 31.8767  14
  -1  10   3 316.585 29.2776   8
   0  10   3 81.4986 22.1321  14
   0  10   3 137.992 23.3781   8
   0  10  -3 84.1622 21.4700   8
   0  10  -3 96.3501 19.8025  14
   0  10   3 112.429 20.6451   7
   0  10  -3 111.641 14.2721   1
   0  10   3 87.7634 20.3393  12
   1  10   3 24.5976 15.3169   9
  -1  10  -3 1.17770 14.2653  14
   1  10   3 19.6613 18.5458   8
  -1  10  -3 -8.5103 10.0453   1
  -1  10  -3 33.8819 17.7143   8
   1  10   3 22.6804 15.8232   7
   1  10   3 22.6083 17.7407  14
   1  10   3 22.1422 17.3101  12
  -2  10  -3 249.608 30.4686  12
  -2  10  -3 252.976 30.5485  14
   2  10   3 308.993 28.0921   7
   2  10   3 237.028 26.2675   9
   2  10   3 264.835 30.2372  14
  -2  10  -3 231.125 29.1979   8
  -2  10  -3 309.000 21.5893   1
  -3  10  -3 136.227 16.9221   1
  -3  10  -3 154.740 28.7610  14
  -3  10  -3 121.901 25.0190   8
   3  10   3 161.771 26.6298  14
  -3  10  -3 159.729 26.7611  12
   3  10   3 114.730 20.9169   7
   4  10   3 97.1181 24.8729  14
  -4  10  -3 102.359 16.8404   1
   4  10   3 98.2547 22.4201   7
  -4  10  -3 32.7460 24.4215   6
   4  10   3 79.9479 12.0073   1
  -4  10  -3 82.4325 20.8259   8
  -4  10  -3 87.4173 24.7683  14
   5 -10   3 332.172 33.4275   5
  -5  10  -3 344.098 27.1189   1
   5  10   3 341.804 31.4430   7
   5  10   3 333.810 24.1536   1
  -5  10  -3 371.909 34.7062   8
  -5  10  -3 370.425 37.8882  14
   6 -10   3 294.144 35.6044   5
  -6  10  -3 327.762 27.9449   1
   6  10   3 299.759 31.3958   7
   6  10   3 330.206 25.1463   1
  -6  10  -3 314.440 37.8219  14
   7  10   3 151.829 20.9435   1
  -7  10  -3 90.8330 27.8805  14
   7  10   3 124.033 26.0597   7
  -7  10  -3 171.932 24.1343   1
   8  10   3 203.791 31.7305   7
  -8  10  -3 204.747 26.7931   1
   8  10   3 184.340 24.5438   1
   9 -10   3 348.497 41.9675   3
  -9 -10  -3 360.038 45.7876   2
   9  10   3 442.142 41.2347   7
  -9  10  -3 367.045 36.3634   1
   9  10   3 304.623 32.3941   1
  -8 -11   3 349.646 41.8513   2
  -8  11   3 301.150 43.2209   6
  -8  11   3 383.977 29.6052   1
   8  11  -3 416.595 36.1186   1
  -7 -11   3 -10.447 25.2182   2
  -7  11   3 -56.030 25.1351   6
  -7  11   3 6.14511 13.5909   1
   7  11  -3 -14.742 30.2173   8
   7  11  -3 -21.503 17.1670   1
  -6 -11   3 109.138 29.1330   2
   6  11  -3 74.5544 28.1483   8
   6  11  -3 111.468 20.4203   1
  -6  11   3 31.7758 10.5016   1
  -6  11   3 6.80687 26.1624   6
   5  11  -3 335.636 27.7543   1
   5  11  -3 329.200 38.8027   8
  -5  11   3 405.485 41.9425   6
   4  11  -3 13.1906 13.8139   1
  -4  11   3 15.6748 23.1741   6
   4  11  -3 6.94760 18.3986   8
  -3  11   3 3.28530 17.6127   8
  -3  11   3 16.3971 22.2785   6
   3  11  -3 35.8103 14.2910   1
  -3  11   3 24.7098 18.4592  14
   3  11  -3 43.4941 24.2442   8
  -2  11   3 799.803 50.3391   6
   2  11  -3 676.633 48.0591   8
  -2  11   3 849.827 48.7278  12
  -2  11   3 828.982 50.4492  14
  -2  11   3 776.017 45.4764   8
   2  11  -3 761.028 37.2902   1
  -1  11   3 354.883 34.9110  14
  -1  11   3 403.662 35.1008  12
   1  11  -3 374.293 24.4307   1
  -1  11   3 409.178 33.3979   7
  -1  11   3 457.485 36.2495   8
   1  11  -3 366.953 36.2760   8
   0  11  -3 28.4238 22.0616  14
   0  11  -3 15.5145 23.3099   8
   0  11   3 21.2900 19.3127   8
   0  11   3 21.9624 18.1406  12
   0  11   3 29.0538 19.9575  14
   0  11   3 32.6633 18.7647   7
   0  11  -3 33.1796 11.4841   1
  -1  11  -3 84.9006 25.4220  14
  -1  11  -3 93.8284 14.0582   1
   1  11   3 79.8913 23.8481   8
   1  11   3 98.9839 21.2464  12
  -1  11  -3 75.8551 23.1049   8
   1  11   3 136.647 23.3307   9
   1  11   3 55.2501 22.6631  14
   1  11   3 59.1167 18.0784   7
  -2  11  -3 497.261 40.3000   8
   2  11   3 487.886 36.4925  12
  -2  11  -3 533.044 29.6304   1
  -2  11  -3 542.855 45.0845  14
   2  11   3 576.760 44.7975  14
   2  11   3 605.007 43.0030   8
   2  11   3 533.314 37.7722   7
   3  11   3 14.0890 23.4492   8
  -3  11  -3 24.4750 23.1364  14
   3  11   3 -18.695 18.1667   7
  -3  11  -3 30.6462 13.5342   1
  -3  11  -3 13.5218 21.7482   8
   4  11   3 18.5738 19.9357   7
  -4  11  -3 13.3146 13.6794   1
  -4  11  -3 -23.666 24.3595   6
  -4  11  -3 14.0626 22.4621   8
   5  11   3 366.821 34.5252   7
  -5  11  -3 319.600 42.2700   6
  -5  11  -3 445.279 30.6592   1
   6 -11   3 9.13126 25.2794   5
  -6  11  -3 37.5354 17.8423   1
   6  11   3 42.4166 23.0870   7
   7  11   3 21.7033 15.4932   1
   7  11   3 24.0325 24.8658   7
  -7  11  -3 9.80430 19.0022   1
   6  12  -3 155.534 22.4261   1
  -6  12   3 179.703 37.2176   6
   6  12  -3 160.156 35.1289   8
   5  12  -3 -18.240 25.6666   8
  -5  12   3 -44.100 28.6196   6
   4  12  -3 112.532 31.0550   8
  -4  12   3 90.0670 29.8289   6
   3  12  -3 76.7936 28.4864   8
  -3  12   3 92.0724 31.2379   6
   2  12  -3 75.5684 27.9264   8
  -2  12   3 144.353 27.3307   8
  -2  12   3 69.8506 26.5907   6
  -2  12   3 82.7263 24.2890  14
  -1  12   3 288.439 32.5525   8
   1  12  -3 307.450 36.4656   8
   0  12  -3 5.26455 26.1280   8
   0  12   3 22.4339 21.0056   8
  -1  12  -3 209.182 33.8728   8
   1  12   3 189.778 31.0480   8
   2  12   3 12.3472 14.3790  12
  -2  12  -3 30.4929 22.8243   8
   2  12   3 -19.197 23.1824   8
  -3  12  -3 33.1048 27.7120   6
  -3  12  -3 63.5712 13.5357   1
  -3  12  -3 85.6208 27.9226   8
   3  12   3 88.5533 29.4714   8
   4  12   3 120.803 32.6528   8
  -4  12  -3 74.5870 31.4589   6
  -4  12  -3 118.454 18.6767   1
   5  12   3 -15.459 27.7448   8
  -5  12  -3 22.7150 16.1407   1
  -5  12  -3 17.6182 30.4464   6
  -3  13   3 157.950 34.6907   6
   3  13  -3 200.587 37.0994   8
   2  13  -3 126.388 31.5180   8
  -2  13   3 80.5725 29.7710   6
  -1  13   3 160.180 34.9936   6
   1  13  -3 200.427 34.1118   8
  -1  13   3 162.249 31.7043   8
   0  13  -3 30.1333 26.5607   8
   0  13   3 26.1803 27.8898   8
  -1  13  -3 108.681 31.0797   8
   1  13   3 120.887 29.8632   8
  -2  13  -3 6.36154 23.0528   8
   2  13   3 52.8799 28.7684   8
  15   0  -4 101.562 29.9821  10
  14   0  -4 732.570 51.6854  10
  13   0  -4 136.724 27.7547  10
 -12   0   4 16.1425 14.2417   2
  12   0  -4 13.6094 20.3501  10
  11   0  -4 870.434 46.2340  10
  11   0  -4 852.228 37.4938   3
 -11   0   4 811.764 38.2512   2
  10   0  -4 886.574 37.6522   3
  10   0  -4 866.904 44.5341  10
 -10   0   4 887.609 38.1799   2
  10   0  -4 859.520 50.1199   7
  -9   0   4 53.1002 10.5028   2
   9   0  -4 45.3068 15.2911  10
   9   0  -4 58.3371 10.8504   3
   9   0  -4 63.4197 17.5747   7
   8   0  -4 611.025 32.4492  10
   8   0  -4 619.315 27.3835   3
   8   0  -4 618.813 32.8801   7
  -8   0   4 678.873 27.8353   2
  -7   0   4 1305.62 47.4464   2
   7   0  -4 1351.22 54.0155   7
   7   0  -4 1329.44 51.9759  10
   7   0  -4 1266.67 48.0775   3
   7   0  -4 1239.80 54.9573  12
   6   0  -4 410.954 23.7086   7
   6   0  -4 441.165 22.0781  10
  -6   0   4 400.987 18.0038   2
   6   0  -4 424.047 25.3732  12
   6   0  -4 400.067 19.1746   3
  -5   0   4 293.815 13.2545   2
   5   0  -4 328.846 18.7581   7
   5   0  -4 306.258 20.4715  12
   5   0  -4 314.705 16.8806  10
   4   0  -4 1885.15 67.7352  10
  -4   0   4 2009.01 65.0901   2
   4   0  -4 1969.40 69.0000   7
  -4   0   4 1853.37 72.0772   6
   4   0  -4 1957.18 72.0562  12
  -3   0   4 33.7613 3.06849   2
   3   0  -4 37.9460 6.29880   7
  -3   0   4 31.4098 5.38016   1
  -3   0   4 33.8185 4.09533   8
  -3   0   4 16.6825 8.55030  12
  -3   0   4 21.1980 7.21377   6
   3   0  -4 29.1154 5.15256  10
  -2   0   4 2094.99 69.1848   8
  -2   0   4 2043.73 71.8101   6
  -2   0   4 1938.26 72.1853  12
  -2   0   4 2085.03 68.0773  14
   2   0  -4 2038.82 70.2545   1
   2   0  -4 2023.56 69.3700  10
  -2   0   4 2052.20 70.1700   1
   1   0  -4 829.481 31.2248   9
  -1   0   4 793.545 30.2627   6
  -1   0   4 834.393 30.5685   8
  -1   0   4 866.892 30.6493   1
   1   0  -4 807.089 29.8356  10
  -1   0   4 794.306 30.9615  12
  -1   0   4 831.452 29.3034  14
  -1   0   4 792.508 28.4536  11
   1   0  -4 810.203 30.9160   1
   1   0  -4 771.743 30.7580   4
   0   0  -4 7749.23 258.607   4
   0   0  -4 7807.02 259.521   1
   0   0   4 7675.76 259.616   8
   0   0   4 8012.42 258.927   1
   0   0  -4 8197.66 260.856   9
   0   0   4 7666.39 259.065  14
  -1   0  -4 9710.36 317.284   4
  -1   0  -4 9619.29 317.860   1
   1   0   4 9717.77 315.845   5
   1   0   4 9999.99 317.915   1
  -1   0  -4 9444.73 318.732  13
   1   0   4 9512.72 319.780  14
   2   0   4 173.741 13.5403   9
  -2   0  -4 193.954 13.8089   8
   2   0   4 181.166 13.2358  14
  -2   0  -4 190.436 11.9487  13
   2   0   4 209.137 8.73760   5
   2   0   4 198.682 11.3781   1
  -2   0  -4 164.791 10.4062   7
   3   0   4 1230.94 43.5905   6
  -3   0  -4 1212.43 45.2881  13
   3   0   4 1236.99 48.0876   9
   3   0   4 1215.71 42.1388   5
   4   0   4 2034.95 77.5561   9
   4   0   4 2089.06 71.8899  12
  -4   0  -4 2158.67 74.1963  13
   5   0   4 1401.47 52.6725   3
   5   0   4 1419.49 50.8636  12
  -5   0  -4 1430.91 52.5263  13
   5   0   4 1375.67 56.8589   9
   6   0   4 379.570 25.1148   9
   6   0   4 382.400 19.2967  12
  -6   0  -4 350.526 19.5818  13
   6   0   4 329.207 19.1810   3
  -7   0  -4 803.374 42.6080   2
   7   0   4 890.980 36.1975  12
   7   0   4 824.235 42.1911   9
  -7   0  -4 872.137 36.9857  13
   7   0   4 877.074 36.2926   3
   8   0   4 1837.41 73.4309   9
   8   0   4 1715.57 65.8745  12
  -8   0  -4 1731.23 73.2019   2
   8   0   4 1759.04 65.8595   3
  -8   0  -4 1755.03 66.1831  13
   9   0   4 6.07723 9.90943   3
  -9   0  -4 -3.7582 16.6891   2
   9   0   4 7.86265 9.47697  12
  -9   0  -4 -13.378 10.2180  13
   9   0   4 14.5598 15.4218   9
 -10   0  -4 103.326 22.4261   2
  10   0   4 93.5984 15.3966   3
 -11   0  -4 511.322 40.0009   2
  11   0   4 509.613 30.1412   3
 -12   0  -4 379.411 36.6461   2
 -13   0  -4 151.293 29.0789   2
 -14   0  -4 296.481 36.9500   2
  15  -1  -4 -5.3485 26.5656  10
  15   1  -4 34.7216 30.1259   7
  15   1  -4 17.5741 25.9928  10
  14  -1  -4 39.1144 26.9465  10
  14   1  -4 75.5507 26.4629  10
  14   1  -4 50.9798 29.5636   7
  13  -1  -4 167.494 29.9486  10
 -13  -1   4 159.194 21.4985   2
  13   1  -4 105.911 29.5018   7
  13   1  -4 163.033 27.9550  10
  12  -1  -4 23.0475 12.8298   3
 -12  -1   4 0.20383 13.3606   2
  12  -1  -4 1.63614 19.7665  10
  12   1  -4 33.1998 19.2356  10
  12   1  -4 1.43946 20.2563   7
 -12   1   4 20.0859 13.4687   2
  11  -1  -4 22.7891 11.4874   3
  11  -1  -4 18.3843 18.8340  10
 -11  -1   4 24.3947 13.3434   2
  11   1  -4 11.8153 19.4831   7
 -11   1   4 31.6607 11.9450   2
  11   1  -4 19.1907 16.9877  10
  10  -1  -4 250.966 20.0710   3
  10  -1  -4 242.078 25.4279  10
 -10  -1   4 266.370 20.1835   2
  10   1  -4 218.779 25.8730   7
  10   1  -4 226.629 23.4653  10
 -10   1   4 213.788 17.9135   2
  -9  -1   4 3.71220 9.46483   2
   9  -1  -4 -1.0236 9.08262   3
   9  -1  -4 23.3364 15.0712  10
   9   1  -4 -6.2570 12.2124  10
   9   1  -4 1.30981 14.5849   7
  -9   1   4 19.1584 8.83379   2
   8  -1  -4 128.615 17.4429  10
   8  -1  -4 138.892 14.1595   3
  -8  -1   4 129.647 12.8746   2
   8   1  -4 105.224 17.5202   7
  -8   1   4 143.110 11.9338   2
   8   1  -4 132.343 15.8509  10
  -7  -1   4 321.784 16.9679   2
   7  -1  -4 347.891 19.2107   3
   7  -1  -4 362.415 24.8558  12
   7  -1  -4 295.993 22.0526  10
   7   1  -4 323.624 20.2788  10
  -7   1   4 339.189 16.0966   2
   7   1  -4 346.354 24.5587  12
   7   1  -4 321.499 22.7435   7
  -6  -1   4 253.360 14.2622   2
   6  -1  -4 294.940 18.8879  10
   6  -1  -4 258.577 15.3105   3
   6  -1  -4 277.161 21.0608  12
   6   1  -4 306.847 21.9911  12
   6   1  -4 258.936 16.4447  10
  -6   1   4 264.633 12.9357   2
   6   1  -4 264.151 18.8417   7
   5  -1  -4 218.752 16.0197  12
   5  -1  -4 222.797 13.0661   3
   5  -1  -4 212.282 13.7636  10
  -5  -1   4 207.563 11.6144   2
   5   1  -4 223.178 13.1967  10
  -5   1   4 216.412 18.1154   6
   5   1  -4 230.269 18.8000  12
   5   1  -4 217.039 15.3620   7
  -5   1   4 206.138 9.93775   2
   4  -1  -4 5.38552 5.41933   3
  -4  -1   4 27.3929 4.67704   2
   4  -1  -4 33.7842 7.26986  10
   4   1  -4 11.3359 7.73807  12
   4   1  -4 22.0346 6.57768   7
  -4   1   4 16.5088 8.15350   6
   4   1  -4 16.2726 4.71722  10
  -4   1   4 23.6276 2.81993   2
  -3  -1   4 4183.87 139.500   2
  -3  -1   4 4091.92 145.139   6
  -3  -1   4 4255.46 143.706  11
   3  -1  -4 4211.11 141.837  10
  -3   1   4 4262.54 144.105  12
   3   1  -4 3945.36 148.515  12
   3   1  -4 4324.94 139.797  10
  -3   1   4 4220.97 138.281   8
  -3   1   4 4294.97 143.965   6
   3   1  -4 4165.61 141.100   7
  -3   1   4 4292.31 141.390   1
  -3   1   4 4366.36 141.220   1
  -2  -1   4 1881.22 68.4323   6
  -2  -1   4 1980.98 69.0335  12
  -2  -1   4 1913.75 65.3734   8
  -2  -1   4 1939.89 64.2712   2
  -2  -1   4 1807.76 66.3717  11
  -2  -1   4 1895.56 65.8389   1
  -2  -1   4 1854.85 64.8891  14
   2  -1  -4 1876.03 65.9264  10
   2   1  -4 1905.56 63.6345  10
  -2   1   4 1962.56 65.3686   1
  -2   1   4 1929.73 64.3866   8
  -2   1   4 1877.79 66.6526   6
   2   1  -4 1849.09 64.5646   7
  -2   1   4 1894.01 65.1538   1
  -2   1   4 1879.52 67.1431  12
   2   1  -4 1935.12 66.3185   1
  -1  -1   4 639.592 25.2352  14
  -1  -1   4 658.242 25.7643   8
   1  -1  -4 640.827 29.4792   4
   1  -1  -4 672.621 25.8735  10
  -1  -1   4 673.866 25.9105   1
  -1  -1   4 679.907 25.6813  11
  -1   1   4 655.490 25.4736   8
  -1   1   4 649.348 25.0198   1
  -1   1   4 658.816 24.1128  14
   1   1  -4 642.291 26.4694   1
   1   1  -4 703.329 26.3180   9
  -1   1   4 700.631 25.3249   1
  -1   1   4 644.849 25.3260  12
  -1   1   4 633.599 24.7005   6
   0  -1  -4 4337.95 150.159   4
   0  -1   4 4442.76 149.864   1
   0  -1   4 4540.76 149.936  14
   0  -1   4 4489.61 149.222   5
   0  -1   4 4504.09 148.659  11
   0   1   4 4362.74 149.903  13
   0   1  -4 4449.47 147.931   4
   0   1  -4 4631.06 150.308   1
   0   1   4 4375.45 149.396   8
   0   1   4 4448.75 147.185  12
   0   1   4 4400.98 154.137   9
   0   1   4 4455.97 149.158   1
   0   1  -4 4578.38 149.912   9
   0   1   4 4496.36 146.259   6
   0   1   4 4563.06 148.694   1
   0   1   4 4444.96 148.898  14
   1  -1   4 67.0764 8.71111  14
   1  -1   4 61.7221 6.04616   5
   1  -1   4 60.4208 7.24929   1
  -1  -1  -4 75.8373 8.19116  13
  -1  -1  -4 67.7187 7.09817   4
  -1   1  -4 66.5795 7.60477   9
   1   1   4 66.2636 6.54550   1
   1   1   4 71.2256 7.84678  14
   1   1   4 68.9289 6.34757   1
   1   1   4 72.3420 9.19892   9
  -1   1  -4 70.7398 5.32906   4
  -1   1  -4 62.2779 5.39666   7
   1   1   4 66.0521 7.71740   8
  -1   1  -4 63.6217 7.12079   1
  -1   1  -4 70.6888 9.35080   8
   2  -1   4 27.1396 4.53025   5
  -2  -1  -4 27.9836 6.51880  13
   2   1   4 18.8873 7.00382   9
   2   1   4 24.9038 5.48511   1
  -2   1  -4 24.0493 7.71331   8
   2   1   4 26.9913 1.75618   5
   2   1   4 25.6293 7.08486  14
   2   1   4 26.9286 3.24466   6
   2   1   4 32.2778 5.52078   1
  -2   1  -4 21.5992 6.61072  13
  -2   1  -4 33.0292 4.74424   7
  -3  -1  -4 1086.21 41.7848  13
   3  -1   4 1057.72 39.1766   5
   3  -1   4 1127.16 44.4040   9
  -3   1  -4 1086.42 40.9312  13
   3   1   4 1067.88 38.7802   6
   3   1   4 1133.90 44.5448   9
  -3   1  -4 1069.34 45.6951  14
  -3   1  -4 1088.06 43.8629   8
   3   1   4 1100.04 37.3532  12
   3   1   4 1125.00 47.2852  14
   4  -1   4 841.839 35.1810   3
   4  -1   4 824.963 38.3580   9
  -4  -1  -4 887.548 35.6820  13
  -4  -1  -4 880.898 38.1539   2
   4  -1   4 891.065 33.1387   5
  -4   1  -4 854.616 40.3019  14
   4   1   4 890.970 33.6271   6
  -4   1  -4 851.259 33.6878  13
   4   1   4 886.941 38.2099   9
  -4   1  -4 886.998 37.5555   8
   4   1   4 901.849 31.7250  12
  -5  -1  -4 205.855 19.0898   2
   5  -1   4 216.159 18.9413   9
   5  -1   4 193.759 15.3078   3
  -5  -1  -4 201.311 15.8018  13
   5   1   4 216.518 12.0182  12
   5   1   4 193.912 17.6313   9
  -5   1  -4 192.285 19.6566  14
  -5   1  -4 210.764 13.6388  13
  -6  -1  -4 -5.6172 11.3076   2
   6  -1   4 -8.7734 7.77128   3
   6  -1   4 11.7173 7.19490  12
  -6  -1  -4 3.34983 8.41525  13
   6  -1   4 27.4305 12.2704   9
   6   1   4 -0.1224 7.50982   3
   6   1   4 0.76525 5.67688  12
  -6   1  -4 8.30974 7.09211  13
   6   1   4 2.28222 9.71854   9
   7  -1   4 695.055 37.7348   9
   7  -1   4 654.218 31.1583   3
   7  -1   4 675.503 30.8555  12
  -7  -1  -4 677.550 31.7920  13
  -7  -1  -4 631.757 36.1011   2
   7   1   4 646.135 29.1385  12
  -7   1  -4 703.256 29.4438  13
   7   1   4 651.363 29.3026   3
   7   1   4 661.855 36.7941   9
   8  -1   4 202.308 23.1631   9
  -8  -1  -4 208.669 19.2234  13
   8  -1   4 196.310 18.0339   3
   8  -1   4 197.151 16.9181  12
  -8  -1  -4 184.671 22.9132   2
  -8   1  -4 213.118 16.2943  13
   8   1   4 221.463 16.4612  12
   8   1   4 258.291 24.2445   9
   8   1   4 200.982 15.3265   3
   9  -1   4 360.272 24.6649   3
  -9  -1  -4 264.763 28.1308   2
  -9  -1  -4 271.845 22.9785  13
   9   1   4 297.305 19.5796   3
  -9   1  -4 299.064 20.0875  13
   9   1   4 268.557 25.8316   9
  -9   1  -4 242.183 27.6106   2
   9   1   4 206.761 17.8023  12
  10  -1   4 99.8625 16.0487   3
 -10  -1  -4 44.1965 22.5968   2
 -10   1  -4 46.1361 22.7793   2
  10   1   4 80.5397 13.2086   3
  11  -1   4 10.9325 15.4086   3
 -11  -1  -4 -24.565 19.0459   2
 -11   1  -4 2.10786 19.0802   2
 -12  -1  -4 66.4340 26.5748   2
  12  -1   4 30.3168 15.0851   3
 -12   1  -4 58.3145 25.0733   2
 -13  -1  -4 10.5246 23.6135   2
 -13   1  -4 24.7901 22.4641   2
 -14  -1  -4 77.1935 28.4641   2
 -14   1  -4 33.9597 24.9885   2
  15  -2  -4 60.3484 32.1109  10
  15   2  -4 28.8836 26.2838  10
  15   2  -4 37.7106 30.7266   7
  14  -2  -4 200.479 30.2920  10
 -14  -2   4 194.351 25.5036   2
  14   2  -4 207.372 31.0211  10
  14   2  -4 169.847 33.9264   7
  13  -2  -4 -26.419 22.3693  10
  13  -2  -4 15.6321 15.0536   3
 -13  -2   4 3.72369 16.8416   2
  13   2  -4 -13.554 19.3679  10
  13   2  -4 19.4331 23.8217   7
  12  -2  -4 3.43238 16.5483  10
  12  -2  -4 13.7727 13.8793   3
 -12  -2   4 11.9745 15.7499   2
  12   2  -4 -6.4427 16.1952   7
  12   2  -4 20.7075 18.9623  10
  11  -2  -4 180.745 26.7560  10
  11  -2  -4 195.367 20.4262   3
 -11  -2   4 175.237 20.3832   2
  11   2  -4 208.618 23.6561  10
  11   2  -4 209.431 28.0103   7
 -11   2   4 220.968 18.0646   2
 -10  -2   4 22.6494 11.2515   2
  10  -2  -4 2.39401 11.5713   3
  10  -2  -4 -3.0990 12.7691  10
 -10   2   4 0.51766 9.36981   2
  10   2  -4 23.6680 16.7336   7
   9  -2  -4 146.582 15.7385   3
  -9  -2   4 114.363 14.1846   2
   9  -2  -4 158.071 21.2712  10
  -9   2   4 123.422 12.4112   2
   9   2  -4 139.200 19.9771   7
  -8  -2   4 2.37521 8.40928   2
   8  -2  -4 5.16381 10.1382  10
   8  -2  -4 6.38774 9.67116   3
   8   2  -4 9.86874 10.3791   7
  -8   2   4 15.0796 6.90641   2
   7  -2  -4 1045.10 45.0943  10
   7  -2  -4 991.261 41.2237   3
  -7  -2   4 1004.49 40.0966   2
  -7   2   4 1012.21 37.9260   2
   7   2  -4 1004.95 47.5804  12
   7   2  -4 1037.64 44.3984   7
   6  -2  -4 54.6144 12.1856  10
  -6  -2   4 55.9939 8.43349   2
   6  -2  -4 42.6444 12.0142  12
   6  -2  -4 55.2416 8.40421   3
   6   2  -4 53.1372 11.0368   7
   6   2  -4 63.1503 13.1025  12
  -6   2   4 53.4220 6.45265   2
  -6   2   4 60.7768 12.4435   6
  -6   2   4 52.3177 14.6275   1
   5  -2  -4 156.480 12.7658   3
  -5  -2   4 144.379 11.0963   2
  -5  -2   4 126.812 16.3870  11
   5  -2  -4 175.896 14.8781  10
  -5   2   4 162.035 12.6263   1
   5   2  -4 140.758 12.7939   7
   5   2  -4 166.914 17.2965  12
  -5   2   4 206.737 17.0948   6
  -4  -2   4 115.638 9.04191   2
   4  -2  -4 116.696 9.55425   3
   4  -2  -4 106.579 11.3756  10
  -4  -2   4 110.434 12.7290  11
  -4   2   4 93.4416 11.7213  12
  -4   2   4 110.537 9.85589   1
  -4   2   4 97.0573 12.2207   6
   4   2  -4 93.2688 13.0576  12
   4   2  -4 103.916 7.88491  10
   4   2  -4 110.859 9.85528   7
  -4   2   4 119.377 9.50556   1
   3  -2  -4 47.5126 7.13822  10
  -3  -2   4 43.9073 5.90726   2
   3  -2  -4 53.1214 6.52918   3
  -3  -2   4 47.1460 7.94486  11
   3   2  -4 50.6549 7.12892   1
   3   2  -4 52.7253 8.90987  12
  -3   2   4 40.0973 7.80585   6
  -3   2   4 57.1372 3.98081  14
   3   2  -4 46.2551 5.87673   7
  -3   2   4 54.4313 3.86987   8
   3   2  -4 47.7178 4.32967  10
  -3   2   4 52.6225 5.99053   1
  -3   2   4 42.2256 5.84192   1
  -3   2   4 53.0773 8.26826  12
  -2  -2   4 153.272 12.3701  11
  -2  -2   4 133.436 8.75420   2
   2   2  -4 140.556 11.7424   1
  -2   2   4 119.007 9.81048   6
  -2   2   4 138.775 8.33829   1
  -2   2   4 130.974 6.25945  14
   2   2  -4 145.239 7.69907   7
   2   2  -4 135.021 5.60201  10
  -2   2   4 138.473 8.12895   1
  -2   2   4 136.493 7.66813   8
  -2   2   4 124.631 10.1472  12
   2   2  -4 154.332 10.1006   1
   2   2  -4 131.451 7.66138   9
  -1  -2   4 317.243 15.5906  14
  -1  -2   4 287.136 15.4854  11
   1   2  -4 295.746 15.7233   1
  -1   2   4 313.947 13.4567   1
  -1   2   4 305.634 13.8660   6
  -1   2   4 299.067 15.3684  13
   1   2  -4 327.551 16.0434   1
  -1   2   4 305.614 13.4568  11
  -1   2   4 328.525 14.3597  12
   1   2  -4 330.287 14.1346   9
   0  -2   4 125.529 10.3430  11
   0  -2   4 97.1371 9.29332  14
   0  -2   4 109.344 9.59377   5
   0   2   4 114.876 7.46592   1
   0   2   4 128.486 7.12275  12
   0   2  -4 128.726 10.4122   1
   0   2   4 117.357 8.14122   1
   0   2  -4 115.693 10.1816   1
   0   2   4 126.348 6.59654   6
   0   2   4 128.475 7.32308  11
   0   2  -4 132.515 9.37873   9
   0   2  -4 126.332 10.7233   8
   0   2   4 113.604 10.2940   9
   1  -2   4 620.173 25.2376   5
  -1  -2  -4 579.722 26.8256   4
   1   2   4 603.373 28.1699   9
   1   2   4 599.802 23.8956   1
  -1   2  -4 617.571 25.6153   1
  -1   2  -4 632.092 27.2166   8
   1   2   4 618.378 21.5501  12
   1   2   4 629.228 23.4796   1
  -1   2  -4 625.178 21.1140   4
   1   2   4 625.525 21.8484   5
  -1   2  -4 623.795 21.9943   7
  -2  -2  -4 147.741 12.5602  13
   2  -2   4 179.931 11.1679   5
   2   2   4 178.003 6.28556   5
  -2   2  -4 155.995 9.16149   7
   2   2   4 170.509 8.87261   6
   2   2   4 185.996 10.1827   1
  -2   2  -4 188.189 14.7340   8
   2   2   4 158.013 10.4036   1
  -2   2  -4 155.852 14.4794  14
   2   2   4 166.010 14.5227   9
   2   2   4 183.866 7.52420  12
   3  -2   4 179.239 11.5573   5
  -3  -2  -4 181.405 14.2082  13
   3  -2   4 153.576 13.3093   3
   3   2   4 161.164 14.4728   9
   3   2   4 157.116 12.0883   1
   3   2   4 171.449 8.14292  12
   3   2   4 178.158 10.0778   6
  -3   2  -4 144.997 15.8616  14
  -3   2  -4 148.680 11.8953  13
  -3   2  -4 178.918 15.3268   8
   3   2   4 178.973 11.1474   1
  -4  -2  -4 460.224 28.4630   2
  -4  -2  -4 467.426 24.5946  13
   4  -2   4 470.235 24.2358   3
   4  -2   4 481.202 22.3794   5
   4   2   4 504.890 26.2301   9
  -4   2  -4 550.168 22.3241  13
   4   2   4 503.936 23.7411   1
   4   2   4 511.975 19.6968  12
  -4   2  -4 484.895 25.9028   8
   4   2   4 515.745 22.1310   6
  -4   2  -4 506.020 29.1144  14
  -5  -2  -4 372.511 22.3762  13
   5  -2   4 425.237 21.1686   5
  -5  -2  -4 392.982 24.5471   2
   5  -2   4 402.804 25.8589   9
   5  -2   4 410.162 22.3430   3
  -5   2  -4 385.692 18.3928  13
   5   2   4 382.795 21.8154   1
   5   2   4 374.157 23.1496   9
  -5   2  -4 388.506 23.1947   8
   5   2   4 381.008 17.4105  12
  -5   2  -4 379.793 27.1059  14
  -6  -2  -4 51.4190 14.2951   2
  -6  -2  -4 71.3663 12.7217  13
   6  -2   4 53.9474 11.5676   3
   6  -2   4 42.5022 11.8396   9
  -6   2  -4 30.6868 14.5134  14
   6   2   4 30.8492 6.87289  12
  -6   2  -4 47.0376 7.79938  13
   6   2   4 24.8627 10.8145   9
   7  -2   4 283.003 21.7731   3
  -7  -2  -4 300.059 25.8874   2
  -7  -2  -4 298.344 21.7432  13
   7   2   4 280.147 23.3914   9
   7   2   4 303.283 16.5516   3
  -7   2  -4 257.964 16.5607  13
   7   2   4 294.670 17.1803  12
   8  -2   4 380.092 25.0950   3
  -8  -2  -4 469.324 32.9512   2
  -8  -2  -4 438.841 26.2371  13
   8   2   4 337.026 21.0421  12
   8   2   4 381.275 27.3165   9
   8   2   4 354.184 19.5468   3
  -8   2  -4 398.913 20.1329  13
  -9  -2  -4 28.8661 18.5550   2
   9  -2   4 63.7297 15.3518   3
  -9  -2  -4 63.6566 15.3038  13
   9   2   4 42.1117 15.0898   9
   9   2   4 42.8354 9.42656   3
  -9   2  -4 27.1226 9.26750  13
 -10  -2  -4 141.311 25.0076   2
  10  -2   4 126.872 18.9107   3
 -10   2  -4 150.888 25.7203   2
  10   2   4 148.389 22.5846   9
 -11  -2  -4 212.101 30.1803   2
  11  -2   4 181.467 22.5044   3
 -11   2  -4 156.119 27.1007   2
 -12  -2  -4 89.6703 26.7738   2
  12  -2   4 105.472 19.9472   3
 -12   2  -4 98.3227 25.6627   2
 -13  -2  -4 194.417 34.7809   2
 -13   2  -4 139.861 30.1412   2
  14  -3  -4 -3.4988 27.7768  10
 -14  -3   4 -2.7000 19.5132   2
  14   3  -4 6.52082 20.8543  10
  14   3  -4 -23.559 25.3592   7
  13  -3  -4 105.088 20.7231   3
  13  -3  -4 130.768 30.8503  10
 -13  -3   4 67.0899 20.6430   2
  13   3  -4 67.1302 26.8861   7
  13   3  -4 96.4965 25.8027  10
  12  -3  -4 -2.2145 14.8488   3
  12  -3  -4 42.8856 19.6531  10
 -12  -3   4 13.8124 17.2185   2
  12   3  -4 -19.506 18.5604  10
  12   3  -4 -3.8574 20.9440   7
  11  -3  -4 -14.846 19.9184  10
  11  -3  -4 60.2129 16.3131   3
 -11  -3   4 20.4954 14.0468   2
  11   3  -4 63.2191 20.9283   7
  10  -3  -4 1197.68 50.9264   3
 -10  -3   4 1102.34 49.5039   2
  10  -3  -4 1147.41 57.1019  10
 -10   3   4 1151.98 46.0746   2
  10   3  -4 1198.64 55.9303   7
   9  -3  -4 197.273 21.6197  10
  -9  -3   4 173.023 18.7351   2
   9  -3  -4 187.478 19.3713   3
  -9   3   4 200.142 15.6050   2
   9   3  -4 180.550 19.8517   7
  -8  -3   4 79.8634 13.6867   2
   8  -3  -4 84.9575 15.1296  10
   8  -3  -4 81.8836 14.0245   3
  -8   3   4 92.8903 15.8580   1
   8   3  -4 72.3548 15.5563   7
   7  -3  -4 490.989 30.0228  10
   7  -3  -4 518.472 26.8972   3
  -7  -3   4 513.217 25.9661   2
   7   3  -4 405.953 29.4332  12
   7   3  -4 536.395 28.3564   7
  -7   3   4 504.230 27.1130   1
   6  -3  -4 1923.76 74.7791  10
  -6  -3   4 1965.45 79.4568  11
  -6  -3   4 1967.87 70.6429   2
   6  -3  -4 1820.01 74.9292  12
   6  -3  -4 1928.15 71.2402   3
  -6   3   4 1985.32 76.8581   6
   6   3  -4 1928.50 72.0960   7
  -6   3   4 2023.47 71.7228   1
   6   3  -4 1972.39 78.8567  12
  -5  -3   4 32.9272 13.0920  11
  -5  -3   4 34.2677 8.15357   2
   5  -3  -4 37.2383 8.01471   3
   5   3  -4 21.7911 10.9104  12
  -5   3   4 34.3661 11.3063   6
  -5   3   4 46.0452 8.65279   1
   5   3  -4 16.5807 8.78312   7
  -5   3   4 33.3503 5.97739  14
  -5   3   4 36.6009 11.3454  12
   5   3  -4 34.3022 8.95803   1
   4  -3  -4 566.912 24.7552   3
  -4  -3   4 592.426 30.4395  11
  -4  -3   4 545.530 24.1723   2
   4   3  -4 568.038 30.2146  12
  -4   3   4 525.667 22.0766  14
  -4   3   4 552.937 27.5081  12
   4   3  -4 562.971 25.7953   1
   4   3  -4 520.417 23.7148   7
  -4   3   4 576.137 23.8491   1
  -4   3   4 564.127 23.2970   1
  -4   3   4 578.168 27.6977   6
  -3  -3   4 7419.62 254.847  11
  -3  -3   4 7532.22 249.962   2
   3   3  -4 7450.93 250.574   1
   3   3  -4 7605.32 248.644   7
  -3   3   4 7705.57 252.161  12
  -3   3   4 7580.38 252.025   6
  -3   3   4 7571.19 248.415   1
  -3   3   4 7661.44 248.363   1
  -3   3   4 7458.40 247.526  14
   3   3  -4 7447.87 250.345   1
  -2  -3   4 252.793 16.0968  11
  -2  -3   4 246.330 13.8755   2
   2   3  -4 248.058 11.0110   9
  -2   3   4 255.936 11.3280   1
   2   3  -4 230.302 13.7700   1
  -2   3   4 255.287 13.0968  13
  -2   3   4 236.609 14.4617  12
  -2   3   4 250.355 14.3660   6
   2   3  -4 257.148 11.2252   7
  -2   3   4 250.367 11.4166   1
  -2   3   4 243.138 11.6582  14
  -2   3   4 223.578 14.0358  11
   2   3  -4 255.811 14.1437   1
  -1  -3   4 8.04186 4.53171  14
  -1  -3   4 21.0029 7.93832  11
   1   3  -4 14.3842 6.00499   1
  -1   3   4 7.98524 2.93603   1
   1   3  -4 8.49747 5.68066   1
  -1   3   4 5.08708 4.59084  12
  -1   3   4 11.6391 4.43123   6
   1   3  -4 13.9350 6.96579   8
  -1   3   4 8.81500 3.01826   1
   1   3  -4 15.5044 4.10817   9
  -1   3   4 0.00538 4.60528  11
   0  -3   4 3208.53 112.101  11
   0  -3   4 3127.11 110.167   5
   0   3   4 3188.62 106.286   1
   0   3   4 3283.40 107.548  12
   0   3   4 3154.95 106.770   1
   0   3   4 3179.63 107.383   5
   0   3   4 3253.36 108.581  11
   0   3  -4 3060.48 108.467   9
   0   3  -4 3261.19 110.535   1
   0   3   4 3325.09 111.512   9
   0   3  -4 3153.67 110.440   8
   0   3  -4 3224.74 110.324   1
   1  -3   4 3231.66 114.221   5
  -1   3  -4 3414.46 115.527   8
  -1   3  -4 3403.77 109.271   7
  -1   3  -4 3209.68 114.374   1
   1   3   4 3399.21 113.062  11
  -1   3  -4 3306.37 116.051  14
   1   3   4 3357.33 111.210   1
   1   3   4 3338.76 110.737   5
  -1   3  -4 3278.58 114.002   1
   1   3   4 3352.92 116.641   9
   1   3   4 3281.71 110.753  12
   1   3   4 3360.98 110.877   1
   2  -3   4 96.4365 10.1374   5
  -2   3  -4 101.341 7.04974   7
   2   3   4 115.311 6.30257   5
   2   3   4 99.8567 11.9996   7
  -2   3  -4 71.0180 8.84343   1
   2   3   4 103.652 7.91367   1
   2   3   4 77.0900 11.3987   9
  -2   3  -4 83.6280 11.3320   8
   2   3   4 81.2304 7.82946   1
  -2   3  -4 109.392 10.8588   1
  -2   3  -4 99.7873 12.9901  14
   2   3   4 106.200 8.82352   6
  -3  -3  -4 2408.53 87.0422  13
   3  -3   4 2401.22 85.3795   5
   3  -3   4 2562.27 86.6991   3
   3   3   4 2418.59 83.7806   6
   3   3   4 2299.66 83.7001   1
  -3   3  -4 2420.27 86.3268   1
  -3   3  -4 2390.29 87.7418   8
   3   3   4 2387.65 87.3609   7
   3   3   4 2385.64 83.3690   1
   3   3   4 2494.06 82.4519  12
   3   3   4 2390.95 88.7426   9
  -3   3  -4 2482.37 90.2661  14
   4  -3   4 3150.05 106.605   5
   4  -3   4 3048.22 107.568   3
  -4  -3  -4 3091.79 108.516  13
   4   3   4 3066.20 105.750   1
  -4   3  -4 2990.19 109.081   8
  -4   3  -4 3096.51 112.504  14
   4   3   4 3044.68 103.004  12
  -4   3  -4 3022.34 104.318  13
   4   3   4 2962.05 109.202   7
   4   3   4 3025.44 109.422   9
   5  -3   4 10.0702 7.98705   3
  -5  -3  -4 19.6384 10.2160   2
  -5  -3  -4 21.7323 11.2479  13
   5  -3   4 29.6996 7.67424   5
   5   3   4 23.3714 9.70688   7
   5   3   4 13.4425 10.3885   9
  -5   3  -4 28.9594 6.52836  13
   5   3   4 17.6160 8.62201   1
   5   3   4 18.3368 5.90171  12
  -5   3  -4 18.5331 12.8371  14
  -5   3  -4 26.8256 10.7509   8
   6  -3   4 11.0724 11.3900   3
  -6  -3  -4 20.8957 11.2521   2
  -6  -3  -4 30.8802 11.9266  13
  -6   3  -4 16.9522 11.4748   8
  -6   3  -4 -9.7434 12.8182  14
   6   3   4 3.69704 12.6719   7
   6   3   4 17.2299 6.40802  12
  -6   3  -4 11.3258 5.98245  13
   6   3   4 3.74110 9.06735   9
   6   3   4 1.43241 10.8587   1
   7  -3   4 1017.47 44.6108   3
  -7  -3  -4 958.991 44.7387  13
  -7  -3  -4 929.375 47.4882   2
  -7   3  -4 993.154 36.8280  13
  -7   3  -4 1024.35 50.7233  14
   7   3   4 944.448 44.6246   9
   7   3   4 987.622 37.4726   3
   7   3   4 1001.56 44.8173   1
   7   3   4 994.689 39.1238  12
  -8  -3  -4 -15.691 12.5785  13
   8  -3   4 0.45331 9.73036   3
  -8  -3  -4 16.4408 16.4075   2
   8   3   4 5.99561 7.01635   3
  -8   3  -4 7.99965 6.39016  13
   8   3   4 15.3368 8.27648  12
   8   3   4 -1.4758 12.5880   9
   8   3   4 21.1353 17.4376   1
  -9  -3  -4 -24.152 17.3754   2
   9  -3   4 -1.4087 13.6279   3
  -9  -3  -4 -17.899 13.3448  13
   9   3   4 10.1997 12.9783   9
  10  -3   4 39.2747 16.3268   3
 -10  -3  -4 20.9743 20.9942   2
  10   3   4 38.0720 17.7635   9
  11  -3   4 -0.2481 16.5858   3
 -11  -3  -4 -0.0712 21.8194   2
  12  -3   4 72.8853 23.1938   3
 -12  -3  -4 121.565 28.5357   2
 -12   3  -4 29.3960 23.0352   2
 -13  -3  -4 -25.521 23.1398   2
  13  -3   4 -5.9161 18.6128   3
 -13   3  -4 0.14594 22.3804   2
  14  -4  -4 118.568 35.1016  10
  14  -4  -4 125.743 24.9964   3
 -14  -4   4 114.464 23.4951   2
  14   4  -4 133.435 32.6362   7
  14   4  -4 111.838 28.3166  10
 -13  -4   4 23.8402 18.2522   2
  13  -4  -4 20.4252 27.7733  10
  13  -4  -4 -16.345 17.4957   3
  13   4  -4 12.2148 21.5475  10
  13   4  -4 33.2999 24.8421   7
 -12  -4   4 12.1501 18.3884   2
  12  -4  -4 -5.5145 24.4247  10
  12  -4  -4 24.2288 17.2178   3
  12   4  -4 1.44969 20.9069   7
 -11  -4   4 272.084 25.6823   2
  11  -4  -4 323.398 28.3450   3
  11  -4  -4 348.458 32.2721  10
  11   4  -4 261.835 30.1972   7
  10  -4  -4 128.737 24.8347  10
 -10  -4   4 151.392 19.1923   2
  10  -4  -4 118.500 17.1293   3
  10   4  -4 114.514 21.5838   7
 -10   4   4 137.644 21.6246   1
  -9  -4   4 30.6399 13.6464   2
   9  -4  -4 46.4641 15.0013   3
   9   4  -4 13.7127 15.0294   7
  -9   4   4 16.1026 14.1733   1
  -8  -4   4 98.9874 14.9293   2
   8  -4  -4 130.889 17.2765   3
  -8   4   4 68.1055 14.6826   1
   8   4  -4 131.328 17.5830   7
  -7  -4   4 648.728 32.1446   2
   7  -4  -4 671.257 33.0891   3
  -7   4   4 630.249 31.3855   1
   7   4  -4 626.710 32.4513   7
  -7   4   4 635.131 37.7326   6
   7   4  -4 620.710 33.2527   1
   6  -4  -4 211.712 16.8739   3
  -6  -4   4 199.277 16.7847   2
  -6   4   4 166.928 15.4368   1
  -6   4   4 216.344 14.7076  14
   6   4  -4 185.935 16.6174   7
  -6   4   4 165.492 18.6989   6
   6   4  -4 205.984 17.3782   1
   6   4  -4 186.012 21.1690  12
  -5  -4   4 40.3162 9.78930   2
   5  -4  -4 34.8622 8.92857   3
  -5   4   4 30.3365 11.6297  12
  -5   4   4 19.2115 11.6531   6
  -5   4   4 27.5412 7.30069   1
   5   4  -4 24.4598 11.7334  12
   5   4  -4 41.4411 10.4976   1
  -5   4   4 21.6287 6.97386  14
   5   4  -4 37.6778 9.59165   7
  -5   4   4 18.1377 7.35470   1
  -4  -4   4 860.147 34.7792   2
   4  -4  -4 795.051 35.7605   3
  -4  -4   4 827.678 41.2101  11
  -4   4   4 828.656 32.5961   1
  -4   4   4 819.191 29.6516   8
  -4   4   4 822.160 32.7856  14
   4   4  -4 836.409 35.1747   1
   4   4  -4 822.357 40.2376  12
  -4   4   4 855.469 37.7860   6
  -4   4   4 841.141 32.3088   1
  -4   4   4 867.865 37.7872  12
   4   4  -4 845.819 33.5680   7
  -3  -4   4 475.577 28.1216  11
  -3  -4   4 463.058 23.1082   2
   3   4  -4 491.177 23.1489   1
  -3   4   4 478.433 20.9958  14
  -3   4   4 464.025 24.4903  12
  -3   4   4 461.318 20.9812  13
   3   4  -4 479.619 17.5059  10
   3   4  -4 518.841 20.8191   7
  -3   4   4 498.934 19.8013   1
   3   4  -4 496.020 22.5621   1
  -3   4   4 471.463 19.8610   1
  -3   4   4 504.323 25.0270   6
  -2  -4   4 748.140 31.5076   2
  -2  -4   4 755.603 36.1167  11
  -2   4   4 814.203 32.4085   6
  -2   4   4 807.202 32.4244  12
   2   4  -4 744.857 27.6795   9
  -2   4   4 762.489 29.7971  14
   2   4  -4 753.769 31.2301   1
   2   4  -4 763.728 27.7362   7
   2   4  -4 704.714 30.7184   1
  -2   4   4 760.133 27.3066   1
  -2   4   4 733.124 27.3086   1
  -1  -4   4 67.7963 9.81429   2
  -1  -4   4 80.5632 11.5315  11
   1   4  -4 82.4866 9.46510   1
  -1   4   4 72.1158 5.16590   1
  -1   4   4 69.5090 8.62000  12
   1   4  -4 67.3706 10.5813   8
  -1   4   4 76.8131 5.26773   1
   1   4  -4 73.7721 9.14012   1
   1   4  -4 72.9590 4.78661   7
   1   4  -4 70.4367 7.17443   9
   0  -4   4 69.0812 12.0536  11
   0   4  -4 60.1312 5.49408   4
   0   4   4 57.6626 4.62670   1
   0   4  -4 61.5749 8.68447   1
   0   4  -4 55.1656 10.0398   8
   0   4  -4 58.1424 9.25298  14
   0   4   4 57.7656 7.60349  12
   0   4  -4 65.2922 9.70060   1
   0   4   4 51.8968 4.72216   1
   1  -4   4 306.794 19.9162  11
   1  -4   4 260.732 17.8363   5
   1   4   4 328.384 19.3443   9
  -1   4  -4 298.484 19.9681  14
   1   4   4 301.677 12.7128   1
   1   4   4 259.364 13.9001   5
  -1   4  -4 308.619 18.9510   8
  -1   4  -4 315.478 11.5255   7
  -1   4  -4 261.736 17.5279   1
   1   4   4 311.010 13.1191   1
  -1   4  -4 319.669 16.8971   1
   2  -4   4 762.131 33.5236   5
  -2   4  -4 771.799 32.8787   1
   2   4   4 721.067 35.7206   9
   2   4   4 734.876 29.1317   1
   2   4   4 777.978 35.0948   7
  -2   4  -4 735.127 35.8651  14
   2   4   4 803.414 28.8124   1
  -2   4  -4 780.726 27.9102   7
  -2   4  -4 758.862 31.8610   1
   2   4   4 767.770 28.8928   5
  -2   4  -4 787.452 34.5144   8
   3  -4   4 967.774 40.8213   5
   3   4   4 1032.55 38.4473   1
   3   4   4 1076.83 43.8602   7
  -3   4  -4 1066.85 42.2188   1
   3   4   4 1022.86 37.9216   1
  -3   4  -4 1011.35 43.5135   8
  -3   4  -4 1018.95 44.6394  14
   3   4   4 1021.90 44.3246   9
  -3   4  -4 918.145 36.9471   7
   4  -4   4 242.794 19.1230   3
  -4  -4  -4 187.894 18.6638  13
   4  -4   4 224.787 15.6677   5
   4   4   4 224.603 20.0157   7
   4   4   4 205.508 14.9996   1
   4   4   4 220.048 14.2689  12
  -4   4  -4 196.409 20.5686  14
  -4   4  -4 199.986 17.1143   1
   4   4   4 224.470 19.3512   9
   4   4   4 215.668 13.6242   1
  -4   4  -4 189.389 18.9971   8
  -5  -4  -4 401.396 26.4827  13
   5  -4   4 397.208 22.9744   5
   5  -4   4 439.843 26.4013   3
  -5   4  -4 395.540 29.8417  14
   5   4   4 430.297 20.7603  12
  -5   4  -4 455.830 26.3759   1
   5   4   4 470.916 24.5779   1
  -5   4  -4 429.351 26.2640   8
   5   4   4 338.296 27.4075   7
   5   4   4 444.390 25.6115   9
  -5   4  -4 423.032 19.4278  13
  -6  -4  -4 184.120 21.6869   2
   6  -4   4 182.870 18.2312   3
   6  -4   4 231.101 19.9922   5
  -6  -4  -4 222.234 21.4572  13
   6   4   4 209.825 18.1978   1
  -6   4  -4 194.792 23.5378  14
   6   4   4 215.491 14.6313  12
  -6   4  -4 204.829 11.8751  13
  -6   4  -4 211.481 19.3777   8
   6   4   4 188.427 18.5923   9
   6   4   4 196.749 21.9196   7
   7  -4   4 423.517 28.7954   3
  -7  -4  -4 444.263 29.8224  13
  -7  -4  -4 427.615 32.4242   2
   7   4   4 434.412 27.5920   1
   7   4   4 399.280 18.7446   3
   7   4   4 427.628 32.4736   7
   7   4   4 434.892 27.9531   9
  -7   4  -4 394.574 33.0955  14
  -7   4  -4 481.199 28.6609   8
  -7   4  -4 416.282 17.4137  13
   7   4   4 439.141 21.9917  12
  -8  -4  -4 228.626 24.6343  13
  -8  -4  -4 271.082 28.0966   2
   8  -4   4 231.722 23.7078   3
   8   4   4 275.049 28.6797   7
  -8   4  -4 203.580 26.5902  14
   8   4   4 215.599 22.5694   1
   8   4   4 264.873 23.0239   9
  -9  -4  -4 96.1111 23.0915   2
   9  -4   4 77.7731 19.0330   3
  -9  -4  -4 123.800 21.6225  13
   9   4   4 60.2416 18.8678   1
   9   4   4 80.3481 22.0102   7
   9   4   4 96.5454 17.4018   9
  10  -4   4 26.5269 18.4864   3
 -10  -4  -4 -1.0709 20.0097   2
  10   4   4 23.7562 19.2016   1
  10   4   4 -10.969 14.8633   7
  10   4   4 22.8899 16.0632   9
  11  -4   4 41.0390 19.9198   3
 -11  -4  -4 26.7251 24.6286   2
  11   4   4 39.4716 24.8163   7
 -12  -4  -4 167.199 32.0260   2
  12  -4   4 184.845 29.2391   3
 -12   4  -4 140.392 28.4181   2
  12   4   4 178.500 33.8497   7
 -13  -4  -4 -34.449 25.2259   2
  13  -4   4 0.75848 20.8725   3
 -13   4  -4 -24.306 24.8489   2
  13   4   4 16.2385 28.6714   7
 -14  -5   4 21.0229 23.5261   2
  14  -5  -4 -15.233 30.8519  10
  14  -5  -4 9.63143 21.3842   3
  14   5  -4 -5.3103 27.2505   7
  13  -5  -4 -5.7057 19.9725   3
  13  -5  -4 -21.913 26.6466  10
 -13  -5   4 -15.909 20.5669   2
  13   5  -4 15.3525 23.9481   7
 -12  -5   4 19.7695 18.5226   2
  12  -5  -4 9.88671 19.0014   3
 -12   5   4 -11.448 19.0674   1
  12   5  -4 32.2350 21.8793   7
  11  -5  -4 25.8642 17.7766   3
 -11  -5   4 26.2993 17.3282   2
 -11   5   4 25.6036 18.9793   1
  11   5  -4 -3.0216 18.9824   7
 -10  -5   4 142.461 22.4256   2
  10  -5  -4 128.361 21.6238   3
  10   5  -4 132.376 21.9939   7
 -10   5   4 83.3649 19.3415   1
  10   5  -4 130.055 22.0829   1
  -9  -5   4 236.056 23.2659   2
   9  -5  -4 217.027 23.5718   3
   9   5  -4 207.817 23.7679   1
   9   5  -4 226.086 24.0632   7
  -9   5   4 216.521 22.9783   1
   8  -5  -4 0.35215 10.5842   3
  -8  -5   4 4.36674 12.7926   2
   8   5  -4 1.71246 13.6066   1
  -8   5   4 11.8813 16.8891   6
   8   5  -4 9.30277 13.0514   7
  -8   5   4 2.39921 11.7009   1
  -8   5   4 5.56755 9.23952  14
  -7  -5   4 235.389 20.8858   2
   7  -5  -4 259.134 22.2396   3
  -7   5   4 227.500 17.5043  14
  -7   5   4 227.610 25.9476   6
  -7   5   4 190.092 17.7116   1
   7   5  -4 203.292 19.9591   1
   7   5  -4 212.054 19.7186   7
  -6  -5   4 177.041 17.4538   2
   6  -5  -4 142.476 15.9972   3
  -6   5   4 146.204 14.3204  14
   6   5  -4 164.220 16.7570   7
  -6   5   4 169.218 19.9922  12
  -6   5   4 151.328 14.8952   1
   6   5  -4 142.486 16.5386   1
  -6   5   4 111.258 18.8749   6
   5  -5  -4 80.0351 14.6761   3
  -5  -5   4 74.8159 13.1613   2
   5   5  -4 92.3183 11.2846   7
  -5   5   4 85.6471 10.2074   1
   5   5  -4 67.9020 14.3657  12
  -5   5   4 61.6145 14.1823  12
  -5   5   4 70.0869 7.12577   8
   5   5  -4 64.8704 12.0760   1
  -5   5   4 91.8477 10.6334   1
  -5   5   4 73.2080 15.0923   6
  -5   5   4 63.9271 10.4607  14
  -4  -5   4 198.787 16.9876   2
   4   5  -4 181.147 12.9677   7
  -4   5   4 190.355 11.4265   8
   4   5  -4 188.447 10.6716  10
  -4   5   4 181.221 13.7915  14
  -4   5   4 176.256 12.7651   1
   4   5  -4 166.071 14.6256   1
  -4   5   4 163.096 11.7439   1
  -4   5   4 190.699 18.7335   6
  -4   5   4 181.943 12.7286  13
  -4   5   4 180.001 17.7847  12
  -3  -5   4 614.756 30.7554   2
  -3   5   4 640.817 25.5842   1
   3   5  -4 672.421 26.9027   7
  -3   5   4 658.884 28.7748  14
   3   5  -4 694.348 29.9772   1
   3   5  -4 663.436 23.5945  10
  -3   5   4 697.690 25.9564   1
  -3   5   4 708.368 32.5259  12
   3   5  -4 666.638 23.9245   9
  -3   5   4 687.797 32.3445   6
   3   5  -4 665.989 29.1599   1
  -2  -5   4 1293.87 58.2066  11
  -2  -5   4 1386.91 51.8347   2
  -2   5   4 1333.84 49.6311  14
  -2   5   4 1273.44 45.2190   1
   2   5  -4 1347.12 46.3781   7
  -2   5   4 1371.25 51.7815  12
   2   5  -4 1269.40 52.1692   8
   2   5  -4 1379.95 50.2773   1
  -2   5   4 1283.79 51.6834   6
  -2   5   4 1290.22 45.1321   1
   2   5  -4 1271.42 50.0777   1
   2   5  -4 1331.17 46.7200   9
  -1  -5   4 238.721 22.0521  11
   1   5  -4 244.893 19.0096   8
   1   5  -4 277.669 20.0706  14
  -1   5   4 273.552 16.9612  14
   1   5  -4 261.914 17.0285   1
  -1   5   4 236.594 16.3441  12
   1   5  -4 266.120 16.8643   1
  -1   5   4 251.940 9.94806   1
   1   5  -4 262.640 11.1879   7
   0  -5   4 207.708 18.9512  11
   0   5  -4 188.080 15.4115   1
   0   5  -4 177.680 15.6139   8
   0   5   4 199.365 8.55835   1
   0   5   4 187.091 13.4225  12
   0   5  -4 180.768 17.0089  14
   0   5  -4 210.969 8.47411   7
   0   5  -4 207.334 11.5050   4
   0   5  -4 191.184 15.2855   1
   0   5   4 186.356 8.20148   1
   1  -5   4 48.8956 13.8452  11
   1   5   4 53.8328 4.84055   1
  -1   5  -4 61.8424 9.13043   1
  -1   5  -4 44.8306 5.09365   4
  -1   5  -4 57.8522 11.8486   8
  -1   5  -4 50.1565 4.48910   7
  -1   5  -4 46.8714 10.1622   1
   1   5   4 42.0220 4.77859   1
  -1   5  -4 51.2342 12.1093  14
   1   5   4 41.4475 10.6866   9
   2  -5   4 3.09245 9.75764   5
  -2   5  -4 26.8100 10.6641   8
   2   5   4 14.3709 4.48695   1
  -2   5  -4 5.87063 8.21255   1
  -2   5  -4 14.2110 4.68867   7
   2   5   4 26.4461 9.66786   9
   2   5   4 26.0543 10.7797   7
  -2   5  -4 8.94099 10.7640  14
  -2   5  -4 16.7038 7.00564   1
   2   5   4 17.1391 5.05212   1
   3  -5   4 221.038 17.5114   5
   3   5   4 216.896 20.1147   9
   3   5   4 213.194 12.8454   1
   3   5   4 226.119 19.7141   7
  -3   5  -4 197.191 18.7242   8
  -3   5  -4 222.876 17.3838   1
  -3   5  -4 146.406 18.9336  14
   3   5   4 238.124 14.0378   1
   4  -5   4 261.922 19.0932   5
  -4  -5  -4 246.363 25.4867  13
   4   5   4 262.528 23.0679   7
  -4   5  -4 264.879 22.0742   8
   4   5   4 280.584 22.6232   9
   4   5   4 291.910 16.6011   1
  -4   5  -4 282.752 25.2181  14
   4   5   4 316.449 18.9260  12
  -4   5  -4 281.847 21.2256   1
   4   5   4 318.848 18.2744   1
   5  -5   4 -3.8303 8.32396   5
  -5  -5  -4 11.2260 10.4614  13
   5  -5   4 1.24086 12.6001   3
  -5   5  -4 -5.7871 13.7454  14
   5   5   4 2.71074 7.80310  12
   5   5   4 -1.1602 12.5200   7
   5   5   4 -3.3112 9.70476   9
   5   5   4 -2.4246 9.19409   1
  -5   5  -4 -8.1737 12.2102   8
  -5   5  -4 -13.479 11.6486   1
  -6  -5  -4 401.184 28.8069  13
   6  -5   4 338.165 26.4247   5
   6  -5   4 381.844 28.0306   3
  -6  -5  -4 309.826 32.4309   2
  -6   5  -4 363.101 27.4916   8
   6   5   4 370.553 20.7277  12
   6   5   4 352.822 28.9385   7
  -6   5  -4 374.620 16.0222  13
   6   5   4 335.814 24.5982   1
  -6   5  -4 318.174 30.0168  14
  -6   5  -4 313.732 25.1235   1
   6   5   4 385.004 26.4897   9
  -7  -5  -4 18.3181 16.3481  13
  -7  -5  -4 -7.2547 16.0597   2
   7  -5   4 13.8029 15.3734   3
   7   5   4 -7.6088 11.4163   1
  -7   5  -4 3.28285 12.8965   8
  -7   5  -4 9.75691 15.2904   1
   7   5   4 47.5857 18.0317   7
  -7   5  -4 -11.580 15.1397  14
   7   5   4 10.4672 11.5147   9
  -8  -5  -4 8.61733 17.3135  13
   8  -5   4 21.7577 13.1163   3
  -8  -5  -4 10.6418 18.4633   2
  -8   5  -4 17.2101 13.0628   8
   8   5   4 22.9136 15.0181   1
  -8   5  -4 -2.4820 16.7491  14
   8   5   4 -6.2048 17.2422   7
  -8   5  -4 24.5752 18.9306   1
   8   5   4 1.35432 12.4505   9
   9  -5   4 -7.5853 17.1339   3
  -9  -5  -4 5.91036 21.4258   2
   9   5   4 -29.963 17.9311   7
   9   5   4 13.2781 13.4029   9
  -9   5  -4 26.0453 20.0361  14
   9   5   4 0.48525 15.5324   1
  10  -5   4 70.7889 21.5699   3
 -10  -5  -4 29.1446 22.9322   2
  10   5   4 19.5928 18.9001   1
  10   5   4 40.3234 23.2310   7
  11  -5   4 -10.097 19.2517   3
 -11  -5  -4 33.4225 28.1556   2
  11   5   4 0.32742 23.3994   7
  11   5   4 -0.6232 20.6100   1
 -12  -5  -4 50.3964 27.4422   2
  12  -5   4 9.63699 22.0956   3
  12   5   4 21.9179 26.8920   7
  12   5   4 -16.534 24.0685   1
  13   5   4 -3.3643 27.5195   7
  13  -6  -4 124.708 27.3384   3
 -13  -6   4 113.506 26.1226   2
 -13   6   4 111.241 26.2293   1
  13   6  -4 74.3806 32.4345   1
  13   6  -4 82.6125 30.2368   7
  12  -6  -4 57.4936 22.7701   3
 -12  -6   4 106.162 24.0387   2
 -12   6   4 109.098 23.9714   1
  12   6  -4 99.5111 26.5516   1
  12   6  -4 64.6086 24.5229   7
 -11  -6   4 301.798 30.3755   2
  11  -6  -4 352.413 32.8979   3
  11   6  -4 312.077 33.5871   1
  11   6  -4 247.718 30.2217   7
 -11   6   4 277.660 29.7294   1
 -10  -6   4 435.897 33.4939   2
  10  -6  -4 431.134 32.8207   3
  10   6  -4 360.316 32.0624   7
  10   6  -4 399.852 33.5524   1
 -10   6   4 399.142 31.7348   1
  -9  -6   4 -9.7416 15.3082   2
   9  -6  -4 -1.9572 12.7846   3
  -9   6   4 3.82985 14.5290   1
   9   6  -4 3.89000 17.1584   1
   9   6  -4 -1.9589 15.0797   7
  -9   6   4 -22.742 19.8381   6
  -8  -6   4 345.125 28.3488   2
   8  -6  -4 396.350 30.5947   3
  -8   6   4 356.878 34.3329   6
   8   6  -4 321.006 27.8576   1
  -8   6   4 419.574 25.3245  14
  -8   6   4 348.977 25.4427   1
   8   6  -4 408.198 29.7337   7
   7  -6  -4 540.030 33.3067   3
  -7  -6   4 465.365 30.6857   2
   7   6  -4 526.286 31.0220   1
  -7   6   4 491.163 36.2644   6
  -7   6   4 533.080 28.8302  14
  -7   6   4 476.825 34.7936  12
   7   6  -4 539.545 29.6706   7
  -7   6   4 474.879 27.9303   1
  -6  -6   4 6.25505 12.6636   2
   6  -6  -4 28.9087 15.1389   3
  -6   6   4 15.3508 9.92031  14
  -6   6   4 12.4330 9.76487   1
   6   6  -4 -0.2606 9.60378   7
   6   6  -4 30.9292 12.2134   1
  -6   6   4 33.4796 6.26343   8
  -6   6   4 24.0849 15.1540  12
  -6   6   4 18.7251 16.2883   6
  -5  -6   4 28.6616 12.8320   2
  -5   6   4 41.2204 10.8730  14
   5   6  -4 54.0831 11.1002   7
  -5   6   4 26.4764 7.44731   8
   5   6  -4 41.1666 11.9586   1
  -5   6   4 26.5609 8.75493   1
  -5   6   4 47.9669 8.56102   1
  -5   6   4 46.5858 14.2168  12
   5   6  -4 39.3963 7.60816  10
  -5   6   4 16.6842 14.0585   6
  -4  -6   4 679.045 33.5002   2
  -4   6   4 643.178 27.4491   8
  -4   6   4 625.785 34.3050  12
   4   6  -4 662.192 28.7598   7
  -4   6   4 661.903 26.8192   1
   4   6  -4 663.807 24.8380  10
  -4   6   4 646.015 27.1608   1
  -4   6   4 610.383 34.8464   6
   4   6  -4 689.013 31.4945   1
  -4   6   4 629.172 30.7683  14
  -3  -6   4 -2.2973 10.2914   2
  -3   6   4 4.67693 4.41257   1
   3   6  -4 5.73404 4.16540   9
  -3   6   4 -13.625 9.60888   6
  -3   6   4 1.74564 8.47986  14
  -3   6   4 1.24317 9.85833  12
   3   6  -4 -2.8368 6.37126   7
   3   6  -4 3.89220 9.04579   8
   3   6  -4 5.49860 3.84636  10
   3   6  -4 5.61628 7.22180   1
  -3   6   4 -6.8875 6.86583   8
   3   6  -4 6.40434 8.50749   1
  -3   6   4 7.08783 4.77728   1
  -2  -6   4 351.429 23.8751   2
   2   6  -4 364.237 21.3494   1
  -2   6   4 378.770 15.0268   1
   2   6  -4 398.904 20.5555   1
   2   6  -4 368.059 17.2086   7
  -2   6   4 371.631 23.3349   6
  -2   6   4 359.317 22.9768  12
  -2   6   4 411.557 22.8045  14
   2   6  -4 380.730 15.1278  10
   2   6  -4 363.030 17.6660   9
  -2   6   4 382.604 15.0595   1
   2   6  -4 390.465 22.9380   8
   1   6  -4 440.014 25.1670   8
   1   6  -4 517.104 24.5827   1
   1   6  -4 455.900 26.4221  14
  -1   6   4 460.982 25.0328  12
  -1   6   4 472.084 16.0931   1
   1   6  -4 462.443 18.6745   7
   1   6  -4 420.489 24.3219   1
  -1   6   4 491.213 24.8663  14
   0   6  -4 92.8652 12.6642   1
   0   6  -4 56.6972 13.1716   8
   0   6   4 90.1559 4.05660   1
   0   6  -4 118.231 10.3041   4
   0   6  -4 89.4956 14.9745  14
   0   6   4 75.8463 11.5030  12
   0   6  -4 89.4851 6.28428   7
   0   6   4 85.5883 4.56073   1
   0   6  -4 108.100 12.6696   1
   1  -6   4 2042.93 84.7458  11
  -1   6  -4 2086.26 70.8146   7
  -1   6  -4 2062.79 77.2407   1
   1   6   4 2064.35 70.4624   1
  -1   6  -4 2116.91 79.7918   8
   1   6   4 2137.87 81.2054   7
  -1   6  -4 2164.07 77.9113   1
  -1   6  -4 2161.23 72.4527   4
   1   6   4 2159.09 80.6524   9
   1   6   4 2103.48 70.5299   1
  -1   6  -4 2084.11 81.6884  14
   2  -6   4 73.9545 12.3802   5
  -2   6  -4 65.9955 6.65279   7
   2   6   4 55.9981 6.19659   1
  -2   6  -4 49.1275 14.0909  14
   2   6   4 47.4672 11.9685   9
  -2   6  -4 59.9165 10.7886   1
   2   6   4 66.1308 6.88371   1
  -2   6  -4 49.9870 13.2870   8
   2   6   4 56.3532 13.7799   7
  -2   6  -4 82.1062 12.2299   1
   3  -6   4 47.5629 14.1217   5
   3   6   4 57.1834 13.6712   9
   3   6   4 58.6042 7.50769   1
  -3   6  -4 42.5468 12.0458   1
   3   6   4 56.6793 8.22299   1
   3   6   4 64.1605 14.2572   7
  -3   6  -4 32.1304 12.9441   8
  -3   6  -4 36.4516 14.6685  14
   4  -6   4 812.914 40.1210   5
  -4   6  -4 872.018 38.7116   1
   4   6   4 876.413 40.9467   9
  -4   6  -4 823.817 40.8361   8
   4   6   4 820.446 40.8986   7
  -4   6  -4 814.160 43.7714  14
   4   6   4 662.822 31.9796   1
   4   6   4 836.990 34.0447   1
  -5  -6  -4 1107.80 54.4059  13
   5  -6   4 1253.17 53.0253   5
   5   6   4 1221.88 55.1386   7
   5   6   4 1218.10 53.0788   9
  -5   6  -4 1141.77 57.4763  14
   5   6   4 1229.25 48.6165   1
  -5   6  -4 1214.45 54.2548   8
   5   6   4 1212.62 50.0047  12
  -5   6  -4 1266.56 52.8508   1
   6  -6   4 25.1951 12.2840   5
  -6  -6  -4 25.5976 17.4457  13
   6  -6   4 29.2151 16.1950   3
   6   6   4 2.33280 11.1632   1
  -6   6  -4 24.5403 15.5072   8
  -6   6  -4 20.9363 17.5907  14
   6   6   4 19.0316 11.9608   9
   6   6   4 6.35779 15.8094   7
  -6   6  -4 5.88658 12.9992   1
  -7  -6  -4 460.088 35.5218   2
  -7  -6  -4 465.936 36.0776  13
   7  -6   4 531.996 35.3219   3
   7  -6   4 500.156 31.3376   5
  -7   6  -4 544.538 33.5438   1
   7   6   4 517.242 31.2765   1
  -7   6  -4 529.228 38.6672  14
   7   6   4 511.650 31.1312   9
  -7   6  -4 435.765 31.7972   8
   7   6   4 443.375 35.5033   7
   8  -6   4 1217.89 57.1398   3
  -8  -6  -4 1184.18 60.0389   2
   8   6   4 1142.87 51.1592   9
   8   6   4 1125.03 56.3997   7
  -8   6  -4 1174.27 55.5359   1
   8   6   4 1119.73 52.2684   1
  -8   6  -4 1096.40 51.9411   8
  -8   6  -4 1170.12 63.0372  14
  -9  -6  -4 164.602 28.9997   2
   9  -6   4 112.808 20.8390   3
  -9   6  -4 131.604 23.8313   1
   9   6   4 160.815 22.9404   1
  -9   6  -4 181.494 27.7616  14
   9   6   4 185.472 28.6561   7
  10  -6   4 158.866 27.0919   3
 -10  -6  -4 111.592 28.7238   2
  10   6   4 82.3757 26.3819   7
 -10   6  -4 113.770 25.4176  14
 -10   6  -4 96.7246 24.7231   1
  10   6   4 73.4661 21.8985   1
  11  -6   4 322.746 32.5840   3
 -11  -6  -4 373.101 40.7659   2
  11   6   4 309.093 38.0536   7
  11   6   4 305.603 33.7161   1
  12  -6   4 192.291 32.0030   3
 -12  -6  -4 174.841 35.6276   2
  12   6   4 158.899 34.7617   7
  12   6   4 127.939 31.6516   1
 -13  -7   4 73.6268 28.7096   2
  13  -7  -4 43.4628 26.3253   3
 -13   7   4 57.7780 25.4366   1
  13   7  -4 83.7824 29.4301   1
  13   7  -4 93.4089 27.3185   7
 -12  -7   4 83.8394 24.7578   2
  12  -7  -4 48.2144 24.1469   3
 -12   7   4 22.3815 22.7906   1
  12   7  -4 30.0906 22.8651   7
  12   7  -4 33.3228 25.0778   1
  11  -7  -4 40.7022 23.2198   3
 -11  -7   4 -7.6093 22.9024   2
  11   7  -4 23.8231 21.0740   7
 -11   7   4 -28.635 18.2537   1
  11   7  -4 -1.7950 20.9200   1
 -10  -7   4 237.644 28.6960   2
  10  -7  -4 246.215 30.1137   3
 -10   7   4 189.234 33.3485   6
  10   7  -4 186.215 27.3125   7
 -10   7   4 243.018 25.7114   1
  10   7  -4 250.440 28.4853   1
  -9  -7   4 77.6832 20.9344   2
   9  -7  -4 96.7569 22.7092   3
  -9   7   4 62.2607 17.8019   1
   9   7  -4 56.2312 18.0777   7
   9   7  -4 60.2786 19.2290   1
  -9   7   4 47.6944 19.7785   6
  -8  -7   4 298.939 27.8746   2
   8  -7  -4 267.313 28.3392   3
  -8   7   4 257.679 23.3712   1
   8   7  -4 284.945 25.8463   7
   8   7  -4 242.559 24.9574   1
  -8   7   4 237.466 30.2614   6
  -8   7   4 196.327 31.9290  12
   7  -7  -4 91.3639 17.1052   3
  -7  -7   4 111.161 19.8746   2
  -7   7   4 119.790 24.1502   6
  -7   7   4 123.562 16.8592  14
  -7   7   4 104.635 15.6890   1
   7   7  -4 132.312 19.1532   1
   7   7  -4 154.531 19.0747   7
  -7   7   4 128.747 22.3842  12
  -6  -7   4 221.918 23.5081   2
   6   7  -4 251.247 22.0156   1
  -6   7   4 220.986 17.8887   1
  -6   7   4 271.806 26.0347   6
   6   7  -4 255.868 20.7834   7
  -6   7   4 235.571 25.9440  12
  -6   7   4 212.964 20.4562  14
  -5  -7   4 19.0247 14.7222   2
  -5   7   4 -10.305 7.42673   8
   5   7  -4 12.7767 11.6004   1
  -5   7   4 -8.9393 7.58999   1
  -5   7   4 3.54272 10.4409  14
  -5   7   4 20.2968 14.7346  12
   5   7  -4 6.84283 9.78870   7
  -5   7   4 21.5175 16.0308   6
  -4  -7   4 161.201 19.9858   2
  -4   7   4 195.616 22.0695   6
   4   7  -4 186.021 15.0687   7
  -4   7   4 176.470 20.2939  12
   4   7  -4 182.829 17.3377   1
  -4   7   4 165.776 17.8400  14
  -4   7   4 169.072 12.5909   1
  -4   7   4 201.501 15.4346   8
  -3  -7   4 809.762 38.3239   2
  -3   7   4 743.537 27.9865   1
   3   7  -4 684.254 30.2639   7
   3   7  -4 711.913 34.2930   1
  -3   7   4 711.750 35.3706  14
  -3   7   4 723.403 32.3932   8
  -3   7   4 710.848 27.7433   1
   3   7  -4 746.417 38.5054   8
  -3   7   4 763.180 37.8447  12
  -3   7   4 739.697 38.0464   6
   2   7  -4 51.6529 9.56461   1
  -2   7   4 52.5128 13.5002   6
  -2   7   4 45.3601 11.3367  14
   2   7  -4 42.5328 7.62350   7
   2   7  -4 71.3835 16.1867  14
   2   7  -4 56.7566 12.9879   8
  -2   7   4 49.2806 4.78094   1
  -2   7   4 55.3497 4.85609   1
  -2   7   4 49.3993 12.8086  12
   2   7  -4 45.5545 11.1033   1
  -1   7   4 377.240 24.4568  12
   1   7  -4 368.550 25.5212  14
   1   7  -4 380.869 22.4878   1
   1   7  -4 414.006 24.4063   1
   1   7  -4 381.896 17.3001   7
   1   7  -4 458.499 28.1407   8
  -1   7   4 366.495 24.2464  14
   0   7  -4 562.275 29.4095   1
   0   7  -4 617.242 29.9589   1
   0   7   4 570.010 30.3780  12
   0   7   4 587.998 31.5177  14
   0   7  -4 566.644 32.7302   8
   0   7  -4 618.931 23.0049   7
   0   7  -4 563.269 32.3958  14
   1   7   4 322.678 25.9639   7
  -1   7  -4 315.364 16.7922   4
  -1   7  -4 332.149 21.4893   1
  -1   7  -4 304.043 20.9261   1
  -1   7  -4 312.329 24.9636   8
   1   7   4 320.979 12.5943   1
  -1   7  -4 307.026 14.0888   7
   1   7   4 250.788 22.4052   9
  -1   7  -4 265.484 25.1490  14
   1   7   4 327.040 12.5603   1
   2   7   4 208.671 11.8289   1
   2   7   4 211.052 21.4076   9
  -2   7  -4 235.670 18.5371   1
  -2   7  -4 180.627 21.9812  14
  -2   7  -4 186.283 20.6288   8
   2   7   4 211.025 21.6049   7
   2   7   4 203.516 11.1830   1
   3  -7   4 89.6649 15.0187   5
  -3   7  -4 71.0817 18.6590  14
  -3   7  -4 94.9897 14.5976   1
  -3   7  -4 77.6164 16.3885   8
   3   7   4 89.2055 16.2842   9
   3   7   4 69.4185 16.0744   7
   3   7   4 82.9854 9.33889   1
   4  -7   4 518.050 32.8844   5
   4   7   4 469.995 24.0720   1
  -4   7  -4 533.872 36.3313  14
   4   7   4 526.968 32.5311   9
   4   7   4 449.185 31.5565   7
  -4   7  -4 479.171 29.0639   1
  -4   7  -4 446.164 32.2285   8
   5  -7   4 9.14066 15.5934   5
   5   7   4 5.02522 12.0141   9
   5   7   4 16.9186 15.6131   7
  -5   7  -4 -12.779 14.8418   8
  -5   7  -4 6.18982 12.6030   1
  -5   7  -4 33.8904 17.7360  14
   5   7   4 11.6022 9.92967   1
  -6  -7  -4 3.68956 18.3253  13
   6  -7   4 8.38718 12.2532   5
  -6   7  -4 -4.8536 15.1084   8
   6   7   4 12.3665 11.6224   1
   6   7   4 20.0352 16.6165   7
  -6   7  -4 -17.655 16.3738  14
   6   7   4 18.9356 12.5772   9
  -6   7  -4 6.65718 15.0043   1
   7  -7   4 -16.973 18.0915   3
   7  -7   4 24.4954 18.8726   5
   7   7   4 32.8441 14.3657   1
   7   7   4 23.1392 12.4485   9
  -7   7  -4 30.0333 17.3392   1
  -7   7  -4 34.4848 20.4159  14
   7   7   4 7.24609 17.4688   7
  -7   7  -4 11.6637 15.9962   8
  -8  -7  -4 -3.3455 22.2869   2
   8  -7   4 12.1988 20.4181   3
  -8   7  -4 -2.4907 19.5566  14
  -8   7  -4 15.7228 16.9208   1
   8   7   4 15.4551 20.4302   7
   8   7   4 -3.7866 15.4512   1
   9  -7   4 4.97908 21.3512   3
  -9  -7  -4 32.6194 25.9565   2
   9   7   4 11.5315 22.2146   7
   9   7   4 0.57762 17.5987   1
  -9   7  -4 -6.6203 19.5891   1
  -9   7  -4 -29.120 18.4738  14
 -10  -7  -4 71.6051 29.8610   2
  10  -7   4 118.845 27.5611   3
 -10   7  -4 104.029 27.7965  14
 -10   7  -4 110.705 25.5836   1
  10   7   4 130.555 28.8879   7
  10   7   4 119.217 24.5693   1
 -11  -7  -4 63.6300 30.0624   2
  11  -7   4 6.69192 23.7386   3
  11   7   4 1.88066 25.5342   7
  11   7   4 -16.016 20.8670   1
 -11   7  -4 -23.881 21.8155   1
  12  -8  -4 -2.2001 18.8187   3
 -12  -8   4 42.6921 23.7780   2
  12   8  -4 -0.9501 25.2404   1
 -12   8   4 -10.193 21.9512   1
  12   8  -4 -4.3576 22.2738   7
  11  -8  -4 6.17824 23.6567   3
 -11  -8   4 26.6777 23.4815   2
 -11   8   4 11.4762 20.4820   1
  11   8  -4 10.1185 23.3208   7
  11   8  -4 66.7946 26.2376   1
 -11   8   4 15.8070 28.6971   6
  10  -8  -4 -3.1461 22.8108   3
 -10  -8   4 11.2765 23.6235   2
  10   8  -4 -15.287 20.3377   1
 -10   8   4 -5.7082 16.8418   1
  10   8  -4 34.0213 19.4886   7
 -10   8   4 -28.428 23.7841   6
  -9  -8   4 31.8656 23.4522   2
   9  -8  -4 60.3112 18.8242   3
   9   8  -4 32.6872 20.8891   1
   9   8  -4 30.4106 19.1494   7
  -9   8   4 43.1531 25.2505   6
  -9   8   4 32.5857 16.1906   1
   8  -8  -4 0.48806 19.6685   3
  -8  -8   4 57.8554 20.8068   2
  -8   8   4 -2.4178 13.5487   1
   8   8  -4 20.9710 18.0298   1
   8   8  -4 3.69072 13.8351   7
  -8   8   4 22.5072 20.4331  12
  -8   8   4 -11.560 20.2785   6
  -7  -8   4 51.4064 20.2080   2
  -7   8   4 41.6510 13.4644   1
  -7   8   4 37.7140 19.1187  12
  -7   8   4 12.8874 21.0074   6
   7   8  -4 38.9539 16.3928   1
   7   8  -4 11.2458 12.6412   7
  -6  -8   4 50.5808 19.4720   2
  -6   8   4 78.3529 12.9081   1
  -6   8   4 77.1543 16.6150  14
   6   8  -4 60.3807 15.9659   1
   6   8  -4 70.9524 14.2990   7
  -6   8   4 99.8563 23.5085   6
  -6   8   4 38.1751 18.5434  12
  -5  -8   4 -5.7754 16.8436   2
   5   8  -4 15.5123 12.5687   1
  -5   8   4 22.3592 13.5544  14
  -5   8   4 19.7646 16.3618  12
  -5   8   4 -26.417 15.4010   6
   5   8  -4 13.0855 11.2104   7
  -5   8   4 10.1821 8.64083   1
  -5   8   4 8.27369 9.81930   8
  -4  -8   4 -3.4869 15.0514   2
  -4   8   4 3.17367 6.72329   1
  -4   8   4 -18.295 14.4521   6
  -4   8   4 10.2461 14.1499  12
  -4   8   4 -9.7156 10.0975   8
  -4   8   4 0.50327 10.6176  14
   4   8  -4 3.22593 11.2944   1
   4   8  -4 -8.7730 15.5742   8
   4   8  -4 -5.5387 8.52262   7
   3   8  -4 6.82431 12.1138   8
   3   8  -4 -1.0945 8.15970   7
  -3   8   4 -20.265 12.1506  14
   3   8  -4 7.33474 15.1101  14
  -3   8   4 30.5696 16.7367   6
   3   8  -4 26.3252 11.5279   1
  -3   8   4 10.7571 11.1924   8
  -3   8   4 -6.9185 14.6543  12
  -3   8   4 10.5123 5.10934   1
  -2   8   4 292.086 20.7562   8
  -2   8   4 278.822 11.6224   1
  -2   8   4 255.571 22.3562  14
  -2   8   4 316.914 25.5354  12
   2   8  -4 297.526 26.5251   8
   2   8  -4 276.288 21.4532   1
   2   8  -4 286.245 26.6018  14
  -2   8   4 274.027 11.0903   1
   2   8  -4 248.550 15.4681   7
  -2   8   4 231.123 23.9049   6
   1   8  -4 13.2874 14.8383   8
   1   8  -4 5.86595 6.37090   7
   1   8  -4 14.6840 15.0451  14
  -1   8   4 -10.204 10.6835  14
  -1   8   4 11.7968 13.5346  12
   1   8  -4 -11.598 9.87250   1
   0   8  -4 32.7698 15.9931  14
   0   8  -4 45.5361 12.1746   1
   0   8   4 39.3182 13.5597  14
   0   8  -4 46.7625 7.10044   7
   0   8  -4 72.6362 17.1976   8
   0   8   4 57.3168 14.2387  12
  -1   8  -4 35.7518 16.3686   8
   1   8   4 17.1407 13.4793   9
   1   8   4 29.4100 3.13827   1
  -1   8  -4 18.8359 11.2360   1
   1   8   4 14.6931 12.1665  12
   1   8   4 41.5159 14.9045  14
   1   8   4 28.5817 14.2797   7
   1   8   4 35.2709 3.20189   1
  -1   8  -4 28.2894 16.3594  14
  -1   8  -4 33.7503 6.48807   7
   2   8   4 15.2276 13.8581   7
   2   8   4 21.7193 13.7277   9
  -2   8  -4 16.2331 11.3854   1
   2   8   4 43.9173 6.25037   1
  -2   8  -4 -4.3133 14.7054  14
  -2   8  -4 1.93988 14.5407   8
   3   8   4 93.7892 17.7086   9
  -3   8  -4 100.708 21.2330  14
  -3   8  -4 114.692 19.3107   8
  -3   8  -4 87.0362 14.8282   1
   3   8   4 80.9132 9.66528   1
   3   8   4 65.7613 17.2146   7
   4  -8   4 78.5059 17.0798   5
  -4   8  -4 107.697 21.9348  14
  -4   8  -4 87.9548 18.9686   8
   4   8   4 135.868 20.8028   9
   4   8   4 126.458 20.8566   7
   4   8   4 112.470 12.4158   1
  -4   8  -4 117.808 16.6915   1
   5  -8   4 18.6112 14.3386   5
  -5   8  -4 11.8183 18.2444  14
  -5   8  -4 17.7395 14.7273   1
   5   8   4 26.1352 10.9793   1
   5   8   4 13.1486 15.7585   7
   5   8   4 23.3690 13.4742   9
  -5   8  -4 16.0343 15.6511   8
   6  -8   4 74.7567 22.0310   5
  -6   8  -4 57.8474 22.1655  14
   6   8   4 56.4364 14.2224   1
  -6   8  -4 76.2678 20.2936   8
  -6   8  -4 56.5697 17.8335   1
   6   8   4 58.7449 19.5629   7
   7  -8   4 168.538 27.3609   5
   7   8   4 103.385 23.7853   7
  -7   8  -4 177.363 29.0612  14
   7   8   4 125.437 18.9969   1
  -7   8  -4 131.421 22.2463   8
  -7   8  -4 156.186 23.6085   1
   8  -8   4 87.7847 24.8699   3
   8   8   4 88.3893 19.5283   1
  -8   8  -4 41.3600 19.0064   1
   8   8   4 73.1033 23.6518   7
  -8   8  -4 110.725 26.8650  14
   9  -8   4 25.1325 18.5557   3
  -9  -8  -4 27.6846 27.4736   2
  -9   8  -4 24.4152 20.6106   1
   9   8   4 11.9556 18.3739   1
  -9   8  -4 8.51822 23.2452  14
   9   8   4 -9.6290 22.2283   7
  10  -8   4 76.4924 27.8597   3
 -10  -8  -4 48.5195 30.4868   2
  10   8   4 97.5326 28.7929   7
  10   8   4 -13.278 20.7065   1
 -10   8  -4 21.3920 22.2328   1
  11  -8   4 106.260 26.3765   3
 -11  -8  -4 114.206 35.8815   2
  11   8   4 154.248 33.4714   7
 -11   8  -4 129.635 30.1418   1
  11   8   4 107.198 27.0558   1
  11  -9  -4 2.03763 25.0134   3
 -11  -9   4 34.0299 25.5027   2
 -11   9   4 -6.8063 19.5254   1
  11   9  -4 -23.865 23.3822   1
 -11   9   4 -5.0188 27.5691   6
  11   9  -4 -8.7878 22.7665   7
  10  -9  -4 302.767 32.3870   3
 -10  -9   4 287.147 35.6387   2
 -10   9   4 275.247 28.8341   1
  10   9  -4 266.610 29.6162   7
 -10   9   4 234.253 38.9702   6
  10   9  -4 258.817 32.9134   1
  -9  -9   4 212.542 32.2031   2
   9  -9  -4 213.438 31.5510   3
  -9   9   4 189.224 24.0262   1
  -9   9   4 185.081 34.2865   6
   9   9  -4 131.247 26.1193   1
   9   9  -4 218.293 27.7175   7
  -8  -9   4 -0.2226 21.3861   2
  -8   9   4 17.3527 23.2821   6
   8   9  -4 -7.1447 15.7495   7
   8   9  -4 43.9123 20.2213   1
  -8   9   4 29.2183 14.7788   1
  -7  -9   4 197.421 28.7138   2
   7   9  -4 218.498 22.7537   7
  -7   9   4 167.861 30.7806   6
  -7   9   4 228.053 20.4611   1
   7   9  -4 162.024 23.7503   1
  -6  -9   4 766.194 46.6290   2
  -6   9   4 762.766 49.3945   6
   6   9  -4 766.150 38.2945   7
   6   9  -4 826.629 42.3815   1
  -6   9   4 772.843 48.3360  12
  -6   9   4 720.422 35.1004   1
  -5  -9   4 9.46726 19.0136   2
  -5   9   4 20.2839 16.0625  14
  -5   9   4 14.3907 19.9476   6
   5   9  -4 -24.661 17.4129   8
  -5   9   4 17.2319 9.19529   1
   5   9  -4 11.5574 12.0459   7
  -5   9   4 -2.8539 16.5690  12
   5   9  -4 -0.0600 13.1930   1
  -4  -9   4 144.269 27.7758   2
   4   9  -4 125.436 14.8737   7
  -4   9   4 88.1964 16.1697   8
  -4   9   4 152.371 11.7418   1
  -4   9   4 151.424 21.6683  14
   4   9  -4 95.8462 22.8274   8
  -4   9   4 131.479 22.1288  12
   4   9  -4 146.851 18.0323   1
   4   9  -4 140.505 24.2711  14
  -4   9   4 188.218 25.9177   6
   3   9  -4 1687.47 77.9214  14
  -3   9   4 1701.55 70.5401   8
   3   9  -4 1751.63 71.0634   1
  -3   9   4 1962.28 77.9845  12
   3   9  -4 1874.10 77.6971   8
  -3   9   4 1783.47 74.1441  14
  -3   9   4 1845.25 62.0189   1
  -3   9   4 1906.73 79.0872   6
   2   9  -4 300.423 23.5029   1
  -2   9   4 285.087 27.2833   6
  -2   9   4 249.474 22.3994   8
  -2   9   4 241.608 24.9634  12
   2   9  -4 186.108 25.8530  14
  -2   9   4 238.463 25.6083  14
   2   9  -4 294.256 26.4668   8
   1   9  -4 11.2507 16.8062   8
  -1   9   4 5.95727 14.9757  12
   1   9  -4 -8.8409 11.4129  14
   1   9  -4 2.51485 11.3987   1
  -1   9   4 1.56240 15.4350  14
  -1   9   4 23.0505 15.1307   8
   0   9   4 895.014 47.8927  14
   0   9   4 885.472 43.3990  12
   0   9   4 875.044 46.1279   7
   0   9  -4 858.140 46.1395  14
   0   9  -4 906.439 40.5154   1
   0   9  -4 887.476 46.7149   8
  -1   9  -4 495.124 36.8258   8
  -1   9  -4 606.918 39.2720  14
   1   9   4 491.398 34.1076   9
   1   9   4 519.855 34.8168  14
   1   9   4 493.208 31.8491  12
  -1   9  -4 451.605 28.2034   1
   1   9   4 506.009 33.6629   7
   2   9   4 49.7404 16.4692   7
   2   9   4 37.3700 5.88557   1
  -2   9  -4 66.8600 19.5528  14
  -2   9  -4 57.5100 13.6287   1
   2   9   4 37.7224 13.0086  12
  -2   9  -4 21.5731 17.1352   8
   2   9   4 36.2649 16.1403   9
   2   9   4 54.7196 18.4862  14
   3   9   4 658.252 40.8131   7
   3   9   4 768.971 30.2163   1
  -3   9  -4 748.254 46.9249  14
  -3   9  -4 652.823 41.3310   8
  -3   9  -4 741.279 37.0082   1
   3   9   4 834.632 44.2681   9
   4  -9   4 901.487 51.8160   5
  -4   9  -4 967.679 44.7011   1
   4   9   4 926.979 38.6263   1
   4   9   4 936.597 49.1166   9
   4   9   4 927.316 48.9536   7
  -4   9  -4 965.759 54.9774  14
  -4   9  -4 962.991 49.6229   8
   5  -9   4 30.6333 20.9582   5
  -5   9  -4 -0.4503 18.7890   8
  -5   9  -4 11.8602 20.6023  14
  -5   9  -4 30.0487 15.7246   1
   5   9   4 37.0824 20.5096   7
   5   9   4 9.72029 11.0220   1
   6  -9   4 17.0363 16.8566   5
   6   9   4 24.5906 13.5041   1
  -6   9  -4 -1.0340 16.7968   1
  -6   9  -4 -0.0566 18.5654   8
  -6   9  -4 2.06328 21.1721  14
   6   9   4 -1.5584 18.2998   7
   7  -9   4 251.874 30.1827   5
   7   9   4 322.892 27.0288   1
  -7   9  -4 363.216 38.9403  14
  -7   9  -4 349.137 30.7079   1
   7   9   4 287.482 32.5117   7
   8  -9   4 26.3915 22.9132   3
  -8   9  -4 38.5936 24.1265  14
   8   9   4 40.3190 24.2363   7
   8   9   4 29.3596 18.1936   1
  -8   9  -4 48.8729 22.0911   1
   9  -9   4 36.6589 27.5951   3
  -9  -9  -4 21.1174 30.3007   2
   9   9   4 29.9514 25.0441   7
  -9   9  -4 35.7383 23.0837   1
   9   9   4 18.7577 19.9363   1
 -10  -9  -4 117.248 35.8311   2
  10  -9   4 114.525 32.4153   3
 -10   9  -4 71.7500 25.2355   1
  10   9   4 77.2343 28.9368   7
  10   9   4 86.1728 25.5711   1
  10 -10  -4 35.6693 28.8364   3
 -10 -10   4 36.1856 28.3352   2
 -10  10   4 23.8606 29.3090   6
  10  10  -4 6.82014 23.9137   1
 -10  10   4 27.0907 19.7748   1
  -9 -10   4 42.4060 27.1650   2
  -9  10   4 3.20460 17.1586   1
   9  10  -4 -9.3373 22.3661   1
  -9  10   4 6.47666 27.2608   6
  -8 -10   4 86.0350 27.9272   2
  -8  10   4 72.2365 17.7967   1
  -8  10   4 34.0987 27.4719   6
   8  10  -4 67.9951 21.8561   1
  -7 -10   4 207.715 31.1216   2
  -7  10   4 239.929 34.6548   6
   7  10  -4 232.213 26.5462   1
  -7  10   4 190.901 20.1787   1
  -6 -10   4 93.4601 25.9742   2
   6  10  -4 136.353 21.3533   1
  -6  10   4 104.468 14.4212   1
   6  10  -4 127.222 28.3467   8
  -6  10   4 75.4750 25.6760   6
  -5 -10   4 70.7978 23.5384   2
  -5  10   4 83.4387 11.3424   1
  -5  10   4 71.8645 22.6702  12
   5  10  -4 68.9568 24.5037   8
   5  10  -4 86.1086 18.1337   1
  -5  10   4 79.8361 24.8228   6
   4  10  -4 423.543 30.3579   1
  -4  10   4 436.692 38.4214   6
  -4  10   4 377.298 34.2877  12
   4  10  -4 422.610 38.6792  14
   4  10  -4 394.491 37.1372   8
  -4  10   4 436.967 34.6714  14
  -4  10   4 413.138 19.3129   1
  -3  10   4 -0.4778 14.5408   8
   3  10  -4 12.8652 13.5282   1
  -3  10   4 0.96885 16.6598  12
  -3  10   4 0.76539 18.2331   6
  -3  10   4 1.55469 14.7591  14
   3  10  -4 -38.320 17.9263   8
   3  10  -4 42.8460 20.8374  14
  -2  10   4 273.416 30.3194   6
  -2  10   4 348.072 29.0546   8
   2  10  -4 309.084 25.0415   1
  -2  10   4 355.850 30.8823  12
   2  10  -4 369.103 33.7598   8
  -2  10   4 358.505 30.5774  14
   2  10  -4 290.173 32.6444  14
   1  10  -4 206.781 19.9088   1
  -1  10   4 211.405 24.5468  12
  -1  10   4 235.155 26.2450  14
   1  10  -4 166.451 26.4580   8
  -1  10   4 194.236 25.0831   8
   1  10  -4 203.461 28.1558  14
   0  10  -4 40.1800 21.2291  14
   0  10  -4 45.3507 13.2504   1
   0  10   4 69.3371 21.3602   8
   0  10   4 44.2955 17.9687  14
   0  10   4 63.4685 19.1828  12
   0  10   4 57.6147 19.9991   7
   0  10  -4 26.8951 19.6501   8
  -1  10  -4 438.691 35.3517   8
   1  10   4 461.952 33.1074  12
   1  10   4 417.161 34.6087   7
   1  10   4 424.208 36.3165  14
  -1  10  -4 407.426 37.4283  14
  -1  10  -4 396.033 26.1242   1
   1  10   4 389.980 33.6044   9
  -2  10  -4 79.5949 15.5136   1
  -2  10  -4 75.5011 23.2506  14
   2  10   4 60.9779 21.0874  14
  -2  10  -4 114.095 25.2533   8
   2  10   4 118.481 21.4771   9
   2  10   4 78.4265 21.4400   7
   2  10   4 104.262 19.7836  12
  -2  10  -4 96.1969 24.6456  12
   3  10   4 165.275 27.5680  14
  -3  10  -4 208.703 30.0732  12
   3  10   4 146.222 22.4069   9
   3  10   4 210.165 25.3382   7
  -3  10  -4 191.975 28.1361   8
  -3  10  -4 188.127 28.8218  14
  -3  10  -4 213.121 20.7764   1
   4  10   4 40.6914 10.6275   1
  -4  10  -4 33.1091 21.9231   8
   4  10   4 73.5141 20.8718   7
  -4  10  -4 30.7586 15.4702   1
  -4  10  -4 50.2915 23.2233  14
   5 -10   4 91.3613 26.9157   5
   5  10   4 102.893 14.7424   1
  -5  10  -4 101.403 24.6284   8
   5  10   4 89.5821 22.0858   7
  -5  10  -4 73.7254 18.4750   1
  -5  10  -4 108.613 26.9515  14
   6 -10   4 133.674 29.2651   5
   6  10   4 108.843 17.4880   1
  -6  10  -4 127.524 21.7774   1
  -6  10  -4 140.444 32.7239  14
   6  10   4 161.773 26.6352   7
   7  10   4 22.1274 16.3140   1
  -7  10  -4 -10.055 17.8032   1
   7  10   4 -19.914 19.9804   7
  -8  10  -4 392.412 35.3066   1
   8  10   4 296.726 29.7219   1
   8  10   4 363.815 38.4952   7
   9  10   4 58.9194 27.3338   7
  -8 -11   4 84.6879 29.6838   2
  -8  11   4 124.443 34.2841   6
   8  11  -4 90.6009 24.4113   1
  -8  11   4 111.644 18.8331   1
  -7 -11   4 37.4049 26.7635   2
  -7  11   4 13.4308 26.6314   6
  -7  11   4 19.4583 12.2303   1
   7  11  -4 33.5658 20.0286   1
  -6 -11   4 44.1112 25.8766   2
   6  11  -4 6.91087 17.1723   1
  -6  11   4 37.4387 26.0448   6
   6  11  -4 -3.3239 25.1437   8
  -5  11   4 197.333 33.0150   6
   5  11  -4 194.018 23.4896   1
   5  11  -4 161.458 31.5797   8
  -4  11   4 254.361 32.9807   6
   4  11  -4 230.530 24.2078   1
   4  11  -4 262.409 34.6633   8
  -3  11   4 28.1062 18.4700  14
   3  11  -4 38.1100 19.2820   8
  -3  11   4 15.0460 16.6136   8
   3  11  -4 18.3370 14.6751   1
  -3  11   4 12.5644 21.4613   6
  -2  11   4 53.5964 20.9020   8
   2  11  -4 67.6080 15.6316   1
  -2  11   4 17.9916 20.8598   6
  -2  11   4 87.0649 22.2149  12
   2  11  -4 53.6726 24.1662   8
  -2  11   4 64.2778 20.9985  14
  -1  11   4 142.507 25.5647  14
  -1  11   4 197.693 27.3950   8
  -1  11   4 183.117 26.5458   7
   1  11  -4 149.793 28.3939   8
   1  11  -4 176.706 18.8773   1
  -1  11   4 103.024 21.9458  12
   0  11  -4 69.6500 14.5482   1
   0  11   4 94.5103 22.3738   7
   0  11   4 67.7191 19.5046   9
   0  11   4 54.6838 20.6947  12
   0  11  -4 95.3781 23.9420   8
   0  11   4 96.2873 24.3958   8
   0  11   4 95.5237 22.8781  14
  -1  11  -4 37.7425 21.8117   8
   1  11   4 14.4610 18.4328   7
   1  11   4 8.46028 17.7598   9
   1  11   4 20.2205 18.1606  12
  -1  11  -4 20.4461 12.7867   1
   1  11   4 28.5821 21.0494   8
   1  11   4 -5.5380 21.6060  14
   2  11   4 38.2623 23.6521   8
   2  11   4 98.8852 21.0783   7
  -2  11  -4 61.4714 14.6888   1
   2  11   4 64.2213 22.8518  14
  -2  11  -4 60.9739 25.8541   8
   2  11   4 96.8289 20.7760  12
  -3  11  -4 58.9456 15.5913   1
   3  11   4 71.6738 21.1149   7
  -3  11  -4 35.1455 21.8782   8
  -4  11  -4 59.4153 17.2472   1
   4  11   4 9.47110 18.9211   7
  -4  11  -4 26.7541 25.8821   6
  -4  11  -4 37.2317 22.3175   8
   5 -11   4 86.2923 33.0565   5
   5  11   4 53.9350 24.5059   7
  -5  11  -4 39.0662 17.4507   1
   6 -11   4 96.0610 30.4809   5
   6  11   4 62.1089 23.7311   7
  -6  11  -4 49.9442 19.8935   1
   7  11   4 -23.815 20.5704   7
  -7  11  -4 -14.224 18.5343   1
  -6 -12   4 -14.347 30.6457   2
  -6  12   4 -5.6801 26.2324   6
   6  12  -4 -12.892 26.9170   8
   6  12  -4 26.3236 18.8558   1
   5  12  -4 54.5549 18.2211   1
   5  12  -4 24.6238 28.0216   8
  -5  12   4 23.3988 27.2607   6
   4  12  -4 180.848 33.8811   8
  -4  12   4 149.640 34.4041   6
   4  12  -4 168.962 21.6400   1
  -3  12   4 47.9543 26.2157   6
   3  12  -4 35.8887 11.8562   1
   3  12  -4 58.6766 27.7445   8
   2  12  -4 18.8643 28.6903   8
  -2  12   4 28.0875 21.3908   8
  -2  12   4 32.1734 23.7550   6
   1  12  -4 8.66777 23.1109   8
  -1  12   4 7.12468 20.0760   8
  -1  12   4 -7.1022 23.6898   6
  -1  12   4 -11.604 16.6227  14
   0  12  -4 7.45100 23.0951   8
   0  12   4 -1.0797 23.8096   8
  -1  12  -4 172.458 17.8952   1
   1  12   4 132.475 28.0328   8
   1  12   4 145.965 27.9651  12
  -1  12  -4 144.475 28.9692   8
  -2  12  -4 22.3459 13.8128   1
   2  12   4 44.8749 19.4632   7
  -2  12  -4 24.1105 22.9561   8
   2  12   4 7.55395 23.8143   8
   3  12   4 -51.545 24.0320   8
   3  12   4 -23.995 20.2223   7
  -3  12  -4 7.68067 22.0635   8
  -3  12  -4 -15.715 13.8486   1
   4  12   4 181.100 35.7399   8
  -4  12  -4 217.425 39.8179   6
  -4  12  -4 202.820 22.8900   1
   4  12   4 191.140 29.7578   7
   5  12   4 136.404 29.5061   7
  -5  12  -4 43.5253 36.4207   6
  -5  12  -4 87.8710 20.0641   1
  -3  13   4 359.747 45.1675   6
   3  13  -4 399.340 44.7715   8
   2  13  -4 1.59350 26.8169   8
  -2  13   4 0.54871 28.8875   6
  -1  13   4 58.4301 30.4136   6
   1  13  -4 57.1785 29.1169   8
  -1  13   4 42.6589 22.6814   8
   0  13  -4 170.139 33.1212   8
   0  13   4 113.967 32.4908   6
   0  13   4 140.929 29.3186   8
  -1  13  -4 68.8795 28.4965   8
   1  13   4 167.402 32.1712   8
  -2  13  -4 71.8056 31.0281   8
   2  13   4 94.5627 30.4011   8
  15   0  -5 8.42839 26.6677  10
  14   0  -5 15.4209 24.1090  10
  13   0  -5 33.3419 22.7412  10
  13   0  -5 55.9619 26.5454   7
 -12   0   5 -3.6247 11.6231   2
  12   0  -5 28.9808 22.7364   7
  12   0  -5 -4.7055 19.0282  10
 -11   0   5 3.12596 10.8691   2
  11   0  -5 -3.2201 16.4647  10
  11   0  -5 -10.697 19.0091   7
 -10   0   5 4.63282 9.34913   2
  10   0  -5 -0.5206 12.9443   7
  10   0  -5 -2.4113 14.3079  10
   9   0  -5 -8.2558 9.08646  10
   9   0  -5 6.72191 14.8797   7
  -9   0   5 -1.9430 7.53155   2
  -8   0   5 -0.4938 6.71235   2
   8   0  -5 -10.012 10.7152  10
   8   0  -5 -0.1160 12.9991   7
   7   0  -5 6.59378 11.1094  12
  -7   0   5 7.96239 5.76128   2
   7   0  -5 5.38077 9.52926  10
   7   0  -5 -1.2343 11.1800   7
  -6   0   5 -1.8834 4.30596   2
   6   0  -5 7.52060 7.82409  10
   6   0  -5 0.96339 9.42776  12
   6   0  -5 3.42727 9.24294   7
   5   0  -5 4.27617 8.39407  12
  -5   0   5 -4.2923 3.09254   2
   5   0  -5 -2.8974 6.06822  10
   5   0  -5 -4.3001 7.32564   7
  -5   0   5 -2.5772 8.80553   6
  -4   0   5 1.98338 2.74891   2
  -4   0   5 -12.156 7.07662   6
   4   0  -5 -0.0360 5.21114  10
   4   0  -5 0.45131 6.34688   7
   3   0  -5 -3.6722 4.04136  10
  -3   0   5 7.87969 7.17197  12
  -3   0   5 5.48203 3.59242   8
  -3   0   5 0.17191 6.00386   6
   2   0  -5 1.28485 3.86016  10
  -2   0   5 8.55314 5.90856  12
  -2   0   5 -0.9782 3.91121   1
   2   0  -5 9.12815 5.83026   4
  -2   0   5 2.12093 2.69590  14
  -2   0   5 0.38214 3.46886   8
  -2   0   5 7.52549 5.17342   6
  -1   0   5 9.96937 4.21144  14
  -1   0   5 8.32747 4.37830   6
   1   0  -5 4.61787 4.61718   9
  -1   0   5 2.14167 4.57527   8
   1   0  -5 7.26232 5.27565   4
   1   0  -5 19.6160 5.14818   1
  -1   0   5 8.43020 5.25728  12
   1   0  -5 16.0905 5.41798  10
  -1   0   5 3.88112 4.13120   1
  -1   0   5 2.95103 2.56091  11
   0   0  -5 -3.8159 4.82693   9
   0   0   5 -6.1749 4.30147   1
   0   0  -5 0.53191 4.27975   1
   0   0  -5 0.22341 4.56610   4
   0   0   5 -5.4765 4.33103  14
   0   0   5 5.16798 5.76042   8
   1   0   5 -0.1899 6.05590  14
   1   0   5 1.38942 3.47594   5
  -1   0  -5 2.63714 4.39489   4
   1   0   5 1.16153 4.44625   1
  -1   0  -5 -0.9952 4.70294  13
   2   0   5 1.55192 3.08162   5
   2   0   5 5.28239 7.10161   9
  -2   0  -5 2.31424 5.71459   8
   2   0   5 15.7923 6.40275  14
  -2   0  -5 -7.5110 5.92683  13
   3   0   5 -2.1922 7.05823   9
   3   0   5 -1.3918 3.09953   5
  -3   0  -5 10.8145 6.48141  13
   4   0   5 -6.1845 8.03824   9
  -4   0  -5 5.67750 7.79775  13
   5   0   5 2.60029 10.1480   9
  -5   0  -5 3.32344 8.26670  13
  -6   0  -5 12.0587 9.53711  13
   6   0   5 6.95633 11.7536   9
   6   0   5 0.16965 7.97778   3
   6   0   5 -3.9510 5.43899  12
   7   0   5 3.23877 6.94795  12
  -7   0  -5 15.3986 15.8867   2
  -7   0  -5 2.24832 10.0540  13
   7   0   5 -7.2439 8.35839   3
   7   0   5 15.0530 14.8643   9
  -8   0  -5 5.12745 10.8047  13
   8   0   5 -8.4237 13.3168   9
  -8   0  -5 5.21995 16.8709   2
   8   0   5 0.96739 7.65268  12
   8   0   5 -4.2300 9.03379   3
  -9   0  -5 7.05630 17.8471   2
   9   0   5 4.39995 15.2792   9
  -9   0  -5 5.39987 11.5302  13
   9   0   5 -1.2724 12.1720   3
  10   0   5 -5.4340 10.7071   3
 -10   0  -5 -19.931 12.0044  13
 -10   0  -5 -47.462 17.3850   2
  11   0   5 6.93610 11.9182   3
 -11   0  -5 21.5826 21.3574   2
 -12   0  -5 49.1734 23.8212   2
 -13   0  -5 -13.379 23.1716   2
  15  -1  -5 -14.910 26.7488  10
  15   1  -5 -18.994 24.8243  10
  15   1  -5 -19.098 27.8914   7
  14  -1  -5 11.4748 19.4935  10
  14   1  -5 42.2673 28.4658   7
  14   1  -5 -59.751 23.9770  10
  13  -1  -5 -8.6200 21.7148  10
 -13  -1   5 8.30305 14.4235   2
  13   1  -5 9.00306 21.3633  10
  13   1  -5 -3.4804 23.5542   7
 -12  -1   5 10.4899 13.4897   2
  12  -1  -5 29.9265 14.7375   3
  12  -1  -5 17.3532 15.9110  10
  12   1  -5 2.40947 17.4961  10
  12   1  -5 14.8635 22.2927   7
  11  -1  -5 293.475 23.3393   3
  11  -1  -5 218.473 27.2364  10
 -11  -1   5 275.796 21.7766   2
  11   1  -5 287.266 26.8915  10
  11   1  -5 313.235 30.9795   7
 -11   1   5 298.463 19.4748   2
 -10  -1   5 16.8876 10.6125   2
  10  -1  -5 16.5834 11.0617   3
  10  -1  -5 2.93645 15.5321  10
 -10   1   5 13.6897 8.94491   2
  10   1  -5 -4.0715 13.3410  10
  10   1  -5 -2.2104 16.3459   7
   9  -1  -5 141.996 16.1973   3
  -9  -1   5 148.911 14.1215   2
   9  -1  -5 178.711 20.9432  10
   9   1  -5 125.847 16.9996  10
  -9   1   5 154.244 12.8477   2
   9   1  -5 150.472 20.6887   7
  -8  -1   5 714.077 30.5605   2
   8  -1  -5 738.766 31.9997   3
   8  -1  -5 757.409 36.4910  10
   8   1  -5 696.963 33.5938  10
   8   1  -5 656.117 36.3692   7
  -8   1   5 705.346 28.6478   2
   7  -1  -5 358.630 22.9423  10
   7  -1  -5 341.453 19.2416   3
  -7  -1   5 337.310 17.3534   2
   7   1  -5 368.025 27.5930  12
  -7   1   5 348.422 15.6676   2
   7   1  -5 328.969 23.2822   7
   7   1  -5 325.208 20.0367  10
   6  -1  -5 23.0728 10.8141  12
  -6  -1   5 26.8071 6.12178   2
   6  -1  -5 27.6256 9.82443  10
   6  -1  -5 14.4772 10.9045   7
   6  -1  -5 28.9417 8.95757   3
  -6   1   5 29.0514 12.6395   6
   6   1  -5 23.3682 7.66870  10
   6   1  -5 18.8660 11.2367  12
  -6   1   5 32.1794 4.65229   2
   6   1  -5 20.2447 9.67697   7
   5  -1  -5 1402.48 54.2497  10
   5  -1  -5 1452.54 53.0297   3
  -5  -1   5 1492.09 50.8336   2
   5   1  -5 1414.56 52.2191  10
  -5   1   5 1469.06 48.5831   2
  -5   1   5 1455.69 58.0692   6
   5   1  -5 1435.14 54.4169   7
   5   1  -5 1414.62 58.8727  12
  -4  -1   5 4537.17 161.409   6
   4  -1  -5 4626.09 157.200  10
  -4  -1   5 4647.30 154.070   2
   4   1  -5 4730.51 156.926   7
   4   1  -5 4820.17 155.237  10
  -4   1   5 4732.20 151.475   2
   4   1  -5 4409.48 161.361  12
  -4   1   5 4692.11 160.459   6
  -4   1   5 4670.90 160.561  12
  -3  -1   5 80.8022 10.5295  12
  -3  -1   5 79.8416 7.75378   8
  -3  -1   5 78.1623 9.14329  11
   3  -1  -5 81.5792 8.61629  10
  -3  -1   5 60.1045 10.3018   6
  -3  -1   5 75.7898 6.12904   2
  -3   1   5 80.0456 5.88014   8
   3   1  -5 79.2283 6.55236  10
  -3   1   5 82.2966 9.75533   6
  -3   1   5 82.5203 7.65162   1
  -3   1   5 67.9442 8.92564  12
  -3   1   5 72.1751 7.82622   1
   3   1  -5 72.3170 7.36215   7
  -2  -1   5 0.89407 4.25043  11
  -2  -1   5 5.39007 3.61221  14
  -2  -1   5 3.14206 4.16787   8
   2  -1  -5 4.95053 5.21547  10
  -2  -1   5 10.9657 6.15257   6
   2   1  -5 -0.0994 4.01183   1
   2   1  -5 4.95676 3.26084  10
  -2   1   5 3.45985 2.35207  14
   2   1  -5 -0.1050 3.87783   9
  -2   1   5 4.00337 3.88612   1
  -2   1   5 7.22278 5.40664  12
  -2   1   5 1.98683 4.11822   1
  -2   1   5 0.81502 4.64046   6
  -2   1   5 5.10230 4.15652   8
   1  -1  -5 8985.50 296.965  10
  -1  -1   5 7822.61 296.297   8
  -1  -1   5 9078.61 296.063  14
   1  -1  -5 8787.00 298.101   4
  -1  -1   5 8985.75 295.693  11
  -1   1   5 9304.60 296.207   1
  -1   1   5 9260.91 296.776   8
  -1   1   5 9056.54 295.115  14
   1   1  -5 9364.26 297.696   9
  -1   1   5 9069.62 295.951  12
   1   1  -5 9142.55 296.024   4
  -1   1   5 9186.04 296.227   1
  -1   1   5 8985.35 294.998   6
   1   1  -5 8839.18 297.501   1
   0  -1   5 -0.7271 4.69160   5
   0  -1   5 8.20496 5.39616  14
   0  -1   5 5.91274 4.23638  11
   0  -1  -5 12.8208 5.13824   4
   0   1  -5 3.31467 4.45564   9
   0   1   5 7.80592 2.38801   6
   0   1   5 5.18655 3.25501  12
   0   1   5 -2.2346 4.30379   1
   0   1  -5 4.07129 3.94409   4
   0   1  -5 9.24518 5.33935   1
   0   1   5 10.0075 5.36036   8
   0   1   5 10.3660 5.33222  14
   0   1   5 3.53169 4.10380   1
  -1  -1  -5 539.356 23.8430  13
   1  -1   5 530.662 21.8766   5
   1  -1   5 527.724 24.8746  14
  -1  -1  -5 553.175 24.0236   4
  -1   1  -5 534.496 21.1247   4
   1   1   5 549.817 26.0081   9
   1   1   5 532.545 22.2567   1
   1   1   5 529.522 23.2460   1
  -1   1  -5 523.515 25.5479   8
   1   1   5 543.372 24.3697  14
   2  -1   5 4357.39 157.503  14
   2  -1   5 4429.68 147.906   5
  -2  -1  -5 4445.16 150.810  13
  -2  -1  -5 4520.68 150.835   4
   2   1   5 4420.74 149.664   1
   2   1   5 4497.40 145.039   5
  -2   1  -5 4596.30 148.356   7
   2   1   5 4398.65 153.600   9
  -2   1  -5 4326.09 152.617   8
  -2   1  -5 4300.29 150.675  13
   2   1   5 4361.42 152.118  14
   2   1   5 4545.55 149.498   1
  -3  -1  -5 1380.21 53.7632  13
   3  -1   5 1415.79 50.7249   5
   3  -1   5 1408.08 60.7817   9
  -3   1  -5 1433.51 53.2604  13
  -3   1  -5 1431.84 57.5775  14
   3   1   5 1408.47 56.1415  14
   3   1   5 1448.17 57.1333   9
   3   1   5 1465.43 49.4565   6
  -3   1  -5 1505.29 56.7613   8
   4  -1   5 52.1934 11.8549   9
   4  -1   5 54.4915 6.69797   5
  -4  -1  -5 64.8870 10.1636  13
  -4  -1  -5 60.4797 12.2138   2
   4   1   5 54.4504 6.86300   6
  -4   1  -5 73.8440 12.5459  14
  -4   1  -5 58.7735 8.70165  13
   4   1   5 31.7576 10.1379   9
  -4   1  -5 56.8111 11.6728   8
  -5  -1  -5 416.589 22.5220  13
   5  -1   5 382.958 26.2576   9
  -5  -1  -5 368.839 25.5763   2
   5  -1   5 407.254 22.3567   3
  -5   1  -5 400.652 26.2332  14
   5   1   5 395.755 25.3023   9
   5   1   5 402.089 17.3612  12
  -5   1  -5 399.211 20.6904  13
  -6  -1  -5 1346.25 52.0012  13
   6  -1   5 1282.51 51.1308   3
  -6  -1  -5 1242.26 55.8333   2
   6  -1   5 1282.70 56.6353   9
   6   1   5 1317.55 55.8654   9
   6   1   5 1292.56 47.0248  12
   6   1   5 1215.72 49.3682   3
  -6   1  -5 1317.67 49.5956  13
  -7  -1  -5 20.3962 11.0130  13
   7  -1   5 31.4867 15.1032   9
   7  -1   5 46.9695 13.1146   3
  -7  -1  -5 -1.7664 14.5339   2
   7   1   5 39.0022 10.2346   3
   7   1   5 35.7610 7.88170  12
  -7   1  -5 34.0970 10.0955  13
   7   1   5 26.1773 13.4036   9
  -8  -1  -5 -4.2108 14.7490   2
   8  -1   5 15.4872 11.3602   3
   8  -1   5 15.8686 15.3100   9
  -8  -1  -5 15.0846 13.0450  13
   8   1   5 13.1943 13.9976   9
  -8   1  -5 10.8896 10.1212  13
   8   1   5 17.8294 10.1546   3
   8   1   5 10.1446 8.27078  12
  -9  -1  -5 426.631 35.0020   2
   9  -1   5 408.074 26.7215   3
  -9  -1  -5 453.201 28.9167  13
   9   1   5 484.942 36.0383   9
  -9   1  -5 416.446 35.6985   2
   9   1   5 428.075 24.9304   3
  -9   1  -5 404.773 24.1405  13
 -10  -1  -5 222.267 23.4136  13
  10  -1   5 258.415 22.6247   3
 -10  -1  -5 204.400 28.3944   2
  10   1   5 240.667 20.2044   3
  10   1   5 224.010 26.6981   9
 -10   1  -5 196.328 28.3786   2
 -11  -1  -5 26.0312 22.3973   2
  11  -1   5 12.4186 16.1489   3
 -11   1  -5 -3.9631 21.1196   2
 -12  -1  -5 2.54553 26.1720   2
  12  -1   5 -3.3438 11.6060   3
 -12   1  -5 40.2428 26.1396   2
 -13  -1  -5 124.650 30.3368   2
 -13   1  -5 44.1995 25.6774   2
  15  -2  -5 94.4532 33.1818  10
  15   2  -5 105.831 33.7978   7
  15   2  -5 113.318 28.4296  10
  14  -2  -5 -8.3282 25.7338  10
  14   2  -5 17.0832 21.8404  10
  14   2  -5 20.0752 26.2277   7
  13  -2  -5 153.198 22.3471   3
 -13  -2   5 152.189 20.8206   2
  13  -2  -5 89.2010 28.4823  10
  13   2  -5 110.981 24.0020  10
  13   2  -5 146.650 26.0442   7
 -12  -2   5 559.353 32.5124   2
  12  -2  -5 553.112 42.3238  10
  12  -2  -5 547.987 34.6235   3
  12   2  -5 499.967 41.3763   7
  12   2  -5 528.366 36.1767  10
  11  -2  -5 296.699 23.9518   3
  11  -2  -5 260.931 29.7709  10
 -11  -2   5 302.439 23.8272   2
  11   2  -5 296.753 26.7274  10
  11   2  -5 251.985 27.0788   7
  10  -2  -5 -7.0112 11.2237   3
  10  -2  -5 -11.093 16.9272  10
 -10  -2   5 13.2905 11.8732   2
  10   2  -5 21.7879 16.9995   7
 -10   2   5 1.99765 8.45050   2
  10   2  -5 -9.0736 12.9503  10
   9  -2  -5 516.416 33.0936  10
  -9  -2   5 430.975 24.5507   2
   9  -2  -5 485.541 27.1370   3
   9   2  -5 510.403 29.7772  10
  -9   2   5 513.108 22.8495   2
   9   2  -5 498.431 32.3299   7
   8  -2  -5 1303.16 56.4112  10
  -8  -2   5 1449.10 52.8718   2
   8  -2  -5 1422.64 54.1747   3
   8   2  -5 1327.53 53.7843  10
   8   2  -5 1381.40 57.4898   7
  -8   2   5 1332.33 49.1289   2
   7  -2  -5 218.426 17.2049   3
   7  -2  -5 207.760 19.9428  10
  -7  -2   5 219.311 15.3585   2
   7   2  -5 180.446 18.3341   7
   7   2  -5 255.580 17.6618  10
  -7   2   5 265.458 24.6145   6
  -7   2   5 232.166 11.9792   2
   7   2  -5 202.538 21.7358  12
   6  -2  -5 67.3104 10.5950   3
  -6  -2   5 56.1116 8.69159   2
  -6  -2   5 41.1818 13.6895  11
   6  -2  -5 61.0357 13.6742  12
   6  -2  -5 51.6568 12.1295  10
  -6   2   5 56.8605 14.4851   6
  -6   2   5 70.1945 5.78420   2
   6   2  -5 90.0832 14.9404  12
  -6   2   5 67.5531 11.0531   1
   6   2  -5 52.3769 8.21280  10
   6   2  -5 64.5030 11.2391   7
   5  -2  -5 5421.99 184.205   3
   5  -2  -5 5539.90 185.802  10
  -5  -2   5 5465.06 182.425   2
  -5  -2   5 5364.81 189.508  11
  -5   2   5 5534.73 184.458   1
   5   2  -5 5485.31 191.095  12
  -5   2   5 5610.63 189.015   6
  -5   2   5 5433.61 178.834   2
  -5   2   5 5397.61 188.274  12
   5   2  -5 5540.74 182.045  10
   5   2  -5 5405.28 184.402   7
   4  -2  -5 15.6882 7.28002   3
   4  -2  -5 22.8941 8.28086  10
  -4  -2   5 10.6896 8.50874  11
  -4  -2   5 6.39475 4.87494   2
   4   2  -5 8.59304 5.83176   7
   4   2  -5 -3.7143 8.20228  12
  -4   2   5 11.7896 5.99176   1
  -4   2   5 15.3909 8.16285   6
  -4   2   5 7.24584 8.12887  12
   4   2  -5 15.5259 4.53467  10
  -4   2   5 17.0685 5.68868   1
  -3  -2   5 4.19994 6.49576   6
   3  -2  -5 0.52282 4.99583  10
  -3  -2   5 0.30342 4.86963   2
  -3  -2   5 1.45398 6.61617  11
   3   2  -5 0.93355 4.50104   7
  -3   2   5 -4.1846 3.66434   1
  -3   2   5 0.91327 6.39975  12
   3   2  -5 0.93729 2.81120  10
  -3   2   5 0.70239 4.42522   1
  -3   2   5 2.83536 3.32802   8
  -3   2   5 3.61756 6.29964   6
  -2  -2   5 1525.50 55.7916  14
   2  -2  -5 1519.01 56.8272  10
  -2  -2   5 1573.92 57.3800  11
  -2   2   5 1534.07 55.7735   6
   2   2  -5 1468.21 56.4997   1
  -2   2   5 1610.99 54.6063   1
  -2   2   5 1565.43 54.5523   1
  -2   2   5 1566.49 56.3009  12
   2   2  -5 1586.09 54.8956   9
  -2   2   5 1578.31 54.2916   8
  -1  -2   5 190.335 12.2680  14
  -1  -2   5 204.601 13.9573   5
  -1  -2   5 170.950 12.4243  11
   1   2  -5 190.322 11.3677   9
  -1   2   5 192.325 9.06943  11
   1   2  -5 171.379 12.6559   1
  -1   2   5 176.480 10.4160  12
  -1   2   5 166.123 14.7312   9
  -1   2   5 173.662 9.88194   6
  -1   2   5 192.003 10.7646   8
  -1   2   5 192.616 10.6081   1
  -1   2   5 182.431 10.4896   1
   0  -2   5 477.386 21.6014  14
   0  -2   5 450.436 21.3235  11
   0  -2   5 434.280 20.6667   5
   0   2   5 492.048 17.4732  11
   0   2  -5 445.816 20.6425   9
   0   2   5 500.812 22.9793   9
   0   2   5 473.522 18.2256  12
   0   2   5 480.765 19.5855   1
   0   2   5 443.704 20.0998   1
   0   2  -5 473.725 18.4318   4
   0   2  -5 502.588 22.6074   1
   0   2   5 442.131 17.3004   6
   0   2  -5 417.618 22.2641   8
   1  -2   5 595.998 26.9903  14
   1  -2   5 509.235 23.0929   5
  -1  -2  -5 543.884 25.0705   4
   1   2   5 577.117 22.5223   1
   1   2   5 564.356 23.3547   1
  -1   2  -5 569.346 26.5487   8
  -1   2  -5 542.640 20.1904   4
   1   2   5 551.984 19.5407  12
   1   2   5 564.682 27.2742   9
   2  -2   5 695.294 27.6376   5
  -2  -2  -5 679.135 30.3141   4
  -2  -2  -5 674.192 29.4564  13
   2   2   5 641.851 22.1395   5
  -2   2  -5 669.516 25.3216   7
  -2   2  -5 693.912 32.8022  14
   2   2   5 638.470 27.1073   1
   2   2   5 640.037 31.7107   9
   2   2   5 688.971 23.5944   6
  -2   2  -5 638.251 30.8078   8
   2   2   5 667.500 26.5895   1
   3  -2   5 318.516 16.7958   5
   3  -2   5 318.954 19.3794   3
  -3  -2  -5 346.354 19.9242  13
  -3   2  -5 390.717 24.3451  14
   3   2   5 344.907 21.9262   9
  -3   2  -5 334.995 21.4851   8
   3   2   5 252.640 15.7624   1
   3   2   5 361.849 14.4414   6
  -3   2  -5 346.693 18.2183  13
   3   2   5 326.786 17.8104   1
   4  -2   5 441.790 21.0877   5
  -4  -2  -5 427.236 23.6426  13
   4  -2   5 377.564 21.4838   3
   4   2   5 441.796 22.6233   1
  -4   2  -5 389.825 27.3125  14
   4   2   5 400.323 25.0540   9
   4   2   5 428.346 16.1852  12
  -4   2  -5 451.983 25.5709   8
  -4   2  -5 440.996 21.1311  13
   4   2   5 438.867 18.8517   6
   5  -2   5 57.1140 11.8921   3
  -5  -2  -5 46.3202 11.8057  13
  -5  -2  -5 48.2407 13.3252   2
   5  -2   5 54.7638 11.9279   9
   5  -2   5 53.6115 8.92250   5
   5   2   5 55.4480 5.92289  12
  -5   2  -5 26.4761 13.7472  14
   5   2   5 59.2268 13.3117   9
  -5   2  -5 60.5160 9.14356  13
  -5   2  -5 69.0272 13.1838   8
   5   2   5 54.2361 11.2466   1
  -6  -2  -5 592.129 35.0685   2
  -6  -2  -5 629.151 32.2391  13
   6  -2   5 629.729 36.7334   9
   6  -2   5 620.092 30.3660   3
  -6   2  -5 668.699 38.6817  14
  -6   2  -5 635.040 27.9731  13
   6   2   5 630.720 25.6008  12
   6   2   5 709.477 36.1915   9
  -7  -2  -5 1085.52 50.0123   2
   7  -2   5 1084.29 45.3694   3
  -7  -2  -5 1043.44 45.7117  13
   7  -2   5 975.236 50.4649   9
  -7   2  -5 990.012 40.3521  13
   7   2   5 1016.25 39.1588  12
   7   2   5 990.473 40.5401   3
   7   2   5 1027.66 48.1940   9
  -8  -2  -5 32.5711 15.2512  13
  -8  -2  -5 31.0421 17.5371   2
   8  -2   5 10.9868 12.9603   3
   8   2   5 28.5215 8.47635  12
   8   2   5 29.7877 9.59887   3
   8   2   5 31.0829 14.6874   9
  -8   2  -5 23.4476 9.45830  13
  -9  -2  -5 139.660 19.2838  13
   9  -2   5 138.980 18.9243   3
  -9  -2  -5 164.240 25.2908   2
  -9   2  -5 140.649 13.7510  13
   9   2   5 164.916 14.8427   3
   9   2   5 191.883 24.6865   9
 -10  -2  -5 455.829 38.1157   2
 -10  -2  -5 443.512 32.9413  13
  10  -2   5 388.981 29.6280   3
  10   2   5 372.739 32.1744   9
 -10   2  -5 445.643 38.1701   2
 -11  -2  -5 218.729 31.6922   2
  11  -2   5 208.414 23.7783   3
 -11   2  -5 184.764 32.7155   2
  12  -2   5 129.058 23.2929   3
 -12  -2  -5 74.7513 28.8748   2
 -12   2  -5 115.116 27.2288   2
 -13  -2  -5 369.078 41.2340   2
 -13   2  -5 342.778 38.8056   2
  15   3  -5 79.6421 31.8602   7
  14  -3  -5 -8.4616 26.8460  10
 -14  -3   5 -9.4354 18.7089   2
  14   3  -5 22.1467 23.9687  10
  14   3  -5 33.8646 27.2992   7
  13  -3  -5 26.2519 26.1907  10
 -13  -3   5 14.8578 17.9210   2
  13  -3  -5 27.5410 17.5947   3
  13   3  -5 5.96175 17.9092  10
  13   3  -5 10.3440 22.9758   7
  12  -3  -5 31.4325 16.5818   3
 -12  -3   5 24.1465 14.8546   2
  12  -3  -5 -23.414 21.5883  10
  12   3  -5 16.5173 16.9887  10
  12   3  -5 -3.1525 20.8034   7
  11  -3  -5 12.9667 21.4090  10
  11  -3  -5 15.7725 14.2996   3
 -11  -3   5 34.7816 15.1116   2
  11   3  -5 18.2495 19.2587   7
  11   3  -5 23.3869 17.3742  10
 -10  -3   5 76.7348 14.4492   2
  10  -3  -5 67.7038 15.7652   3
  10  -3  -5 121.931 23.1481  10
 -10  -3   5 75.2447 25.1105  11
  10   3  -5 82.4476 19.3633   7
  10   3  -5 111.121 17.0226  10
  -9  -3   5 28.7721 10.9576   2
  -9  -3   5 17.8866 19.6569  11
   9  -3  -5 1.36844 11.6871   3
   9  -3  -5 -2.3168 16.2955  10
  -9   3   5 17.7378 7.06526   2
   9   3  -5 63.4180 16.8425   7
   9   3  -5 9.11108 10.7008  10
   8  -3  -5 20.7436 12.0067   3
  -8  -3   5 25.5561 18.4806  11
   8  -3  -5 15.7635 15.1644  10
  -8  -3   5 17.4334 10.7821   2
  -8   3   5 16.1943 19.1510   6
  -8   3   5 22.3371 6.83383   2
  -8   3   5 10.5923 11.8310   1
   8   3  -5 13.8753 12.7874   7
   7  -3  -5 11.5228 10.7052   3
  -7  -3   5 35.6144 17.2242  11
  -7  -3   5 24.4845 9.09494   2
   7  -3  -5 22.0217 13.8926  10
  -7   3   5 28.1952 10.7954   1
  -7   3   5 42.3767 15.2751   6
   7   3  -5 42.8764 12.3977   7
   6  -3  -5 40.8233 10.9638   3
  -6  -3   5 32.0995 9.31197   2
   6  -3  -5 25.2037 9.76198  10
  -6  -3   5 34.0579 14.5690  11
   6   3  -5 27.1449 12.4468  12
  -6   3   5 48.8574 14.8104  12
  -6   3   5 18.7814 8.87654   1
   6   3  -5 33.3889 10.1677   7
  -6   3   5 40.1884 14.2579   6
  -5  -3   5 115.278 11.7198   2
  -5  -3   5 109.376 16.5933  11
   5  -3  -5 94.3404 13.5846  10
   5  -3  -5 109.917 11.4733   3
   5   3  -5 122.619 8.93700  10
  -5   3   5 129.951 14.3696  12
   5   3  -5 118.213 16.7881  12
  -5   3   5 118.849 15.1191   6
   5   3  -5 121.136 11.9906   7
  -5   3   5 101.953 10.9931   1
  -4  -3   5 47.1486 10.4861  11
   4  -3  -5 40.2755 9.26882   3
  -4  -3   5 23.0781 7.05406   2
  -4   3   5 33.4640 4.38875  14
  -4   3   5 22.9499 5.86932   1
   4   3  -5 24.2579 10.2035  12
  -4   3   5 47.4002 10.0335  12
   4   3  -5 31.4429 4.37142  10
  -4   3   5 35.0650 9.61695   6
  -4   3   5 38.3384 3.35106   8
   4   3  -5 38.2662 7.51995   7
  -4   3   5 37.9526 7.19168   1
   4   3  -5 29.0402 8.20112   1
  -3  -3   5 10.8364 7.13401  11
  -3  -3   5 3.15012 6.11358   2
  -3   3   5 15.0849 4.66853   1
   3   3  -5 16.6716 5.09354   7
  -3   3   5 29.8639 8.21636  12
  -3   3   5 1.95045 6.81580   6
   3   3  -5 13.7956 6.91675   1
  -3   3   5 10.0099 3.57231  14
  -3   3   5 13.3077 4.04204   8
  -3   3   5 10.7729 4.93512   1
   3   3  -5 14.6689 8.76309  12
   3   3  -5 12.7043 2.05645  10
  -2  -3   5 65.2041 8.28811   2
  -2  -3   5 71.1174 8.98065  14
  -2  -3   5 53.5326 10.3386  11
  -2   3   5 66.4978 8.56465  12
   2   3  -5 60.9068 8.90142   1
  -2   3   5 75.4244 8.54166   6
  -2   3   5 63.4425 6.28340   1
  -2   3   5 63.0558 7.54026  11
   2   3  -5 53.5183 5.07558   7
   2   3  -5 63.4663 6.24355   9
  -2   3   5 67.6450 6.11897   1
  -1  -3   5 43.6952 8.11872  14
  -1  -3   5 43.4219 9.07480  11
  -1   3   5 46.2134 6.37486  11
   1   3  -5 49.6654 8.54407   1
  -1   3   5 25.7272 5.74406   6
   1   3  -5 57.1444 8.65979   1
  -1   3   5 41.8217 5.24173   1
   1   3  -5 39.9912 6.07484   9
  -1   3   5 37.7150 5.06428   1
  -1   3   5 31.2148 5.94928  12
   0  -3   5 5.64018 7.28925  11
   0  -3   5 13.5749 5.74479   5
   0  -3   5 11.2501 6.78465  14
   0   3  -5 7.40990 6.27206   1
   0   3   5 9.01804 3.95160   1
   0   3   5 3.69918 4.29889   1
   0   3   5 8.14367 4.23204  11
   0   3  -5 5.90739 7.83096   8
   0   3  -5 15.2018 7.01278   1
   0   3   5 11.2137 3.99050   6
   0   3   5 12.0405 4.46357   5
   0   3   5 7.77680 4.17878  12
   0   3   5 13.2389 7.39969   9
   1  -3   5 67.0962 9.59330   5
  -1   3  -5 85.0406 11.6777   8
  -1   3  -5 83.5768 10.5939   1
   1   3   5 73.3143 5.79010  12
   1   3   5 65.2150 7.18171   1
   1   3   5 87.0525 7.28855   1
  -1   3  -5 84.1983 4.89556   7
   1   3   5 89.0639 7.95441  11
   1   3   5 82.3474 6.17187   5
   1   3   5 47.9100 10.2711   9
   2  -3   5 59.1757 8.02227   5
  -2  -3  -5 57.9224 12.9739   4
   2   3   5 61.2728 6.88072   1
  -2   3  -5 44.9721 11.5333  14
   2   3   5 56.1240 7.36663   1
   2   3   5 71.7767 6.74358   6
   2   3   5 45.1788 4.18529  12
   2   3   5 61.3803 11.7527   9
  -2   3  -5 49.7646 5.38439   7
   2   3   5 55.9311 4.41237   5
   2   3   5 62.3469 10.1336   7
  -2   3  -5 50.4652 10.9714   8
  -2   3  -5 37.5583 9.07346   1
  -3  -3  -5 69.1604 10.5644  13
   3  -3   5 60.4527 11.7198   3
   3  -3   5 87.9771 10.7896   5
   3   3   5 82.9010 7.83788   6
   3   3   5 80.6204 12.5169   7
  -3   3  -5 64.6805 13.6783  14
   3   3   5 73.5477 9.48087   1
   3   3   5 67.5397 5.52484  12
  -3   3  -5 64.6629 12.5506   8
   3   3   5 90.3966 12.9127   9
   3   3   5 66.1891 8.14408   1
   4  -3   5 414.066 21.3057   5
  -4  -3  -5 342.832 21.6273  13
   4  -3   5 391.201 21.6964   3
   4   3   5 405.761 21.0165   1
  -4   3  -5 345.823 24.1593   8
   4   3   5 389.411 15.7818  12
   4   3   5 385.311 24.6164   9
   4   3   5 394.276 18.4127   6
  -4   3  -5 363.417 25.1093  14
  -4   3  -5 392.450 20.5425  13
  -5  -3  -5 24.2157 11.9154  13
   5  -3   5 22.6157 11.9239   3
   5  -3   5 24.6754 9.32985   5
  -5   3  -5 11.0402 7.05634  13
  -5   3  -5 31.0666 12.1914   8
   5   3   5 28.2748 9.93382   1
   5   3   5 34.7999 5.49187  12
  -5   3  -5 28.9862 14.2038  14
   5   3   5 11.6306 10.1941   9
   6  -3   5 53.2220 11.5777   3
  -6  -3  -5 63.3893 14.6480  13
   6  -3   5 23.9895 10.2444   5
  -6  -3  -5 58.9451 14.0010   2
   6   3   5 43.7376 6.92734  12
  -6   3  -5 47.7680 17.0298  14
  -6   3  -5 39.5213 13.0829   8
   6   3   5 68.1505 13.7253   9
   6   3   5 22.3313 11.6739   1
  -6   3  -5 44.5801 8.50825  13
   7  -3   5 109.192 17.3244   3
  -7  -3  -5 143.950 18.7120  13
  -7  -3  -5 104.843 20.7352   2
   7   3   5 104.225 17.5879   9
   7   3   5 122.449 11.9546   3
  -7   3  -5 111.967 21.4281  14
   7   3   5 135.481 10.9455  12
  -7   3  -5 112.834 11.1142  13
   7   3   5 92.5768 16.4229   1
  -8  -3  -5 386.701 32.7874   2
   8  -3   5 400.509 28.2782   3
  -8  -3  -5 349.248 27.7257  13
  -8   3  -5 346.972 18.4226  13
   8   3   5 323.097 31.4008   1
   8   3   5 322.594 18.8413   3
   8   3   5 305.278 26.5650   9
   9  -3   5 20.6524 15.7582   3
  -9  -3  -5 -6.3471 15.0819  13
  -9  -3  -5 13.1592 18.9639   2
   9   3   5 -9.0270 14.4872   9
  10  -3   5 22.8927 16.7825   3
 -10  -3  -5 43.1094 23.5507   2
 -10  -3  -5 -10.069 15.8727  13
  10   3   5 -0.5883 15.0697   9
 -11  -3  -5 7.19896 22.9810   2
  11  -3   5 36.9796 20.6586   3
  11   3   5 18.3603 16.5784   9
 -12  -3  -5 25.5519 29.3328   2
  12  -3   5 3.58065 18.1967   3
 -12   3  -5 -21.335 21.7535   2
  13  -3   5 6.35537 19.8501   3
 -13  -3  -5 12.5619 30.8183   2
 -13   3  -5 0.88767 25.6764   2
  14  -4  -5 126.875 25.6590   3
  14  -4  -5 141.024 35.7839  10
 -14  -4   5 97.8801 23.5663   2
  14   4  -5 141.158 30.9535   7
  14   4  -5 109.342 20.0414  10
  13  -4  -5 91.5123 25.4347  10
  13  -4  -5 146.219 24.4820   3
 -13  -4   5 122.207 21.9051   2
  13   4  -5 132.938 25.1830  10
  13   4  -5 146.322 29.4755   7
  12  -4  -5 533.482 35.9781   3
  12  -4  -5 400.862 41.0157  10
 -12  -4   5 521.301 36.2972   2
  12   4  -5 484.221 39.8157   7
  12   4  -5 510.373 35.7281  10
 -11  -4   5 326.379 28.0325   2
  11  -4  -5 293.412 34.1085  10
  11  -4  -5 313.529 27.8229   3
  11   4  -5 292.294 30.2908   7
  11   4  -5 250.804 24.0104  10
 -10  -4   5 59.3236 15.3793   2
  10  -4  -5 30.4033 16.1288   3
  10  -4  -5 -3.9126 19.4502  10
 -10   4   5 13.6470 15.8936   1
  10   4  -5 33.5140 17.8757   7
   9  -4  -5 792.647 39.7888   3
  -9  -4   5 786.736 37.7662   2
   9  -4  -5 766.789 42.0342  10
  -9   4   5 780.386 40.1237   1
   9   4  -5 798.139 41.4423   7
   8  -4  -5 479.312 38.4101  10
  -8  -4   5 437.669 26.2672   2
   8  -4  -5 466.827 29.0500   3
  -8  -4   5 438.485 38.6638  11
  -8   4   5 415.781 35.1858   6
  -8   4   5 491.182 29.7022   1
   8   4  -5 512.392 29.8057   7
  -7  -4   5 40.6734 11.3025   2
  -7  -4   5 40.9207 15.0851  11
   7  -4  -5 32.2960 13.0135   3
   7   4  -5 67.2523 14.2616   1
  -7   4   5 7.10380 14.3855   6
  -7   4   5 43.3351 12.4452   1
   7   4  -5 60.1937 13.1423   7
  -6  -4   5 437.537 31.1030  11
  -6  -4   5 356.832 22.3044   2
   6  -4  -5 332.788 20.9942   3
   6   4  -5 371.702 21.7447   7
  -6   4   5 315.427 26.6357   6
  -6   4   5 365.167 20.9295   1
  -6   4   5 288.404 24.7668  12
  -6   4   5 373.203 17.6238  14
   6   4  -5 364.050 23.5262   1
   5  -4  -5 1666.23 64.1932   3
  -5  -4   5 1659.75 69.7835  11
  -5  -4   5 1715.43 63.0256   2
  -5   4   5 1621.63 61.6023   1
  -5   4   5 1683.13 67.0917   6
   5   4  -5 1733.69 70.9482  12
  -5   4   5 1730.82 66.7299  12
   5   4  -5 1696.14 64.4995   1
   5   4  -5 1690.97 62.3631   7
  -5   4   5 1701.33 61.4779   1
  -5   4   5 1707.15 59.8465  14
   4  -4  -5 24.1839 12.4000   3
  -4  -4   5 20.2820 8.65693   2
  -4  -4   5 11.7888 11.6901  11
  -4   4   5 23.0681 5.80306  14
   4   4  -5 29.4840 11.5930  12
  -4   4   5 24.4907 5.94741   1
   4   4  -5 21.5749 3.56019  10
  -4   4   5 35.1177 10.2537   6
  -4   4   5 18.2842 9.86285  12
   4   4  -5 21.4392 6.92281   7
  -4   4   5 27.6041 4.20905   8
   4   4  -5 15.0317 8.80919   1
  -4   4   5 18.6329 6.41342   1
  -3  -4   5 24.4349 8.53348   2
  -3  -4   5 25.9001 11.2801  11
  -3   4   5 23.2061 8.62952   6
   3   4  -5 21.7774 5.73704   7
  -3   4   5 23.3478 5.55908  14
  -3   4   5 10.4355 8.14106  12
  -3   4   5 22.0176 5.49676   1
  -3   4   5 47.9291 5.89341   1
   3   4  -5 23.1259 3.59832   9
   3   4  -5 19.1471 7.70815   1
  -2  -4   5 1691.92 66.1527  11
  -2  -4   5 1682.80 61.6710   2
  -2   4   5 1647.10 61.7317  12
  -2   4   5 1621.67 61.2917   6
   2   4  -5 1698.89 56.7694   7
   2   4  -5 1720.75 58.3313   9
   2   4  -5 1653.00 61.6881   1
  -2   4   5 1642.65 57.4023   1
  -2   4   5 1696.49 57.6371   1
  -2   4   5 1656.53 58.9604  14
  -1  -4   5 234.779 19.7208  11
  -1  -4   5 262.264 16.1732  14
   1   4  -5 255.794 17.0563   1
  -1   4   5 237.860 15.1520  12
   1   4  -5 250.833 13.6097   9
  -1   4   5 249.112 11.6410   1
  -1   4   5 255.480 14.2841   6
   1   4  -5 230.951 16.0983   1
  -1   4   5 233.619 11.4939   1
   1   4  -5 258.803 17.7810   8
   0  -4   5 1731.93 66.9007  11
   0  -4   5 1658.84 64.4974   5
   0   4   5 1699.25 65.9914   9
   0   4  -5 1743.54 65.4498   8
   0   4   5 1756.51 61.4461  12
   0   4   5 1733.86 59.9770   1
   0   4  -5 1677.26 64.8071   1
   0   4   5 1751.13 59.6745   1
   0   4  -5 1863.83 65.3270   1
   1  -4   5 219.467 14.7544   5
   1  -4   5 204.092 17.7761  11
  -1   4  -5 200.017 7.41140   7
   1   4   5 190.975 10.8866   5
  -1   4  -5 206.542 17.1451   8
  -1   4  -5 227.932 16.0962   1
   1   4   5 198.381 17.2411   9
   1   4   5 193.969 10.6589   1
  -1   4  -5 140.359 14.4119   1
  -1   4  -5 181.566 17.0224  14
   1   4   5 194.743 11.0485   1
   1   4   5 195.190 11.5705  12
   2  -4   5 75.1608 11.4381   5
  -2   4  -5 90.8966 14.6160  14
  -2   4  -5 98.2046 13.8922   8
   2   4   5 120.008 8.83788   1
   2   4   5 78.8709 8.34073   1
   2   4   5 92.5184 12.7269   7
  -2   4  -5 101.991 7.14051   7
   2   4   5 89.4650 13.8683   9
  -2   4  -5 70.3033 12.1026   1
   2   4   5 99.4995 7.59160   5
   3  -4   5 1423.07 54.8422   5
   3   4   5 1331.56 51.3717   6
   3   4   5 1357.36 57.9769   9
   3   4   5 1391.59 50.9388   1
  -3   4  -5 1397.63 59.3012  14
  -3   4  -5 1451.02 55.7722   1
  -3   4  -5 1411.64 56.8391   8
   3   4   5 1429.79 50.4754  12
   3   4   5 1381.83 56.9552   7
  -3   4  -5 1375.73 49.4853   7
   3   4   5 1419.52 51.6530   1
  -4  -4  -5 45.5148 13.0169  13
   4  -4   5 26.4733 9.65359   3
   4  -4   5 8.71314 9.71317   5
  -4   4  -5 29.9509 11.2816   1
  -4   4  -5 8.47656 12.9099  14
  -4   4  -5 18.5874 13.0632   8
   4   4   5 18.3343 5.81129  12
   4   4   5 12.2617 12.0793   7
   4   4   5 34.8760 7.58443   1
   4   4   5 23.5635 8.60108   1
   4   4   5 16.6316 11.9077   9
   5  -4   5 -6.7504 8.69166   3
  -5  -4  -5 6.85696 10.2133  13
   5  -4   5 -1.7240 10.2669   5
   5   4   5 12.4922 9.11765   1
  -5   4  -5 13.7166 12.1132   8
   5   4   5 3.16129 5.50947  12
   5   4   5 7.82470 10.0856   9
  -5   4  -5 2.77926 7.57210  13
   5   4   5 28.0346 13.3533   7
  -5   4  -5 15.7947 14.8651  14
  -6  -4  -5 852.121 44.8029   2
   6  -4   5 830.071 39.9940   5
  -6  -4  -5 841.463 42.4995  13
   6  -4   5 924.806 42.4474   3
  -6   4  -5 773.958 42.1449   8
  -6   4  -5 891.273 47.5006  14
   6   4   5 863.966 40.3636   1
   6   4   5 869.519 44.5163   7
   6   4   5 903.120 42.9731   9
  -6   4  -5 855.697 33.7343  13
   6   4   5 880.192 33.7392  12
   7  -4   5 547.565 34.1529   3
  -7  -4  -5 611.324 38.3110   2
  -7  -4  -5 617.458 35.8323  13
  -7   4  -5 565.673 33.1159   8
  -7   4  -5 592.828 24.7121  13
  -7   4  -5 609.099 40.2063  14
   7   4   5 614.080 33.5315   1
   7   4   5 621.810 38.0721   7
   7   4   5 593.990 33.6935   9
  -8  -4  -5 163.977 21.9529  13
   8  -4   5 91.4656 19.2568   3
  -8  -4  -5 112.127 23.3169   2
  -8   4  -5 129.179 24.2926  14
   8   4   5 106.850 22.8869   7
   8   4   5 152.624 19.2431   9
   8   4   5 148.665 21.5383   1
  -9  -4  -5 39.3710 18.7968  13
   9  -4   5 11.7292 12.8105   3
  -9  -4  -5 19.6153 20.9410   2
   9   4   5 -13.675 16.8251   1
   9   4   5 27.4621 16.3191   9
   9   4   5 27.9439 20.3237   7
  10  -4   5 591.845 38.2674   3
 -10  -4  -5 535.554 44.5776   2
  10   4   5 548.181 36.0518   9
  10   4   5 567.393 45.3595   7
  10   4   5 555.293 41.5357   1
 -11  -4  -5 161.283 33.8483   2
  11  -4   5 126.603 24.9337   3
  11   4   5 64.4319 20.7475   9
 -12  -4  -5 27.1620 28.3773   2
  12  -4   5 14.7828 20.7111   3
  13  -4   5 370.481 36.6487   3
 -13  -4  -5 251.905 39.5117   2
 -13   4  -5 324.448 39.4632   2
  14  -5  -5 29.1931 22.5812   3
 -14  -5   5 -13.488 19.2310   2
  14  -5  -5 -7.7911 31.6375  10
  14   5  -5 3.21474 26.2878   7
  13  -5  -5 80.1114 23.8903   3
  13  -5  -5 61.2785 24.8528  10
 -13  -5   5 121.667 25.4750   2
  13   5  -5 76.9197 27.0111   7
 -13   5   5 140.134 28.7400   1
  12  -5  -5 36.9996 21.3464  10
  12  -5  -5 -19.982 17.9294   3
 -12  -5   5 18.6343 18.0420   2
  12   5  -5 -18.977 20.1850   7
 -12   5   5 -5.2214 19.7009   1
 -11  -5   5 253.635 25.9715   2
  11  -5  -5 288.320 28.6029   3
  11   5  -5 286.213 30.0980   7
 -11   5   5 242.769 28.1597   1
 -10  -5   5 35.9584 15.5027   2
  10  -5  -5 -4.4814 16.0763   3
 -10   5   5 0.12199 15.9740   1
  10   5  -5 0.87152 16.6189   7
   9  -5  -5 67.7844 17.9467   3
  -9  -5   5 47.6372 15.4638   2
   9   5  -5 68.7837 17.3802   7
  -9   5   5 84.4815 17.4372   1
  -9   5   5 59.0164 21.6374   6
   9   5  -5 48.7499 17.9130   1
  -8  -5   5 345.462 26.4751   2
   8  -5  -5 350.353 24.3075   3
  -8   5   5 334.880 31.9714   6
  -8   5   5 295.368 23.2600   1
   8   5  -5 353.137 27.1143   1
   8   5  -5 322.107 25.2471   7
   7  -5  -5 158.949 17.7703   3
  -7  -5   5 187.704 18.8209   2
  -7   5   5 181.985 23.2983   6
   7   5  -5 217.543 20.3996   1
  -7   5   5 212.250 23.2229  12
  -7   5   5 186.781 14.4449  14
   7   5  -5 178.902 19.0903   7
  -7   5   5 189.289 17.9538   1
  -6  -5   5 294.449 22.1295   2
   6  -5  -5 294.635 23.6170   3
  -6  -5   5 301.888 34.3411  11
  -6   5   5 317.018 26.3946   6
  -6   5   5 290.342 18.2992  14
   6   5  -5 272.100 22.2687   1
  -6   5   5 280.540 24.7892  12
   6   5  -5 312.929 20.0766   7
  -6   5   5 295.005 18.8926   1
  -5  -5   5 1443.26 65.7843  11
  -5  -5   5 1564.24 58.4465   2
   5  -5  -5 1415.33 59.0686   3
   5   5  -5 1476.32 57.8954   1
  -5   5   5 1549.15 55.2141   1
   5   5  -5 1531.19 55.9443   7
  -5   5   5 1493.92 54.7133   1
  -5   5   5 1315.02 60.1033  12
  -5   5   5 1433.76 54.7933  14
  -5   5   5 1487.67 61.6349   6
  -5   5   5 1487.19 50.6660   8
  -4  -5   5 1877.88 75.7824  11
  -4  -5   5 1834.14 68.5150   2
  -4   5   5 1790.63 70.3938  12
   4   5  -5 1826.70 60.4417  10
  -4   5   5 1797.55 62.8471   8
  -4   5   5 1815.68 64.1665   1
  -4   5   5 1782.68 70.4680   6
   4   5  -5 1808.52 68.2679   1
  -4   5   5 1790.41 64.3336   1
   4   5  -5 1831.94 65.1361   7
  -4   5   5 1838.96 65.4075  14
  -3  -5   5 311.518 26.7630  11
  -3  -5   5 373.689 21.6617   2
  -3   5   5 356.244 22.0075   6
   3   5  -5 311.458 15.8958   7
  -3   5   5 323.676 15.6738   1
   3   5  -5 333.435 19.7787   1
  -3   5   5 350.650 21.8575  12
  -3   5   5 311.246 15.0596   1
   3   5  -5 342.004 14.0051   9
  -3   5   5 361.507 18.1949  14
  -2  -5   5 115.571 17.5239  11
  -2  -5   5 134.130 14.5337   2
   2   5  -5 155.552 14.8776   8
   2   5  -5 143.347 10.2782   9
  -2   5   5 155.554 8.85209   1
  -2   5   5 137.933 11.9438  14
  -2   5   5 140.439 13.6395  12
   2   5  -5 165.350 14.6074   1
   2   5  -5 144.890 8.72507   7
  -2   5   5 136.360 8.26138   1
  -2   5   5 148.881 13.9791   6
  -1  -5   5 2914.29 110.530  11
   1   5  -5 2956.02 107.100   8
   1   5  -5 2989.74 106.102   1
  -1   5   5 3073.26 99.3847   1
   1   5  -5 3022.09 106.097   1
  -1   5   5 3060.61 104.694   6
   1   5  -5 2950.51 97.8491   7
  -1   5   5 2966.53 104.275  12
  -1   5   5 2960.44 99.5531   1
   0  -5   5 273.589 22.2601  11
   0   5  -5 219.109 19.5490  14
   0   5   5 254.807 16.0605  12
   0   5  -5 261.254 12.4438   4
   0   5  -5 254.152 17.9852   1
   0   5   5 262.746 19.5071   9
   0   5   5 256.925 11.8626   1
   0   5   5 256.769 11.6868   1
   0   5  -5 258.907 18.4645   1
   0   5  -5 234.982 19.9100   8
   1  -5   5 22.4950 13.0644  11
   1  -5   5 41.8504 11.6082   5
  -1   5  -5 24.3074 11.5469   8
   1   5   5 39.4043 5.32885   1
   1   5   5 33.6328 11.6189   9
  -1   5  -5 25.5466 11.7770  14
   1   5   5 36.5717 7.28595  12
  -1   5  -5 60.7902 10.2364   1
  -1   5  -5 43.0242 10.9476   1
   1   5   5 43.2934 5.60175   1
   2  -5   5 3133.45 115.113   5
   2   5   5 3272.17 109.400   1
  -2   5  -5 3172.47 116.512   8
  -2   5  -5 3176.90 118.600  14
   2   5   5 3304.24 109.706   1
  -2   5  -5 3336.46 107.616   7
   2   5   5 3211.73 117.065   7
   2   5   5 3164.29 118.156   9
  -2   5  -5 3339.59 115.253   1
   3  -5   5 893.207 39.9691   5
  -3   5  -5 830.277 40.6418   8
  -3   5  -5 789.338 42.6672  14
   3   5   5 917.501 33.5445   5
   3   5   5 900.112 34.0697   1
   3   5   5 845.991 41.3336   7
  -3   5  -5 872.741 39.0294   1
  -3   5  -5 868.689 32.4679   7
   3   5   5 866.603 43.1424   9
   3   5   5 837.739 34.3509   1
  -4  -5  -5 32.6688 14.8235  13
   4  -5   5 19.6692 11.9428   5
   4   5   5 29.8854 7.96190  12
   4   5   5 25.0302 8.81828   1
  -4   5  -5 23.6779 14.8071  14
   4   5   5 32.5193 7.87986   1
  -4   5  -5 28.9059 12.2885   1
   4   5   5 47.5739 12.2373   7
   4   5   5 39.8111 13.2688   9
  -4   5  -5 40.2675 15.2253   8
   5  -5   5 527.930 29.1294   5
  -5  -5  -5 513.031 30.6586  13
   5  -5   5 556.904 30.3243   3
   5   5   5 486.071 33.0555   7
   5   5   5 540.499 28.0833   1
  -5   5  -5 522.944 25.6208  13
  -5   5  -5 573.820 34.5477  14
   5   5   5 527.270 24.8148  12
  -5   5  -5 595.785 33.1075   8
   5   5   5 591.571 33.6602   9
  -5   5  -5 552.371 31.2691   1
   6  -5   5 859.424 43.1912   3
   6  -5   5 783.997 41.0884   5
  -6  -5  -5 839.609 43.7822  13
   6   5   5 898.575 40.2419   1
  -6   5  -5 884.672 44.3184   8
  -6   5  -5 872.601 42.7841   1
   6   5   5 818.965 34.5568  12
  -6   5  -5 852.100 33.1136  13
   6   5   5 847.297 42.8200   9
   6   5   5 851.384 43.1657   7
  -6   5  -5 806.426 47.6139  14
   7  -5   5 50.3761 16.0968   5
  -7  -5  -5 74.5965 21.0106   2
   7  -5   5 70.5058 15.9601   3
  -7  -5  -5 49.9661 18.6388  13
   7   5   5 65.9342 15.2593   9
  -7   5  -5 90.1111 18.3732   8
   7   5   5 49.4066 14.7646   1
  -7   5  -5 26.7057 19.1505  14
  -7   5  -5 60.3839 17.0063   1
   7   5   5 70.6762 17.4059   7
   8  -5   5 52.2532 19.1517   3
  -8  -5  -5 66.5846 20.7099  13
  -8  -5  -5 93.6804 23.3690   2
   8   5   5 28.8696 15.8375   1
  -8   5  -5 79.9488 17.7988   8
  -8   5  -5 89.1240 23.0144  14
   8   5   5 48.8155 15.7179   9
   8   5   5 60.6891 21.3211   7
  -9  -5  -5 426.036 36.3527  13
  -9  -5  -5 500.482 41.0935   2
   9  -5   5 419.631 34.6999   3
  -9   5  -5 442.611 39.8063  14
   9   5   5 435.688 32.7266   9
   9   5   5 399.699 37.9064   7
   9   5   5 430.316 34.2479   1
  10  -5   5 8.89192 19.6474   3
 -10  -5  -5 7.75148 23.9076   2
  10   5   5 60.7746 24.6183   7
  10   5   5 55.7118 22.1796   1
  11  -5   5 67.1062 23.3760   3
 -11  -5  -5 71.1025 28.6494   2
  11   5   5 65.8845 27.1255   7
  11   5   5 29.8559 23.2471   1
 -12  -5  -5 150.758 36.2876   2
  12  -5   5 130.855 27.9637   3
  12   5   5 95.9842 32.1689   7
  12   5   5 124.480 30.0502   1
 -13  -6   5 -12.017 21.0112   2
  13  -6  -5 23.1866 22.4960   3
  13   6  -5 34.7424 24.3135   7
 -13   6   5 -11.305 22.9240   1
  12  -6  -5 32.0281 22.4069   3
 -12  -6   5 17.6541 21.9520   2
  12   6  -5 24.7278 21.2783   7
  12   6  -5 -9.8766 23.9852   1
 -12   6   5 -13.334 18.6824   1
  11  -6  -5 -2.3004 19.0839   3
 -11  -6   5 12.8544 18.1502   2
 -11   6   5 9.55955 19.2778   1
  11   6  -5 -9.8038 21.3256   1
  11   6  -5 15.3332 21.3388   7
  10  -6  -5 45.8928 19.8198   3
 -10  -6   5 36.2005 20.4919   2
  10   6  -5 39.2790 20.9202   7
  10   6  -5 72.7391 21.2257   1
 -10   6   5 63.9021 18.9865   1
 -10   6   5 56.4123 25.3736   6
  -9  -6   5 34.6170 18.6248   2
   9  -6  -5 21.5267 18.1538   3
   9   6  -5 37.1343 17.9492   7
  -9   6   5 18.1473 21.1197   6
   9   6  -5 26.3370 17.6957   1
  -9   6   5 30.3689 15.9873   1
   8  -6  -5 40.1866 14.0923   3
  -8  -6   5 34.3109 15.8514   2
   8   6  -5 11.7043 15.9780   1
  -8   6   5 30.0870 13.8528   1
  -8   6   5 22.9152 19.1115   6
   8   6  -5 16.3046 15.0173   7
  -8   6   5 42.1124 18.0485  12
  -8   6   5 40.1772 10.4966  14
  -7  -6   5 311.960 25.3730   2
   7  -6  -5 360.291 24.7418   3
   7   6  -5 262.149 23.7677   1
  -7   6   5 294.861 28.6085  12
  -7   6   5 293.322 29.6437   6
  -7   6   5 296.469 20.4259  14
   7   6  -5 314.372 23.7268   7
  -7   6   5 288.622 21.8572   1
   6  -6  -5 154.328 20.0497   3
  -6  -6   5 177.438 19.7234   2
  -6   6   5 163.596 22.3747   6
   6   6  -5 178.465 19.1083   1
  -6   6   5 155.437 19.4328  12
  -6   6   5 156.773 14.7795   1
   6   6  -5 161.503 16.5118   7
  -6   6   5 140.014 8.36470   8
  -6   6   5 179.272 15.6352  14
  -5  -6   5 39.1715 13.3950   2
  -5   6   5 37.0171 7.61010   1
   5   6  -5 32.3720 5.25089  10
  -5   6   5 37.4862 14.4214   6
  -5   6   5 37.7609 10.3516  14
  -5   6   5 58.3094 7.72852   8
  -5   6   5 48.2999 9.45444   1
  -5   6   5 53.5653 14.9223  12
   5   6  -5 46.6093 13.0076   1
   5   6  -5 64.1378 11.1294   7
  -4  -6   5 171.337 18.5004   2
   4   6  -5 135.955 15.2166   1
  -4   6   5 177.932 11.8827   1
  -4   6   5 156.713 14.7856  14
  -4   6   5 147.056 17.7503  12
   4   6  -5 154.923 12.8165   7
  -4   6   5 148.003 11.6776   1
  -4   6   5 161.002 12.1121   8
  -4   6   5 178.102 19.3893   6
  -3  -6   5 17.3971 11.6119   2
  -3  -6   5 31.0602 16.1352  11
  -3   6   5 28.3561 11.9455   6
   3   6  -5 33.7812 7.26817   7
   3   6  -5 39.7550 5.60448   9
  -3   6   5 25.4361 11.2846  12
  -3   6   5 34.6729 5.79917   1
  -3   6   5 21.4244 5.57639   1
   3   6  -5 58.9468 16.4034   8
   3   6  -5 42.2368 11.0158   1
   3   6  -5 20.7452 8.33337   1
  -3   6   5 49.9542 10.0902  14
  -2  -6   5 70.6411 17.7626  11
  -2  -6   5 105.497 15.0792   2
   2   6  -5 101.155 11.7453   1
  -2   6   5 86.8755 12.7658  12
  -2   6   5 71.8037 12.4482   6
   2   6  -5 73.7039 15.0322   8
   2   6  -5 97.3012 7.48463   7
   2   6  -5 75.1904 12.4722   1
  -2   6   5 100.391 6.51028   1
  -2   6   5 110.608 12.7651  14
   2   6  -5 51.4499 7.13251   9
  -2   6   5 100.112 6.81723   1
  -1  -6   5 -2.0500 12.6047  11
  -1   6   5 -2.3153 2.46921   1
   1   6  -5 7.31509 9.21939   1
   1   6  -5 -0.8346 2.97979   7
  -1   6   5 20.9445 9.55912  12
   1   6  -5 -0.3558 11.5357   8
   1   6  -5 -1.2946 8.32203   1
  -1   6   5 9.92283 8.23930  14
   1   6  -5 -4.6516 11.2102  14
  -1   6   5 -0.8814 3.05043   1
   0  -6   5 27.9022 14.8828  11
   0   6   5 49.6792 10.4813  12
   0   6  -5 33.8980 13.4768   8
   0   6  -5 46.0022 11.3017   1
   0   6  -5 71.2513 8.33325   4
   0   6  -5 62.1410 12.3985   1
   0   6   5 57.3466 4.47185   1
   0   6   5 59.0668 5.14672   1
   0   6  -5 44.6257 14.1153  14
   1  -6   5 5.38719 14.5132  11
   1   6   5 -1.5953 3.67594   1
  -1   6  -5 -5.9534 11.2545   8
  -1   6  -5 8.79079 3.30905   4
  -1   6  -5 1.85637 2.16804   7
  -1   6  -5 4.60878 12.4679  14
   1   6   5 0.49719 4.02455   1
  -1   6  -5 13.0428 8.37270   1
   1   6   5 12.8938 11.6081   9
   1   6   5 3.93342 7.48536  12
  -1   6  -5 -3.4336 2.23453   7
  -1   6  -5 9.22218 9.69166   1
   2  -6   5 59.6660 14.3583   5
   2   6   5 50.6975 6.47383   1
  -2   6  -5 54.8160 15.8814  14
   2   6   5 42.2840 6.59948   1
   2   6   5 60.0168 13.6010   9
  -2   6  -5 56.5355 5.76123   7
  -2   6  -5 73.0133 15.3226   8
  -2   6  -5 40.1251 12.1933   1
   2   6   5 39.9691 14.1894   7
   3  -6   5 62.2299 12.6130   5
   3   6   5 61.8892 8.29295   1
  -3   6  -5 68.8843 14.3016   1
  -3   6  -5 74.5151 7.90182   7
   3   6   5 49.9564 13.5638   9
  -3   6  -5 77.7284 17.4803  14
   3   6   5 82.6929 16.5366   7
  -3   6  -5 82.4477 15.9690   8
   3   6   5 67.8251 9.15715   1
   4  -6   5 30.3180 14.2907   5
  -4   6  -5 -13.743 11.6372   1
   4   6   5 -15.234 12.6329   7
  -4   6  -5 6.59566 15.4813  14
   4   6   5 -2.1078 7.90289  12
  -4   6  -5 7.94098 12.8133   8
   4   6   5 -1.0760 11.7521   9
   4   6   5 11.3993 8.18660   1
   5  -6   5 52.2406 12.9931   5
  -5  -6  -5 57.0006 17.8540  13
   5   6   5 42.6709 10.0295  12
   5   6   5 19.3553 13.5197   9
  -5   6  -5 37.2414 14.1226   1
  -5   6  -5 29.6186 17.8212  14
   5   6   5 18.2793 10.5296   1
  -5   6  -5 34.7258 17.1082   8
   5   6   5 57.1944 17.3532   7
   6  -6   5 -9.2346 11.4101   3
   6  -6   5 2.12152 14.7990   5
  -6  -6  -5 14.8068 16.6304  13
   6   6   5 11.9082 12.7271   7
  -6   6  -5 31.8846 16.9021   8
  -6   6  -5 33.2702 15.6310   1
   6   6   5 10.6431 12.8154   9
   6   6   5 -2.2050 11.5235   1
  -6   6  -5 18.6260 18.3397  14
  -7  -6  -5 4.18582 18.7649  13
   7  -6   5 9.97434 13.6793   3
   7  -6   5 12.7259 15.9349   5
   7   6   5 4.18781 13.4996   7
  -7   6  -5 -2.7722 12.7156   8
   7   6   5 -10.595 13.3158   1
   7   6   5 -11.261 12.0642   9
  -7   6  -5 -5.4303 17.2243  14
  -7   6  -5 26.2350 16.6137   1
  -8  -6  -5 223.803 29.0811  13
  -8  -6  -5 247.318 31.1141   2
   8  -6   5 250.642 28.3464   3
  -8   6  -5 190.117 25.3275   1
   8   6   5 175.137 22.5874   1
   8   6   5 198.486 28.6618   7
   8   6   5 184.990 21.3489   9
  -8   6  -5 224.819 24.6734   8
  -8   6  -5 170.707 28.6178  14
   9  -6   5 -7.0567 20.0866   3
  -9  -6  -5 51.3819 25.5867   2
  -9   6  -5 56.8149 21.3592   1
   9   6   5 66.0481 20.9821   7
   9   6   5 35.1753 19.2478   1
  -9   6  -5 48.8723 22.7505  14
  10  -6   5 51.8149 23.7289   3
 -10  -6  -5 36.2966 27.7967   2
  10   6   5 28.7416 19.7125   7
 -10   6  -5 38.1394 23.2931  14
  10   6   5 -0.1177 20.6131   1
 -11  -6  -5 -0.0909 27.4161   2
  11  -6   5 9.47906 17.2849   3
  11   6   5 -31.763 23.4259   7
  11   6   5 -38.735 19.7947   1
  12  -6   5 19.9357 25.7292   3
 -12  -6  -5 13.5289 30.1019   2
  12   6   5 22.6290 26.8388   1
  12   6   5 38.7749 30.1793   7
  13  -7  -5 54.1060 26.5147   3
 -13  -7   5 76.9710 25.3279   2
  13   7  -5 59.3742 25.6824   7
 -13   7   5 53.5153 23.8350   1
  13   7  -5 38.3830 29.3933   1
  12  -7  -5 45.6917 24.5275   3
 -12  -7   5 50.5521 22.8491   2
  12   7  -5 63.4314 24.2683   7
  12   7  -5 12.1277 26.6642   1
 -12   7   5 20.4635 22.3954   1
  11  -7  -5 117.697 26.9142   3
 -11  -7   5 215.476 27.7217   2
 -11   7   5 176.733 34.9852   6
 -11   7   5 140.892 24.1322   1
  11   7  -5 164.043 28.5603   1
  11   7  -5 127.677 25.1429   7
 -10  -7   5 76.0083 22.0321   2
  10  -7  -5 50.0924 22.5006   3
  10   7  -5 26.5618 21.2935   1
  10   7  -5 58.9439 21.1504   7
 -10   7   5 43.7556 18.1163   1
 -10   7   5 66.2947 22.9488   6
   9  -7  -5 25.9483 15.7255   3
  -9  -7   5 11.4128 17.8152   2
   9   7  -5 11.4008 18.7110   1
  -9   7   5 41.1331 23.6467   6
   9   7  -5 12.1784 17.1440   7
  -9   7   5 35.7261 15.8584   1
   8  -7  -5 195.238 25.3806   3
  -8  -7   5 184.379 25.1139   2
  -8   7   5 171.717 27.2954   6
  -8   7   5 187.248 26.1145  12
  -8   7   5 151.958 19.0677   1
   8   7  -5 163.677 23.3559   1
   8   7  -5 170.920 20.2163   7
  -7  -7   5 379.622 29.9613   2
   7  -7  -5 354.202 29.9524   3
   7   7  -5 322.259 27.3707   1
  -7   7   5 366.826 24.7538   1
  -7   7   5 394.266 34.8067   6
  -7   7   5 300.486 30.0467  12
  -7   7   5 356.535 24.6155  14
   7   7  -5 345.993 24.2763   7
  -6  -7   5 8.39427 15.3020   2
  -6   7   5 10.0116 15.1936  12
   6   7  -5 28.6723 11.5705   7
   6   7  -5 4.20335 12.1776   1
  -6   7   5 6.85818 11.2413  14
  -6   7   5 15.8041 9.98989   1
  -6   7   5 5.70514 15.9148   6
  -5  -7   5 356.965 29.0154   2
  -5   7   5 419.107 30.7469  12
  -5   7   5 409.264 21.1992   8
  -5   7   5 434.939 22.2743   1
  -5   7   5 397.100 31.6847   6
  -5   7   5 439.635 26.0663  14
   5   7  -5 444.402 23.7830   7
   5   7  -5 429.316 27.4465   1
  -4  -7   5 1904.49 74.2544   2
   4   7  -5 1792.67 71.2325   1
  -4   7   5 1809.37 70.7486  14
  -4   7   5 1862.10 67.3876   8
   4   7  -5 1822.48 67.0808   7
  -4   7   5 1870.25 74.8356  12
  -4   7   5 1912.76 75.9534   6
  -4   7   5 1884.32 65.6977   1
  -3  -7   5 199.398 21.1060   2
  -3   7   5 198.767 16.1294   8
  -3   7   5 213.807 21.4266   6
  -3   7   5 195.617 17.8881  14
  -3   7   5 211.162 20.2575  12
   3   7  -5 216.101 22.6710   8
   3   7  -5 202.322 18.3955   1
  -3   7   5 203.252 11.6717   1
  -3   7   5 205.586 11.3905   1
   3   7  -5 195.770 13.7702   7
  -2  -7   5 212.804 24.6012   2
   2   7  -5 194.822 11.5517   7
   2   7  -5 188.394 18.2077   1
  -2   7   5 209.160 19.8020   6
   2   7  -5 205.782 22.2014   8
  -2   7   5 187.566 9.10953   1
  -2   7   5 192.136 18.3409  12
  -2   7   5 176.181 16.9245  14
   2   7  -5 213.445 20.8427  14
  -2   7   5 189.914 9.44282   1
  -1  -7   5 873.205 54.5118  11
   1   7  -5 975.442 46.5029  14
   1   7  -5 943.831 41.1640   1
   1   7  -5 927.161 32.8816   7
   1   7  -5 968.020 42.9169   1
  -1   7   5 950.156 41.8328  14
   1   7  -5 900.060 44.5467   8
  -1   7   5 919.902 41.1040  12
   0  -7   5 260.508 28.4346  11
   0   7  -5 281.727 22.0431   4
   0   7  -5 270.634 10.4239   7
   0   7  -5 256.216 10.3767   7
   0   7  -5 276.989 21.6554   1
   0   7  -5 235.691 20.7382   1
   0   7  -5 295.803 25.5317  14
   0   7  -5 275.022 24.2612   8
   0   7   5 261.952 19.2553  12
  -1   7  -5 242.451 25.0250  14
   1   7   5 329.352 20.4752  12
  -1   7  -5 249.680 24.1140   8
  -1   7  -5 282.588 10.9037   7
   1   7   5 287.466 25.0212   9
   1   7   5 261.175 11.8434   1
  -1   7  -5 251.214 10.6697   7
   1   7   5 230.078 24.4188   7
  -1   7  -5 288.620 22.0101   1
   1   7   5 296.763 12.4629   1
   2  -7   5 1024.21 48.0850   5
   2   7   5 1078.98 39.1098   1
   2   7   5 1100.54 51.3470   9
   2   7   5 1048.22 38.9619   1
  -2   7  -5 1062.55 46.3816   1
   2   7   5 1061.70 50.3957   7
  -2   7  -5 1106.96 50.1244   8
  -2   7  -5 1124.61 52.8511  14
   3  -7   5 743.140 36.6887   5
  -3   7  -5 660.907 34.9604   1
  -3   7  -5 615.426 40.4000  14
   3   7   5 613.661 37.2452   9
   3   7   5 707.320 28.3175   1
   3   7   5 616.457 37.6075   7
  -3   7  -5 660.695 39.5187   8
   4  -7   5 -5.9230 14.5431   5
   4   7   5 20.3477 14.5313   9
  -4   7  -5 10.8601 16.7683  14
  -4   7  -5 26.5765 15.8937   8
   4   7   5 42.4357 16.5498   7
   4   7   5 23.5857 9.06812   1
  -4   7  -5 34.6378 14.0568   1
   5  -7   5 424.376 33.5239   5
   5   7   5 454.956 26.1305   1
   5   7   5 426.591 31.5743   9
  -5   7  -5 486.831 32.5070   8
   5   7   5 502.962 34.7463   7
  -5   7  -5 391.688 35.9457  14
  -5   7  -5 454.290 31.2582   1
  -6  -7  -5 302.954 31.0372  13
   6  -7   5 252.902 27.4703   5
   6   7   5 258.280 21.6731   1
  -6   7  -5 254.169 30.7886  14
  -6   7  -5 241.627 25.8386   1
   6   7   5 319.333 26.8632   9
  -6   7  -5 239.790 26.1292   8
   6   7   5 228.878 27.5472   7
  -7  -7  -5 17.9164 20.4039  13
   7  -7   5 11.3749 18.9237   3
   7  -7   5 7.83024 18.0701   5
   7   7   5 25.8355 14.8409   9
  -7   7  -5 -1.8387 17.3040   1
  -7   7  -5 -2.8810 19.9352  14
   7   7   5 13.9298 14.3062   1
  -7   7  -5 12.7398 17.5109   8
   7   7   5 20.5199 19.7165   7
  -8  -7  -5 137.287 33.5929   2
   8  -7   5 33.6474 21.7692   3
  -8   7  -5 51.0864 15.2727   8
  -8   7  -5 49.9023 23.5108  14
   8   7   5 69.0830 18.8109   1
   8   7   5 60.2596 23.4330   7
  -8   7  -5 75.3607 21.5755   1
   9  -7   5 295.273 34.2522   3
  -9  -7  -5 318.782 37.8782   2
  -9   7  -5 307.088 39.0751  14
  -9   7  -5 306.773 33.7006   1
   9   7   5 300.846 36.3934   7
   9   7   5 336.471 31.3530   1
  10  -7   5 27.3666 24.4405   3
 -10  -7  -5 -0.9559 27.0169   2
  10   7   5 -8.6890 20.5943   1
  10   7   5 -17.593 23.9142   7
 -10   7  -5 -2.3095 23.4406   1
  11  -7   5 -4.6384 24.3241   3
 -11  -7  -5 82.0135 32.3918   2
  11   7   5 29.2602 24.0184   1
  11   7   5 8.62677 27.1961   7
 -11   7  -5 14.8331 23.5399   1
 -12  -8   5 261.980 33.9464   2
  12  -8  -5 297.926 37.6486   3
 -12   8   5 272.475 43.8137   6
  12   8  -5 214.728 33.9292   1
 -12   8   5 283.095 33.3014   1
  12   8  -5 238.019 33.3685   7
 -11  -8   5 99.3839 28.0291   2
  11  -8  -5 69.7098 26.5196   3
 -11   8   5 83.0689 31.9238   6
 -11   8   5 84.5218 22.0912   1
  11   8  -5 80.3608 25.5045   7
  11   8  -5 76.5328 26.6311   1
  10  -8  -5 42.8129 24.5865   3
 -10  -8   5 35.0766 22.2828   2
 -10   8   5 47.8538 26.7876   6
  10   8  -5 18.8225 17.7654   7
  10   8  -5 -4.9600 20.7545   1
 -10   8   5 16.7360 17.5596   1
   9  -8  -5 433.394 38.5615   3
  -9  -8   5 507.535 38.7542   2
  -9   8   5 474.328 33.0984   1
   9   8  -5 463.581 32.8685   7
  -9   8   5 424.168 42.3799   6
   9   8  -5 530.915 38.6693   1
   8  -8  -5 390.561 33.7521   3
  -8  -8   5 343.302 32.2747   2
   8   8  -5 278.831 28.2755   1
  -8   8   5 335.263 34.7084  12
  -8   8   5 325.206 25.9203   1
   8   8  -5 292.927 27.0139   7
  -8   8   5 329.058 36.0688   6
  -7  -8   5 19.4282 18.7776   2
  -7   8   5 -15.127 17.1500  12
   7   8  -5 8.02424 14.7331   1
  -7   8   5 -21.522 18.3532   6
   7   8  -5 15.1982 14.1148   7
  -7   8   5 6.98267 11.8771   1
  -6  -8   5 146.814 23.6453   2
  -6   8   5 188.055 25.5533  12
  -6   8   5 169.066 26.4440   6
  -6   8   5 168.675 20.0236  14
  -6   8   5 191.597 16.7149   1
   6   8  -5 201.314 21.6400   1
   6   8  -5 191.226 18.3592   7
  -5  -8   5 692.543 41.2232   2
   5   8  -5 823.022 39.1299   1
  -5   8   5 709.474 32.6445   8
  -5   8   5 686.339 41.5921  12
  -5   8   5 655.554 42.3711   6
  -5   8   5 751.818 38.0440  14
   5   8  -5 680.568 33.4360   7
  -5   8   5 752.908 31.7160   1
  -4  -8   5 182.272 22.3551   2
   4   8  -5 156.530 13.9525   7
   4   8  -5 152.719 22.6573   8
  -4   8   5 130.270 15.1701   8
  -4   8   5 145.305 11.3369   1
  -4   8   5 101.490 16.6892  14
  -4   8   5 108.502 22.4068   6
  -4   8   5 177.412 21.7682  12
   4   8  -5 137.863 17.6870   1
  -3  -8   5 -18.490 14.3958   2
   3   8  -5 6.59440 15.9612   8
   3   8  -5 0.84768 7.31632   7
   3   8  -5 20.0981 11.9855   1
  -3   8   5 -6.9355 14.1736  12
  -3   8   5 -6.0426 9.94073  14
  -3   8   5 9.96400 13.6665   6
  -3   8   5 -4.1706 4.71019   1
  -3   8   5 17.2718 11.5137   8
  -2   8   5 1200.37 39.3912   1
   2   8  -5 1145.95 56.0057  14
  -2   8   5 1139.38 51.5540  12
  -2   8   5 1168.35 39.4341   1
  -2   8   5 1125.20 52.4830   6
  -2   8   5 1227.00 51.6506  14
   2   8  -5 1128.27 54.3494   8
   2   8  -5 1164.03 42.5076   7
   2   8  -5 1221.05 51.5206   1
   1   8  -5 25.6249 4.48709   7
   1   8  -5 43.6208 13.2119   1
  -1   8   5 49.8361 13.9457  14
  -1   8   5 30.7998 12.3763  12
   1   8  -5 -19.569 14.5334   8
   1   8  -5 44.0548 16.9783  14
   0   8  -5 986.208 44.4900   1
   0   8  -5 916.088 49.2657  14
   0   8  -5 1064.47 49.0884   8
   0   8   5 936.721 44.5134  12
   0   8   5 1002.07 46.4243  14
  -1   8  -5 369.392 31.6187  14
   1   8   5 388.500 14.6655   1
  -1   8  -5 431.363 26.6456   1
   1   8   5 376.560 25.4567  12
  -1   8  -5 405.242 31.4179   8
   1   8   5 404.391 15.2403   1
   1   8   5 430.226 32.1040   7
   1   8   5 426.677 31.3403   9
  -2   8  -5 185.998 24.4960  14
  -2   8  -5 127.858 22.5605   8
   2   8   5 121.604 19.5590   9
   2   8   5 155.952 21.9508   7
   2   8   5 173.214 10.9899   1
   2   8   5 161.804 16.5869  12
  -2   8  -5 189.884 19.3401   1
   3  -8   5 251.358 24.6179   5
  -3   8  -5 286.461 27.9122   8
  -3   8  -5 277.997 23.6704   1
   3   8   5 271.818 26.8310   7
  -3   8  -5 297.630 30.4029  14
   3   8   5 290.503 16.7336   1
   3   8   5 316.426 28.6320   9
   4  -8   5 37.9671 18.4543   5
   4   8   5 79.5420 19.6051   7
  -4   8  -5 95.3887 22.8916  14
   4   8   5 44.7012 10.2016   1
  -4   8  -5 70.5608 18.7550   8
  -4   8  -5 32.3836 14.7537   1
   4   8   5 73.7189 18.2459   9
   5  -8   5 27.9035 18.6606   5
  -5   8  -5 25.9871 20.3532  14
  -5   8  -5 73.3256 21.3389   8
   5   8   5 23.3398 17.9225   7
   5   8   5 20.1382 11.0656   1
  -5   8  -5 22.5207 14.8671   1
   5   8   5 21.5561 15.5078   9
   6  -8   5 300.712 28.8937   5
   6   8   5 275.165 31.0366   7
  -6   8  -5 284.202 34.0637  14
  -6   8  -5 326.922 31.7619   8
   6   8   5 252.524 25.3527   9
   6   8   5 312.843 23.5865   1
  -6   8  -5 286.242 28.0151   1
   7  -8   5 526.479 41.9638   5
  -7   8  -5 563.375 39.9452   1
  -7   8  -5 539.876 46.7435  14
   7   8   5 564.523 43.5340   7
  -7   8  -5 577.272 39.9724   8
   7   8   5 595.485 34.6208   1
   8  -8   5 30.7420 23.1706   3
   8   8   5 9.96482 16.6035   1
  -8   8  -5 -8.9098 21.1762  14
  -8   8  -5 3.97393 18.3264   1
   8   8   5 8.40738 21.8222   7
  -9  -8  -5 51.7426 29.2596   2
   9  -8   5 47.7270 20.6404   3
  -9   8  -5 44.4291 23.4729   1
   9   8   5 7.73950 24.4801   7
   9   8   5 67.9655 21.8802   1
  10  -8   5 194.235 29.1289   3
 -10  -8  -5 60.1641 32.1852   2
  10   8   5 173.174 27.6466   1
  10   8   5 196.051 34.4179   7
 -10   8  -5 151.857 28.5877   1
 -11  -9   5 65.1834 27.2029   2
  11  -9  -5 73.3108 28.0638   3
 -11   9   5 26.9548 21.6395   1
 -11   9   5 7.95866 29.2410   6
  11   9  -5 38.4067 26.7212   1
  11   9  -5 48.6476 24.4402   7
  10  -9  -5 44.2463 26.6596   3
 -10  -9   5 67.9786 26.3962   2
 -10   9   5 84.1493 21.9679   1
  10   9  -5 90.1158 26.6678   1
  10   9  -5 126.220 24.3173   7
 -10   9   5 109.136 32.2091   6
  -9  -9   5 68.4128 25.0613   2
   9  -9  -5 32.9408 19.5128   3
   9   9  -5 73.7322 23.9960   1
  -9   9   5 62.2089 19.0324   1
  -9   9   5 60.7106 28.2218   6
   9   9  -5 75.2607 18.7006   7
  -8  -9   5 112.256 25.8097   2
   8   9  -5 103.150 22.9741   1
  -8   9   5 67.3745 26.0056   6
  -8   9   5 93.1224 17.4648   1
   8   9  -5 75.8848 18.9070   7
  -7  -9   5 68.3281 23.1210   2
   7   9  -5 20.8344 14.6626   7
  -7   9   5 21.3977 21.8702   6
   7   9  -5 39.9226 18.0598   1
  -7   9   5 59.4911 14.1804   1
  -6  -9   5 291.957 30.7587   2
   6   9  -5 232.489 20.2222   7
  -6   9   5 245.935 30.3196  12
   6   9  -5 309.115 27.3612   1
  -6   9   5 242.971 31.5255   6
  -6   9   5 265.011 19.4966   1
  -5  -9   5 7.48519 19.0133   2
  -5   9   5 -7.8939 16.6119  12
   5   9  -5 13.9486 14.6857   1
   5   9  -5 -10.191 18.6611   8
  -5   9   5 8.02443 13.9724  14
  -5   9   5 15.6883 8.62284   1
  -5   9   5 -11.915 18.3348   6
  -4  -9   5 44.7524 20.2493   2
   4   9  -5 26.0212 19.9263   8
  -4   9   5 36.7754 15.9671  14
  -4   9   5 53.9749 8.19075   1
  -4   9   5 27.3170 13.2406   8
  -4   9   5 62.8609 19.5572  12
   4   9  -5 55.1137 15.5482   1
  -4   9   5 26.8206 18.6288   6
   3   9  -5 267.179 23.3634   1
  -3   9   5 247.798 25.2597  12
  -3   9   5 252.112 21.9447   8
   3   9  -5 227.116 28.1330   8
   3   9  -5 225.034 25.7081  14
  -3   9   5 231.781 25.8489   6
  -3   9   5 229.755 11.5566   1
  -3   9   5 239.261 23.6519  14
   2   9  -5 32.7491 14.3866   1
   2   9  -5 12.9059 18.4352   8
  -2   9   5 57.0414 16.0305  12
  -2   9   5 -7.3428 13.3292   8
   2   9  -5 38.4096 19.0279  14
  -2   9   5 40.0837 18.4602   6
  -2   9   5 32.9473 14.6262  14
  -1   9   5 107.135 18.3024  14
   1   9  -5 84.2668 20.6710   8
  -1   9   5 80.5700 17.7481  12
   1   9  -5 64.9107 19.9697  14
   1   9  -5 71.8411 15.5780   1
   0   9   5 62.6603 16.3132   9
   0   9  -5 73.4338 20.6328  14
   0   9   5 78.0792 17.0984  12
   0   9  -5 70.2828 15.1547   1
   0   9   5 65.1283 17.6600  14
   0   9   5 61.0542 18.6990   7
   0   9  -5 71.6299 20.0977   8
  -1   9  -5 16.7641 13.0550   1
   1   9   5 39.2957 17.4129   7
   1   9   5 -16.578 14.5035  14
   1   9   5 26.5634 16.0369   9
  -1   9  -5 23.0203 17.6401   8
  -1   9  -5 22.3667 18.6091  14
   1   9   5 31.0352 12.6537  12
  -2   9  -5 -5.7173 12.1104   1
  -2   9  -5 2.57589 16.6678   8
   2   9   5 38.8767 15.5449   9
  -2   9  -5 0.61642 17.9110  14
   2   9   5 17.9916 16.4055   7
   2   9   5 -16.804 11.0672  12
   2   9   5 -0.9614 4.78566   1
  -3   9  -5 -18.496 15.7929   8
  -3   9  -5 -19.274 17.1855  14
  -3   9  -5 -0.0224 13.0875   1
   3   9   5 -2.1165 14.9925   9
   3   9   5 -2.3884 6.88927   1
   3   9   5 7.43070 16.3591   7
   3   9   5 7.05184 12.0133  12
   4  -9   5 320.922 29.7445   5
   4   9   5 292.662 19.4031   1
   4   9   5 296.891 29.8268   9
  -4   9  -5 286.433 25.5296   1
  -4   9  -5 208.568 30.6494  14
  -4   9  -5 284.068 29.9042   8
   4   9   5 216.967 27.8744   7
   5  -9   5 6.97329 20.3397   5
  -5   9  -5 -3.0495 15.2773   1
   5   9   5 19.7848 18.4679   7
  -5   9  -5 11.4599 21.1539  14
   5   9   5 1.08051 11.0067   1
  -5   9  -5 -17.402 17.7209   8
   6  -9   5 21.3418 22.4504   5
   6   9   5 22.7988 13.5098   1
  -6   9  -5 7.02578 17.7015   1
  -6   9  -5 15.6586 22.1193  14
   6   9   5 37.0191 21.2858   7
  -6   9  -5 74.4020 22.6001   8
   7  -9   5 24.8371 23.6492   5
  -7   9  -5 9.13015 18.1266   1
   7   9   5 1.65439 23.6649   7
  -7   9  -5 27.3623 23.7902  14
   7   9   5 -22.683 13.8010   1
   8  -9   5 16.5198 21.8059   3
   8   9   5 25.0181 18.2647   1
  -8   9  -5 -19.636 19.8804   1
   8   9   5 24.0679 23.6625   7
   9  -9   5 62.7752 29.3315   3
   9   9   5 50.7428 27.7376   7
  -9   9  -5 52.1162 25.0701   1
   9   9   5 59.0480 21.8796   1
  10 -10  -5 2.15104 27.7771   3
 -10 -10   5 19.7467 30.1850   2
 -10  10   5 26.3591 19.3456   1
  10  10  -5 45.9442 26.3105   1
 -10  10   5 -5.7710 28.2380   6
  -9  10   5 102.639 20.2272   1
  -9  10   5 39.1918 29.3187   6
   9  10  -5 80.1708 25.4761   1
  -8 -10   5 287.125 36.8270   2
  -8  10   5 413.511 29.1858   1
   8  10  -5 307.639 32.3357   1
  -8  10   5 361.557 41.2397   6
  -7 -10   5 46.4617 25.0399   2
  -7  10   5 51.8084 26.5095   6
  -7  10   5 52.8095 14.1171   1
   7  10  -5 49.6608 19.8443   1
  -6 -10   5 42.8713 23.7159   2
  -6  10   5 28.5560 11.0609   1
   6  10  -5 -17.296 16.1239   1
  -6  10   5 26.2299 23.2557   6
  -5 -10   5 272.693 32.2071   2
  -5  10   5 303.516 18.1729   1
  -5  10   5 262.661 30.7237  12
   5  10  -5 196.501 31.0946   8
   5  10  -5 248.213 25.6468   1
  -5  10   5 242.665 31.8359   6
   4  10  -5 163.382 27.4550  14
  -4  10   5 125.606 23.2496  12
   4  10  -5 154.142 27.3658   8
  -4  10   5 135.007 21.1616  14
   4  10  -5 153.191 21.0032   1
  -4  10   5 114.599 25.1961   6
  -3  10   5 -23.518 14.0358   8
   3  10  -5 7.04164 14.4325   1
  -3  10   5 22.7845 17.3476  14
   3  10  -5 -25.761 18.9792  14
   3  10  -5 -24.362 18.8989   8
  -3  10   5 13.9489 18.3441  12
  -3  10   5 0.21898 17.3445   6
  -2  10   5 86.2394 19.5334   8
[truncated: 666,465 more chars]
