# Supplementary material for: Crystal structure and Hirshfeld surface analysis of 1-[6-bromo-2-(3-bromo­phen­yl)-1,2,3,4-tetra­hydro­quinolin-4-yl]pyrrolidin-2-one
Source: Acta Crystallogr E Crystallogr Commun. 2024 Aug 30;80(Pt 9):967–72. doi: 10.1107/S2056989024008144 (PMC11389669; doi:10.1107/S2056989024008144)
Supplement: Supplementary file 2 [file e-80-00967-Isup2.hkl]

data_I                                                                          
_shelx_title ' PA-185 in P2(1)/c'                                               
_shelx_refln_list_code          4                                               
_shelx_F_calc_maximum      267.68                                               
_exptl_crystal_F_000       896.00                                               
_reflns_d_resolution_high  0.7696                                               
                                                                                
loop_                                                                           
 _space_group_symop_operation_xyz                                               
 'x, y, z'                                                                      
 '-x, y+1/2, -z+1/2'                                                            
 '-x, -y, -z'                                                                   
 'x, -y-1/2, z-1/2'                                                             
                                                                                
_cell_length_a    10.8691                                                       
_cell_length_b     9.4578                                                       
_cell_length_c    17.7217                                                       
_cell_angle_alpha  90.000                                                       
_cell_angle_beta  104.364                                                       
_cell_angle_gamma  90.000                                                       
                                                                                
_shelx_F_squared_multiplier     1.000                                           
                                                                                
loop_                                                                           
 _refln_index_h                                                                 
 _refln_index_k                                                                 
 _refln_index_l                                                                 
 _refln_F_squared_calc                                                          
 _refln_F_squared_meas                                                          
 _refln_F_squared_sigma                                                         
 _refln_observed_status                                                         
   3   0   0      30617.37      30018.46       333.43 o                         
   4   0   0       7897.56       7484.03       137.18 o                         
   5   0   0        349.83        417.22        32.95 o                         
   6   0   0       4416.41       3923.27       103.63 o                         
   7   0   0      16975.31      16894.85       350.31 o                         
   8   0   0        770.85        926.27        60.02 o                         
   9   0   0         12.06        -44.78        44.78 o                         
  10   0   0       2858.97       2445.12       160.84 o                         
  11   0   0         26.27         81.82        68.14 o                         
  12   0   0       1355.07       1483.07       176.14 o                         
  13   0   0        552.27        522.41       149.66 o                         
   2   1   0      10485.97      10529.13        87.99 o                         
   3   1   0       2495.03       2534.53        30.17 o                         
   4   1   0       9124.09       9110.16       117.19 o                         
   5   1   0         11.49         49.91        14.90 o                         
   6   1   0          5.36         25.23        19.89 o                         
   7   1   0       1688.99       1661.15        47.91 o                         
   8   1   0       3380.04       3438.23        81.55 o                         
   9   1   0        807.32        904.74        52.30 o                         
  10   1   0       1488.89       1447.73        81.29 o                         
  11   1   0       2303.10       2470.08       110.00 o                         
  12   1   0        577.34        584.94        71.32 o                         
  13   1   0         25.90         -3.20        87.19 o                         
   0   2   0       1753.55       1831.11        27.81 o                         
   1   2   0       5936.41       6081.14        51.06 o                         
   2   2   0         33.51         29.96         4.91 o                         
   3   2   0       5789.73       5737.10        57.22 o                         
   4   2   0        243.77        206.03        12.58 o                         
   5   2   0         42.55         33.26        13.08 o                         
   6   2   0       4360.08       4541.19        76.26 o                         
   7   2   0       5582.88       5845.84       104.24 o                         
   8   2   0         63.46         92.11        28.35 o                         
   9   2   0       1111.16        879.55        47.82 o                         
  10   2   0         25.87        -56.69        60.61 o                         
  11   2   0        160.90        164.61        51.90 o                         
  12   2   0         54.52         55.33        59.87 o                         
  13   2   0        102.55        108.56        70.64 o                         
   1   3   0      13345.82      13338.02       122.01 o                         
   2   3   0       2741.36       2772.97        33.66 o                         
   3   3   0        987.46       1016.88        17.56 o                         
   4   3   0      35009.80      35101.13       341.91 o                         
   5   3   0       4976.59       5023.99        69.90 o                         
   6   3   0       1016.12       1108.95        36.00 o                         
   7   3   0      10623.50      10760.15       161.83 o                         
   8   3   0       2881.35       2951.31        97.36 o                         
   9   3   0       1290.44       1200.59        88.72 o                         
  10   3   0       1537.65       1535.35       115.06 o                         
  11   3   0       7112.10       7342.13       169.05 o                         
  12   3   0       2403.05       2489.96       111.89 o                         
  13   3   0        566.81        483.45        77.33 o                         
   0   4   0      12829.37      12451.25       194.34 o                         
   1   4   0       2627.49       2788.05        36.56 o                         
   2   4   0       6049.83       6877.33        71.34 o                         
   3   4   0      13549.43      13890.85       136.60 o                         
   4   4   0        884.93        809.44        19.86 o                         
   5   4   0        376.00        380.95        24.31 o                         
   6   4   0       3316.01       3396.04        61.58 o                         
   7   4   0       3958.58       3846.21        74.69 o                         
   8   4   0        104.68        112.70        34.87 o                         
   9   4   0        991.18        912.40        73.63 o                         
  10   4   0        171.46        211.55        72.96 o                         
  11   4   0        156.80        119.59        79.49 o                         
  12   4   0        310.64        490.76        89.11 o                         
   1   5   0       1566.24       1617.29        32.34 o                         
   2   5   0        856.41        971.80        29.86 o                         
   3   5   0        282.90        320.14        15.52 o                         
   4   5   0       1756.42       1834.92        36.80 o                         
   5   5   0         11.91         44.56        18.39 o                         
   6   5   0        926.34        889.37        49.63 o                         
   7   5   0        360.96        397.30        30.61 o                         
   8   5   0       4083.00       4041.85        88.55 o                         
   9   5   0        940.82        893.29        81.46 o                         
  10   5   0        562.10        533.74        84.73 o                         
  11   5   0        283.43        399.65        79.39 o                         
  12   5   0        230.48        257.76        88.03 o                         
   0   6   0      28817.36      28388.31       484.05 o                         
   1   6   0       3578.71       3450.56        56.48 o                         
   2   6   0       1168.21       1206.70        32.94 o                         
   3   6   0      12554.00      12693.42       156.13 o                         
   4   6   0       4309.56       4264.00        58.91 o                         
   5   6   0        477.89        512.18        24.50 o                         
   6   6   0       7201.31       7090.39       105.98 o                         
   7   6   0       5905.93       5738.77        98.48 o                         
   8   6   0         65.08         74.49        42.09 o                         
   9   6   0        147.55        120.58        50.78 o                         
  10   6   0       2416.68       2528.48       105.93 o                         
  11   6   0         45.71        158.89        70.35 o                         
   1   7   0       4725.29       4731.41        70.86 o                         
   2   7   0       1161.53       1215.07        33.96 o                         
   3   7   0        840.62        794.71        30.23 o                         
   4   7   0       3962.70       3812.15        74.44 o                         
   5   7   0        872.71        906.04        47.72 o                         
   6   7   0        277.01        301.37        40.82 o                         
   7   7   0        491.14        496.12        58.90 o                         
   8   7   0       2795.97       2587.33        88.47 o                         
   9   7   0          2.58         -8.43        53.67 o                         
  10   7   0        434.66        467.00       104.04 o                         
  11   7   0        862.47        865.19        90.28 o                         
   0   8   0       2471.99       2400.97        78.03 o                         
   1   8   0       2649.99       2662.72        78.29 o                         
   2   8   0        357.18        370.42        30.07 o                         
   3   8   0       2240.15       2194.67        57.98 o                         
   4   8   0       1360.49       1386.22        55.40 o                         
   5   8   0       1124.84       1086.03        77.58 o                         
   6   8   0       1024.43       1023.17        80.66 o                         
   7   8   0        316.95        302.31        55.29 o                         
   8   8   0        129.91         71.40        52.93 o                         
   9   8   0        803.82        880.04        75.90 o                         
  10   8   0         84.56        105.29        72.53 o                         
   1   9   0       5698.09       5758.46       121.27 o                         
   2   9   0         64.15         55.25        28.38 o                         
   3   9   0         51.62         70.38        28.68 o                         
   4   9   0       3869.21       3751.18        83.52 o                         
   5   9   0        297.95        418.54        43.96 o                         
   6   9   0        309.97        353.92        52.47 o                         
   7   9   0       2038.33       2269.92        90.75 o                         
   8   9   0       1936.44       2031.44       127.99 o                         
   9   9   0         62.00         15.10        69.94 o                         
   0  10   0       3468.13       3743.77       106.73 o                         
   1  10   0         22.42         63.23        29.04 o                         
   2  10   0        781.01        776.22        58.97 o                         
   3  10   0       3481.81       3505.88        78.97 o                         
   4  10   0       1549.69       1581.07        58.80 o                         
   5  10   0        456.73        456.36        59.94 o                         
   6  10   0        200.84        178.06        51.72 o                         
   7  10   0       1388.50       1444.74       147.02 o                         
   1  11   0         20.34        112.13        60.68 o                         
   2  11   0        259.47        201.96        73.70 o                         
   3  11   0        486.43        552.73        56.26 o                         
   4  11   0         12.12         27.84        41.08 o                         
   5  11   0          0.89         19.83        52.95 o                         
   6  11   0        941.26        829.66        81.59 o                         
   0  12   0       3124.33       3604.99       317.68 o                         
   1  12   0        827.19        840.23       138.42 o                         
   2  12   0        185.83         87.52       118.94 o                         
 -13   1   1        849.77       1032.87       107.64 o                         
 -12   1   1       4987.84       5141.65       147.92 o                         
 -11   1   1       1791.87       1840.44        90.07 o                         
 -10   1   1        400.01        489.33        48.51 o                         
  -9   1   1       8977.28       8830.52       209.87 o                         
  -8   1   1       3697.45       3937.43        82.49 o                         
  -7   1   1        224.69        201.04        28.50 o                         
  -6   1   1      10796.55      10236.47       157.74 o                         
  -5   1   1      20489.27      20971.09       295.65 o                         
  -4   1   1       3947.26       4157.38        69.91 o                         
  -3   1   1       5916.62       5884.74        66.68 o                         
  -2   1   1      48897.77      45319.55       449.21 o                         
   2   1   1          6.50         17.23         5.25 o                         
   3   1   1       4303.93       4294.53        44.45 o                         
   4   1   1         10.24         38.02        10.88 o                         
   5   1   1       2222.77       2360.18        49.04 o                         
   6   1   1       5062.62       5110.30        76.46 o                         
   7   1   1        539.33        546.17        31.83 o                         
   8   1   1        249.75        299.39        31.17 o                         
   9   1   1       5855.00       5907.67       135.11 o                         
  10   1   1       9875.40       9668.98       201.55 o                         
  11   1   1        366.13        388.35        65.91 o                         
  12   1   1        177.66        123.61        72.06 o                         
  13   1   1       1652.48       1986.19       180.68 o                         
 -13   2   1        822.64        877.25        77.91 o                         
 -12   2   1        310.14        251.02        61.15 o                         
 -11   2   1        248.56        233.10        57.26 o                         
 -10   2   1       1222.29       1154.54        67.23 o                         
  -9   2   1        296.39        366.99        66.97 o                         
  -8   2   1      10585.24      10573.11       171.08 o                         
  -7   2   1         21.53         31.27        20.24 o                         
  -6   2   1        379.66        467.34        24.66 o                         
  -5   2   1      12584.23      12570.08       172.31 o                         
  -4   2   1       2395.93       2301.34        50.12 o                         
  -3   2   1       2143.64       2305.76        30.80 o                         
  -2   2   1      21523.99      21279.92       184.27 o                         
  -1   2   1      63913.31      59513.27       459.13 o                         
   0   2   1        137.66        176.26         6.71 o                         
   1   2   1         35.78         41.99         5.04 o                         
   2   2   1      28809.99      27983.09       259.50 o                         
   3   2   1       6132.60       6038.07        56.21 o                         
   4   2   1          1.50         18.42         8.53 o                         
   5   2   1      16603.08      16092.53       171.97 o                         
   6   2   1      12851.04      12883.87       159.44 o                         
   7   2   1        114.34        154.67        25.25 o                         
   8   2   1        207.92        251.53        30.59 o                         
   9   2   1       4892.92       4901.04       110.55 o                         
  10   2   1        395.85        440.63        74.95 o                         
  11   2   1         75.52         84.01        69.43 o                         
  12   2   1       2453.55       2605.25       117.62 o                         
  13   2   1        218.42        232.89        71.36 o                         
 -13   3   1         15.55        108.20       129.84 o                         
 -12   3   1          4.45         52.13        53.26 o                         
 -11   3   1        635.75        738.49        66.21 o                         
 -10   3   1        137.62        148.45        51.18 o                         
  -9   3   1        102.91        137.33        48.61 o                         
  -8   3   1        121.02        132.75        38.44 o                         
  -7   3   1        139.00        162.50        41.66 o                         
  -6   3   1        496.06        495.78        29.08 o                         
  -5   3   1       2331.54       2517.17        48.36 o                         
  -4   3   1       1372.82       1448.46        26.75 o                         
  -3   3   1        813.20        844.03        17.16 o                         
  -2   3   1        348.24        398.61        10.75 o                         
  -1   3   1       1112.52       1168.48        21.14 o                         
   0   3   1       2654.24       2791.57        33.26 o                         
   1   3   1        499.85        500.17        12.71 o                         
   2   3   1        190.59        216.60        10.69 o                         
   3   3   1        352.89        461.98        14.33 o                         
   4   3   1        157.94        221.89        12.64 o                         
   5   3   1        284.77        325.10        21.17 o                         
   6   3   1        315.33        365.77        18.45 o                         
   7   3   1        372.61        400.08        33.57 o                         
   8   3   1       3373.07       3393.14        92.69 o                         
   9   3   1       1093.94       1015.71       117.51 o                         
  10   3   1        178.09        305.04        99.87 o                         
  11   3   1          4.61         11.86        65.96 o                         
  12   3   1          7.83         69.26        68.52 o                         
  13   3   1         19.43        120.32        70.40 o                         
 -13   4   1        364.22        526.95        95.46 o                         
 -12   4   1         33.09         -9.17        64.24 o                         
 -11   4   1         48.89         61.83        65.47 o                         
 -10   4   1       1718.07       1677.80       107.04 o                         
  -9   4   1        180.89        134.72        51.00 o                         
  -8   4   1       4093.08       4136.93       130.23 o                         
  -7   4   1        866.01        936.18        44.51 o                         
  -6   4   1       1190.21       1185.46        48.37 o                         
  -5   4   1       6180.63       6105.62        81.95 o                         
  -4   4   1       4503.24       4523.90        53.78 o                         
  -3   4   1         69.93         62.20        10.78 o                         
  -2   4   1      14136.08      14343.45       143.58 o                         
  -1   4   1       8972.84       8577.80       108.23 o                         
   0   4   1       1231.77       1261.92        23.49 o                         
   1   4   1       9719.32       9675.76       123.47 o                         
   2   4   1      32005.95      32229.88       311.19 o                         
   3   4   1        269.25        186.53        12.98 o                         
   4   4   1       4082.81       4076.32        47.24 o                         
   5   4   1      14988.73      14865.55       165.81 o                         
   6   4   1       8145.16       8126.78       113.33 o                         
   7   4   1       1445.63       1432.26        48.35 o                         
   8   4   1       2323.92       2394.05        69.49 o                         
   9   4   1       5263.55       5330.12       147.86 o                         
  10   4   1         54.43         10.10        79.44 o                         
  11   4   1        224.46        227.04        83.60 o                         
  12   4   1       1882.79       1992.31       114.29 o                         
 -12   5   1       2991.87       3248.94       205.81 o                         
 -11   5   1        632.66        630.19        70.52 o                         
 -10   5   1        307.39        308.40        58.41 o                         
  -9   5   1       7254.39       7108.07       158.43 o                         
  -8   5   1       2901.52       2962.98        85.31 o                         
  -7   5   1        409.57        457.90        45.36 o                         
  -6   5   1      16277.37      16310.58       200.41 o                         
  -5   5   1       2909.95       2795.48        48.57 o                         
  -4   5   1       1668.26       1710.48        36.36 o                         
  -3   5   1       4208.96       4281.52        51.84 o                         
  -2   5   1       7918.47       7494.81        90.29 o                         
  -1   5   1        794.72        820.08        36.21 o                         
   0   5   1        353.26        422.79        17.73 o                         
   1   5   1      14957.50      14919.28       184.60 o                         
   2   5   1          0.96          7.57        12.32 o                         
   3   5   1      12972.06      12978.20       141.23 o                         
   4   5   1         21.36         39.18        13.51 o                         
   5   5   1       1386.47       1412.46        30.86 o                         
   6   5   1       3105.27       3091.02        63.37 o                         
   7   5   1        411.79        430.49        37.28 o                         
   8   5   1         42.15        124.85        33.28 o                         
   9   5   1       1915.38       1949.01        79.08 o                         
  10   5   1       2456.60       2608.94       108.70 o                         
  11   5   1          1.61         61.50        76.84 o                         
  12   5   1        709.54        970.77       118.35 o                         
 -12   6   1          2.80         43.98        72.75 o                         
 -11   6   1          1.48        -64.78        64.78 o                         
 -10   6   1       1314.21       1356.71        81.81 o                         
  -9   6   1         75.97         92.32        47.04 o                         
  -8   6   1        969.47        961.99        59.79 o                         
  -7   6   1       2317.06       2173.58        74.39 o                         
  -6   6   1        101.48        127.38        23.46 o                         
  -5   6   1         17.43         37.54        15.42 o                         
  -4   6   1        819.23        914.79        26.80 o                         
  -3   6   1        931.31        969.65        28.24 o                         
  -2   6   1        242.49        235.13        17.47 o                         
  -1   6   1       1141.78       1100.93        35.37 o                         
   0   6   1        878.32        868.22        31.83 o                         
   1   6   1       1401.59       1375.18        32.81 o                         
   2   6   1        410.43        396.20        21.03 o                         
   3   6   1       1233.05       1330.10        35.89 o                         
   4   6   1        261.22        240.13        19.09 o                         
   5   6   1       1104.65       1105.03        28.40 o                         
   6   6   1        384.44        420.43        32.09 o                         
   7   6   1        908.62        969.22        42.39 o                         
   8   6   1          1.01         34.33        45.72 o                         
   9   6   1        121.00         96.74        84.90 o                         
  10   6   1        102.14        -44.36        55.43 o                         
  11   6   1        287.32        234.16        76.18 o                         
 -11   7   1       1086.91       1057.19       102.92 o                         
 -10   7   1       1200.91       1224.82        86.45 o                         
  -9   7   1       4828.58       4818.44       173.46 o                         
  -8   7   1       1832.60       1783.88        75.48 o                         
  -7   7   1        202.91        264.22        45.14 o                         
  -6   7   1       3136.16       3336.24        81.37 o                         
  -5   7   1       6740.28       6882.22       103.02 o                         
  -4   7   1         93.05         97.45        27.85 o                         
  -3   7   1       1196.29       1180.56        32.18 o                         
  -2   7   1       9367.16       9449.07       116.88 o                         
  -1   7   1         39.06         32.00        18.00 o                         
   0   7   1        300.02        264.42        18.14 o                         
   1   7   1       2997.03       2930.07        59.89 o                         
   2   7   1         68.22         63.06        17.03 o                         
   3   7   1        319.99        339.68        26.03 o                         
   4   7   1        384.07        457.57        42.52 o                         
   5   7   1          0.57         11.35        29.59 o                         
   6   7   1       1007.66       1153.99        51.86 o                         
   7   7   1       1656.30       1565.15        64.31 o                         
   8   7   1         57.81         36.64        46.12 o                         
   9   7   1       2200.29       2376.61       111.38 o                         
  10   7   1       1683.44       1649.68        96.74 o                         
  11   7   1       1311.38       1242.69        95.56 o                         
 -10   8   1        335.74        227.64        69.88 o                         
  -9   8   1          4.91          5.20        61.17 o                         
  -8   8   1       2996.19       2920.11        98.24 o                         
  -7   8   1         42.80         62.49        46.55 o                         
  -6   8   1         77.57         70.75        34.55 o                         
  -5   8   1       3217.80       3234.22       113.42 o                         
  -4   8   1        777.70        821.67        48.38 o                         
  -3   8   1       1230.71       1241.23        47.52 o                         
  -2   8   1       4565.62       4578.76       123.69 o                         
  -1   8   1      15325.92      14929.47       185.49 o                         
   0   8   1        351.61        373.69        28.51 o                         
   1   8   1       3408.47       3254.72        61.38 o                         
   2   8   1       7025.15       6924.68       109.01 o                         
   3   8   1        852.59        966.83        41.90 o                         
   4   8   1         23.58         11.61        29.36 o                         
   5   8   1       5855.35       6053.45       116.46 o                         
   6   8   1       3575.63       3427.74       101.74 o                         
   7   8   1        164.84        163.11        54.79 o                         
   8   8   1       2330.64       2342.14        92.67 o                         
   9   8   1       2436.89       2506.24       109.37 o                         
  10   8   1        116.46         66.25        72.45 o                         
  -9   9   1        391.12        399.33        72.57 o                         
  -8   9   1        755.53        792.30        77.20 o                         
  -7   9   1        279.66        282.98        59.49 o                         
  -6   9   1       1244.31       1216.93        59.45 o                         
  -5   9   1        114.85         95.54        35.41 o                         
  -4   9   1       2497.48       2433.78        65.78 o                         
  -3   9   1        104.36        101.34        27.17 o                         
  -2   9   1         17.90         28.82        26.15 o                         
  -1   9   1       1171.39       1161.52        57.12 o                         
   0   9   1        173.31        153.44        24.18 o                         
   1   9   1       1577.81       1550.78        60.31 o                         
   2   9   1        312.05        324.94        35.60 o                         
   3   9   1       2584.11       2583.36        85.56 o                         
   4   9   1        411.79        345.87        39.80 o                         
   5   9   1        686.36        752.31        51.74 o                         
   6   9   1        540.22        443.11        59.12 o                         
   7   9   1         82.73         35.31        56.46 o                         
   8   9   1       1208.83       1117.78        94.10 o                         
   9   9   1        109.95        134.83        70.22 o                         
  -8  10   1        884.18        956.37        85.31 o                         
  -7  10   1        460.06        603.60        90.37 o                         
  -6  10   1          1.61          1.73        47.96 o                         
  -5  10   1       1805.39       1860.41       113.18 o                         
  -4  10   1       2199.23       2117.79        65.16 o                         
  -3  10   1         31.02         38.18        31.65 o                         
  -2  10   1       1677.62       1715.77        54.95 o                         
  -1  10   1       4836.39       4573.26        81.81 o                         
   0  10   1       2373.67       2410.54        73.75 o                         
   1  10   1        723.20        737.22        48.73 o                         
   2  10   1       2586.01       2693.37       101.86 o                         
   3  10   1        755.68        774.74        47.39 o                         
   4  10   1       1001.89        975.72        51.33 o                         
   5  10   1       2161.18       2204.36        90.06 o                         
   6  10   1       1797.58       2042.04        92.16 o                         
   7  10   1        641.10        527.77        81.10 o                         
  -6  11   1       1575.28       1519.59        95.28 o                         
  -5  11   1       2998.98       3267.79       121.70 o                         
  -4  11   1        243.51        396.32        72.87 o                         
  -3  11   1        210.09        158.13        54.45 o                         
  -2  11   1       4360.46       4441.17       418.69 o                         
  -1  11   1         22.55         67.43        62.57 o                         
   0  11   1        148.23        132.01        64.18 o                         
   1  11   1       3676.19       3788.96       124.32 o                         
   2  11   1         26.47          5.78        42.66 o                         
   3  11   1       1720.59       1759.78        78.81 o                         
   4  11   1        217.27        149.62        55.72 o                         
   5  11   1         42.15         63.14        45.40 o                         
  -3  12   1       1551.42       1400.24       224.63 o                         
  -2  12   1         59.31       -135.95       135.95 o                         
  -1  12   1         19.35         52.92       111.10 o                         
   0  12   1        578.18        795.46       167.65 o                         
   1  12   1       1193.62       1266.77       157.46 o                         
   2  12   1        493.82        485.33       136.86 o                         
 -13   0   2       1071.66       1176.48       132.92 o                         
 -12   0   2       1528.06       1539.80       230.89 o                         
 -11   0   2       1808.79       2097.95       101.67 o                         
 -10   0   2        806.16        815.32        74.93 o                         
  -9   0   2       1657.00       1725.49        91.76 o                         
  -8   0   2       2284.30       2132.22       174.57 o                         
  -7   0   2         29.25         89.17        31.68 o                         
  -6   0   2       3532.25       3548.97       110.49 o                         
  -5   0   2       5998.25       6240.53       140.33 o                         
  -4   0   2       1077.85       1044.83        34.84 o                         
  -3   0   2      18743.86      18587.58       223.35 o                         
   2   0   2        613.79        662.16        15.49 o                         
   3   0   2       4664.37       4737.83        92.77 o                         
   4   0   2      48940.73      47342.31       785.59 o                         
   5   0   2       9871.13      10053.47       185.71 o                         
   6   0   2        906.93        987.05        41.38 o                         
   7   0   2       8281.39       7958.90       145.05 o                         
   8   0   2       7123.49       6937.72       174.00 o                         
   9   0   2       3027.01       2873.10       125.33 o                         
  10   0   2       3122.93       3032.98       140.72 o                         
  11   0   2       2417.61       2805.19       145.90 o                         
  12   0   2        465.68        376.14       168.57 o                         
  13   0   2       1473.45       1209.07       206.20 o                         
 -13   1   2        185.82        174.53        74.04 o                         
 -12   1   2          0.32          7.35        54.19 o                         
 -11   1   2       1092.91       1169.34        67.74 o                         
 -10   1   2       1457.95       1496.39        64.54 o                         
  -9   1   2        586.48        542.33        45.28 o                         
  -8   1   2        559.22        574.39        33.15 o                         
  -7   1   2       9895.42       9927.61       136.29 o                         
  -6   1   2       2567.50       2718.54        78.79 o                         
  -5   1   2        347.19        419.31        21.69 o                         
  -4   1   2        588.42        507.43        20.33 o                         
  -3   1   2       4860.88       4777.63        66.30 o                         
  -2   1   2       5848.60       6092.89        59.58 o                         
   2   1   2        563.32        637.80        13.06 o                         
   3   1   2       4254.32       4245.48        46.34 o                         
   4   1   2        248.21        305.18        16.86 o                         
   5   1   2         63.96         54.91        15.11 o                         
   6   1   2        611.21        603.85        26.50 o                         
   7   1   2        528.57        559.93        27.69 o                         
   8   1   2       3248.70       3080.21        68.53 o                         
   9   1   2        847.34        771.13        48.92 o                         
  10   1   2         65.46         18.31        43.20 o                         
  11   1   2         92.80        140.21        68.74 o                         
  12   1   2        413.07        452.93        82.72 o                         
  13   1   2         75.74        212.30       117.66 o                         
 -13   2   2         40.84        -42.75       105.78 o                         
 -12   2   2         34.69         87.84        53.72 o                         
 -11   2   2       1085.00        972.09        74.55 o                         
 -10   2   2         25.51         10.51        42.40 o                         
  -9   2   2        172.25        235.38        40.68 o                         
  -8   2   2        333.67        322.69        44.59 o                         
  -7   2   2          1.65        -23.37        27.30 o                         
  -6   2   2       1264.02       1196.93        45.61 o                         
  -5   2   2         66.36        139.19        21.59 o                         
  -4   2   2         18.81         34.23        13.52 o                         
  -3   2   2       7896.05       8212.97        89.91 o                         
  -2   2   2      16668.17      16916.07       149.25 o                         
  -1   2   2       8080.61       8257.52        68.04 o                         
   0   2   2       3199.64       3239.85        33.38 o                         
   1   2   2       2321.33       2321.78        26.27 o                         
   2   2   2         60.53         56.80         8.25 o                         
   3   2   2       1866.93       1866.44        26.68 o                         
   4   2   2       4060.39       3983.38        62.16 o                         
   5   2   2        899.55        845.49        23.69 o                         
   6   2   2       1016.16        982.12        29.63 o                         
   7   2   2       5784.30       5854.37        88.85 o                         
   8   2   2       3375.65       3355.91        82.18 o                         
   9   2   2         20.58         17.59        32.43 o                         
  10   2   2        343.87        466.81        82.64 o                         
  11   2   2        834.39        845.21       117.62 o                         
  12   2   2         34.34         -4.77       113.44 o                         
  13   2   2         13.33        -85.16       215.65 o                         
 -13   3   2       1448.52       1503.68       127.01 o                         
 -12   3   2         15.45         84.40        58.52 o                         
 -11   3   2       2189.29       2184.31       110.58 o                         
 -10   3   2       7932.90       7877.43       163.55 o                         
  -9   3   2       1891.50       1722.08        90.13 o                         
  -8   3   2       3048.29       2908.81       108.14 o                         
  -7   3   2      15805.97      15425.83       258.95 o                         
  -6   3   2       2793.23       2750.38        73.72 o                         
  -5   3   2        245.27        257.09        22.97 o                         
  -4   3   2      18857.70      18562.30       195.10 o                         
  -3   3   2      10140.97       9771.98       101.87 o                         
  -2   3   2        197.97        229.79        10.40 o                         
  -1   3   2      21529.67      21495.73       200.25 o                         
   0   3   2      45563.23      44554.50       425.11 o                         
   1   3   2        204.58        233.74        10.57 o                         
   2   3   2        992.62       1068.87        23.95 o                         
   3   3   2       3925.60       3636.87        45.15 o                         
   4   3   2       3107.49       3222.48        43.96 o                         
   5   3   2       1973.41       1834.18        34.89 o                         
   6   3   2        948.06        943.85        32.59 o                         
   7   3   2        288.97        308.29        24.34 o                         
   8   3   2       5985.98       5964.90       110.98 o                         
   9   3   2        724.53        771.35        55.46 o                         
  10   3   2         56.04         -0.60        68.24 o                         
  11   3   2       2071.21       2027.36       107.06 o                         
  12   3   2       1109.38       1205.81        97.90 o                         
 -13   4   2         27.58        -81.44        81.44 o                         
 -12   4   2        547.34        701.93        87.67 o                         
 -11   4   2        970.24       1092.72        80.57 o                         
 -10   4   2        712.47        575.01        78.42 o                         
  -9   4   2         97.56        154.99        52.89 o                         
  -8   4   2       2421.31       2214.90        80.22 o                         
  -7   4   2         21.29          4.65        30.18 o                         
  -6   4   2       1406.80       1308.13        45.48 o                         
  -5   4   2        200.95        176.22        17.95 o                         
  -4   4   2        217.51        206.62        15.60 o                         
  -3   4   2      12933.72      13034.55       132.98 o                         
  -2   4   2       4615.57       4590.38        51.24 o                         
  -1   4   2       3397.15       3522.53        45.56 o                         
   0   4   2        803.61        766.62        34.13 o                         
   1   4   2       8682.88       8554.17       116.69 o                         
   2   4   2        392.23        400.01        14.77 o                         
   3   4   2        177.49        151.83        14.83 o                         
   4   4   2      13218.48      13024.73       138.64 o                         
   5   4   2         81.31         97.64        17.08 o                         
   6   4   2         30.83         45.25        19.61 o                         
   7   4   2       2018.46       1930.00        41.98 o                         
   8   4   2       1079.56        978.34        50.22 o                         
   9   4   2        332.96        366.55        65.29 o                         
  10   4   2        692.80        876.85       111.81 o                         
  11   4   2       1107.75       1197.32       110.74 o                         
  12   4   2         33.71         11.79        77.65 o                         
 -12   5   2        203.81        230.14        87.30 o                         
 -11   5   2        231.22        257.16        66.97 o                         
 -10   5   2       1489.36       1686.51        85.17 o                         
  -9   5   2        776.12        842.84        64.08 o                         
  -8   5   2         45.20         88.76        40.03 o                         
  -7   5   2       5641.53       5706.64       113.67 o                         
  -6   5   2        469.73        531.57        32.50 o                         
  -5   5   2       2976.12       3120.40        58.30 o                         
  -4   5   2       2885.11       2970.13        42.49 o                         
  -3   5   2        815.69        743.61        21.12 o                         
  -2   5   2        470.83        511.26        17.19 o                         
  -1   5   2        249.80        203.78        11.36 o                         
   0   5   2       3385.09       3559.87        50.54 o                         
   1   5   2        988.56       1035.39        25.61 o                         
   2   5   2         34.44         30.80        12.24 o                         
   3   5   2          7.00          2.56        13.63 o                         
   4   5   2        436.57        486.62        30.23 o                         
   5   5   2        377.95        384.13        20.69 o                         
   6   5   2        427.30        435.31        30.00 o                         
   7   5   2        448.11        521.26        35.65 o                         
   8   5   2        489.94        539.07        46.57 o                         
   9   5   2          6.11         -8.88        39.80 o                         
  10   5   2        340.63        357.94        75.99 o                         
  11   5   2       1242.38       1370.26       116.87 o                         
  12   5   2        327.57        350.38        91.60 o                         
 -12   6   2         21.76        126.74        73.81 o                         
 -11   6   2       5203.46       5215.26       150.72 o                         
 -10   6   2          5.87         42.37        64.95 o                         
  -9   6   2       1355.68       1326.17        68.10 o                         
  -8   6   2       1123.21       1265.96        62.94 o                         
  -7   6   2        337.60        367.13        41.83 o                         
  -6   6   2       2361.55       2404.70       100.49 o                         
  -5   6   2        165.93        242.26        26.13 o                         
  -4   6   2        225.88        241.71        17.61 o                         
  -3   6   2       8260.06       8174.70        93.86 o                         
  -2   6   2       5914.13       5708.58        75.11 o                         
  -1   6   2         62.33         75.51        12.49 o                         
   0   6   2       9892.99       9752.41       127.60 o                         
   1   6   2      14523.07      14777.70       186.68 o                         
   2   6   2         83.95         93.40        18.59 o                         
   3   6   2       4467.38       4289.92        69.15 o                         
   4   6   2      16860.31      16573.22       190.15 o                         
   5   6   2       2496.91       2408.32        60.51 o                         
   6   6   2        754.80        741.06        37.39 o                         
   7   6   2       8350.82       8109.12       127.70 o                         
   8   6   2       3595.86       3780.48        93.67 o                         
   9   6   2         23.49         60.10        50.87 o                         
  10   6   2       1275.16       1218.24        77.41 o                         
  11   6   2       4989.56       5289.70       160.79 o                         
 -11   7   2        347.90        251.42        75.17 o                         
 -10   7   2        513.67        443.77        97.04 o                         
  -9   7   2        430.35        411.60        63.06 o                         
  -8   7   2        285.73        286.94        64.91 o                         
  -7   7   2       3879.88       4058.26        94.16 o                         
  -6   7   2          1.13         52.75        31.75 o                         
  -5   7   2       1413.41       1461.54        49.52 o                         
  -4   7   2       5326.20       5335.17        77.32 o                         
  -3   7   2       7015.84       6882.03        84.24 o                         
  -2   7   2       5919.36       5878.57        92.27 o                         
  -1   7   2       1703.54       1672.80        34.43 o                         
   0   7   2       5945.92       6009.89        86.84 o                         
   1   7   2        811.03        874.89        31.82 o                         
   2   7   2       1831.59       1845.82        43.41 o                         
   3   7   2       5146.33       5167.74        90.80 o                         
   4   7   2        508.65        601.29        40.29 o                         
   5   7   2        676.24        686.98        39.89 o                         
   6   7   2       1308.58       1292.15        52.56 o                         
   7   7   2        842.16        854.11        54.60 o                         
   8   7   2       2366.60       2312.86        90.71 o                         
   9   7   2        476.00        465.53        60.26 o                         
  10   7   2        240.77        282.33        63.59 o                         
 -10   8   2        445.47        450.28        75.83 o                         
  -9   8   2          6.22         50.05        59.81 o                         
  -8   8   2        272.34        200.64        56.69 o                         
  -7   8   2        158.00        157.40        45.19 o                         
  -6   8   2         90.24        115.49        39.11 o                         
  -5   8   2        153.90        160.64        43.53 o                         
  -4   8   2          6.78         -6.29        25.99 o                         
  -3   8   2        545.97        565.85        30.49 o                         
  -2   8   2         54.10         35.34        18.95 o                         
  -1   8   2       6980.07       7075.62        99.03 o                         
   0   8   2       1226.75       1225.83        29.81 o                         
   1   8   2        225.25        269.89        21.85 o                         
   2   8   2       4680.80       4398.96        85.55 o                         
   3   8   2         30.76         63.08        30.36 o                         
   4   8   2        671.95        626.37        43.61 o                         
   5   8   2       2222.82       2148.37        68.18 o                         
   6   8   2       2115.03       2156.03        90.87 o                         
   7   8   2       1595.55       1580.56       104.53 o                         
   8   8   2       1121.27       1204.33        75.95 o                         
   9   8   2       1153.61       1176.28        80.59 o                         
  10   8   2        718.00        586.36        80.45 o                         
  -9   9   2         98.74        132.46        60.38 o                         
  -8   9   2       1087.46       1154.49       141.08 o                         
  -7   9   2       5403.43       5181.15       156.62 o                         
  -6   9   2       2594.37       2643.36        83.78 o                         
  -5   9   2         24.67         -2.01        33.51 o                         
  -4   9   2       7131.11       7061.59       113.39 o                         
  -3   9   2       3657.13       3829.97        76.35 o                         
  -2   9   2        522.62        570.23        33.65 o                         
  -1   9   2       2105.11       2081.03        50.86 o                         
   0   9   2       2082.56       2127.31        61.48 o                         
   1   9   2        158.83        168.20        24.53 o                         
   2   9   2         23.36          8.07        27.47 o                         
   3   9   2       1909.95       1955.37        63.72 o                         
   4   9   2         29.11         11.99        38.43 o                         
   5   9   2       2057.90       2100.08        78.19 o                         
   6   9   2        947.01        943.50        69.84 o                         
   7   9   2         56.54        122.43        70.50 o                         
   8   9   2        669.13        678.32        77.21 o                         
  -8  10   2        713.28        582.50        73.35 o                         
  -7  10   2        148.90        169.11        61.76 o                         
  -6  10   2       1242.33       1345.90        72.26 o                         
  -5  10   2        634.51        656.56        55.04 o                         
  -4  10   2        308.65        286.43        37.74 o                         
  -3  10   2       2512.68       2454.95        69.73 o                         
  -2  10   2          7.21        -43.77        43.77 o                         
  -1  10   2       1807.96       1826.77        75.19 o                         
   0  10   2       1187.41       1181.43        58.02 o                         
   1  10   2       2330.84       2461.85       111.10 o                         
   2  10   2       1247.45       1262.60        58.57 o                         
   3  10   2         59.52         95.85        37.15 o                         
   4  10   2       4821.63       4896.10       106.50 o                         
   5  10   2          0.16        -44.89        44.89 o                         
   6  10   2        136.88        142.57        56.15 o                         
   7  10   2       1363.30       1323.05        93.74 o                         
  -6  11   2        239.60        204.69        67.96 o                         
  -5  11   2       3021.34       3000.57       154.55 o                         
  -4  11   2          6.25        -11.54        62.69 o                         
  -3  11   2        907.85        980.35        86.88 o                         
  -2  11   2       1479.27       1685.57        79.42 o                         
  -1  11   2        555.65        597.30        52.53 o                         
   0  11   2        279.49        301.76        52.70 o                         
   1  11   2        506.00        507.08        48.36 o                         
   2  11   2        293.31        235.08        51.68 o                         
   3  11   2          0.73        -19.67        53.24 o                         
   4  11   2         20.65        -22.52        53.25 o                         
   5  11   2       1251.08       1255.39       132.96 o                         
  -3  12   2        908.84        957.64       131.96 o                         
  -2  12   2        742.07        807.75        95.85 o                         
  -1  12   2          0.02         35.84       117.47 o                         
   0  12   2       1752.97       2160.11       180.96 o                         
   1  12   2       2157.40       2247.73       222.62 o                         
   2  12   2        224.96        260.15       239.46 o                         
 -13   1   3         11.88         76.15        73.04 o                         
 -12   1   3       3038.65       3134.14        95.65 o                         
 -11   1   3       2043.87       2205.22        77.13 o                         
 -10   1   3        164.00        142.78        37.10 o                         
  -9   1   3       6615.01       6371.93       115.87 o                         
  -8   1   3       7317.70       7080.08       120.75 o                         
  -7   1   3          9.65         34.70        19.08 o                         
  -6   1   3       1120.24       1069.34        31.92 o                         
  -5   1   3      20370.89      20089.13       264.48 o                         
  -4   1   3       7485.00       7276.89        99.20 o                         
  -3   1   3      12980.56      13190.19       145.51 o                         
  -2   1   3      36717.79      36669.83       313.30 o                         
  -1   1   3        789.35        710.28        12.48 o                         
   0   1   3        950.92        974.48        13.65 o                         
   1   1   3       3315.98       3203.30        35.80 o                         
   2   1   3      17383.24      17251.09       170.30 o                         
   3   1   3        395.02        425.22        14.99 o                         
   4   1   3       1201.42       1297.09        26.70 o                         
   5   1   3      16903.60      17393.71       205.21 o                         
   6   1   3         30.40          7.67        17.97 o                         
   7   1   3       2916.01       2900.71        55.29 o                         
   8   1   3        244.21        312.77        28.39 o                         
   9   1   3        171.15        163.51        37.63 o                         
  10   1   3       1481.31       1363.87        76.31 o                         
  11   1   3        146.97        200.14        73.08 o                         
  12   1   3         31.72        -85.06       114.27 o                         
  13   1   3       1510.14       1601.54       159.39 o                         
 -13   2   3       2696.86       2626.86       110.87 o                         
 -12   2   3       2490.76       2654.42        98.57 o                         
 -11   2   3        119.36        104.74        48.75 o                         
 -10   2   3        632.55        620.89        50.74 o                         
  -9   2   3       8217.00       7799.23       151.06 o                         
  -8   2   3        783.25        853.82        49.26 o                         
  -7   2   3        315.65        394.55        36.37 o                         
  -6   2   3       6488.19       6675.35       116.44 o                         
  -5   2   3       3305.21       3602.58        66.29 o                         
  -4   2   3       7959.29       7808.64        94.81 o                         
  -3   2   3       3987.51       4027.12        48.63 o                         
  -2   2   3       2801.34       2752.29        33.66 o                         
  -1   2   3      18442.80      18445.69       147.68 o                         
   0   2   3      10222.66      10150.84        89.49 o                         
   1   2   3        239.23        234.61         9.29 o                         
   2   2   3      15241.19      15141.92       141.15 o                         
   3   2   3      27812.51      27740.49       272.64 o                         
   4   2   3        413.49        433.16        21.85 o                         
   5   2   3       2435.02       2430.27        44.76 o                         
   6   2   3      10822.40      10419.12       141.18 o                         
   7   2   3       2233.10       2125.67        48.75 o                         
   8   2   3       2941.86       2980.76        71.39 o                         
   9   2   3       8939.92       8783.86       165.46 o                         
  10   2   3       1807.37       1821.27       169.50 o                         
  11   2   3         12.18         49.20        96.89 o                         
  12   2   3       1931.25       1836.41       177.40 o                         
 -13   3   3         30.26        137.32        68.33 o                         
 -12   3   3          0.72         -0.66        67.41 o                         
 -11   3   3          1.01         19.05        47.89 o                         
 -10   3   3          3.39         32.12        42.92 o                         
  -9   3   3        284.43        275.89        57.69 o                         
  -8   3   3        435.04        451.63        51.86 o                         
  -7   3   3       1318.20       1173.86        60.99 o                         
  -6   3   3         25.04         42.68        22.43 o                         
  -5   3   3         52.56         63.48        18.80 o                         
  -4   3   3       3710.96       3942.36        52.13 o                         
  -3   3   3        160.38        248.40        12.45 o                         
  -2   3   3        227.01        226.96         8.92 o                         
  -1   3   3        274.55        332.84        10.93 o                         
   0   3   3       4702.20       5108.35        56.59 o                         
   1   3   3        673.64        715.70        15.75 o                         
   2   3   3         42.19         51.44         9.53 o                         
   3   3   3        400.63        451.15        17.15 o                         
   4   3   3         28.81         44.53        18.38 o                         
   5   3   3        247.19        254.77        19.31 o                         
   6   3   3          9.53          3.28        26.69 o                         
   7   3   3        420.58        445.35        28.59 o                         
   8   3   3       1000.21       1010.07        42.85 o                         
   9   3   3        669.34        659.17        64.07 o                         
  10   3   3         78.66         36.68        65.28 o                         
  11   3   3         41.29         -1.72        78.24 o                         
  12   3   3         94.34         22.38        87.12 o                         
 -13   4   3        978.42       1103.93       100.08 o                         
 -12   4   3       1636.52       1658.47       106.13 o                         
 -11   4   3         40.95         44.73        65.26 o                         
 -10   4   3        346.14        338.62        64.78 o                         
  -9   4   3       1330.85       1572.74        79.10 o                         
  -8   4   3         73.50         89.18        38.83 o                         
  -7   4   3         83.68         92.29        31.97 o                         
  -6   4   3       2348.80       2377.95        60.95 o                         
  -5   4   3         12.46         25.72        15.19 o                         
  -4   4   3       2341.99       2199.35        36.41 o                         
  -3   4   3        403.06        481.35        15.95 o                         
  -2   4   3         94.21         88.19         8.87 o                         
  -1   4   3       4333.40       4150.40        50.29 o                         
   0   4   3       1392.79       1340.99        23.55 o                         
   1   4   3       2164.90       2509.10        36.23 o                         
   2   4   3       3856.96       3666.14        49.66 o                         
   3   4   3       8710.19       8655.36       111.74 o                         
   4   4   3          8.99         10.40        14.99 o                         
   5   4   3       1433.62       1395.89        31.54 o                         
   6   4   3      18283.20      18392.30       194.64 o                         
   7   4   3        267.06        271.79        31.89 o                         
   8   4   3       1237.69       1240.25        57.32 o                         
   9   4   3       7056.22       7149.13       160.43 o                         
  10   4   3       3536.86       3474.27       116.29 o                         
  11   4   3       1163.67       1145.00       108.54 o                         
  12   4   3        613.01        541.84       111.45 o                         
 -12   5   3       1493.17       1533.09       198.45 o                         
 -11   5   3        831.51        911.81        79.15 o                         
 -10   5   3        120.99        101.85        55.59 o                         
  -9   5   3       5494.00       5556.26       134.65 o                         
  -8   5   3       6481.11       6420.24       125.46 o                         
  -7   5   3        158.87        159.64        33.30 o                         
  -6   5   3        410.27        492.86        34.79 o                         
  -5   5   3      17116.06      16743.50       184.55 o                         
  -4   5   3       3307.97       3310.89        46.62 o                         
  -3   5   3          4.88          8.42         9.86 o                         
  -2   5   3      27891.46      28102.46       274.98 o                         
  -1   5   3      11238.91      11429.42       129.27 o                         
   0   5   3        725.16        707.05        16.67 o                         
   1   5   3       2666.43       2611.54        41.44 o                         
   2   5   3       9567.99       9219.98       111.25 o                         
   3   5   3        190.46        153.89        20.05 o                         
   4   5   3         67.90         69.53        19.10 o                         
   5   5   3       4436.58       4282.34        66.32 o                         
   6   5   3        850.48        853.94        36.76 o                         
   7   5   3       5040.26       5153.61        86.37 o                         
   8   5   3        272.35        222.80        40.26 o                         
   9   5   3        154.60        176.37        49.01 o                         
  10   5   3       1582.75       1627.08       106.62 o                         
  11   5   3          6.53        121.17        88.60 o                         
 -12   6   3        142.65        144.72        70.95 o                         
 -11   6   3       1188.13       1145.13        98.71 o                         
 -10   6   3         18.92        -15.53        79.07 o                         
  -9   6   3        295.20        351.11        50.10 o                         
  -8   6   3         17.46        -35.33        35.33 o                         
  -7   6   3       1384.76       1313.38        55.63 o                         
  -6   6   3       3422.43       3413.70        66.98 o                         
  -5   6   3         12.28          3.44        21.28 o                         
  -4   6   3       2294.42       2226.56        41.39 o                         
  -3   6   3        215.12        220.69        15.11 o                         
  -2   6   3        406.52        411.82        16.49 o                         
  -1   6   3         12.07         31.23         8.51 o                         
   0   6   3        286.60        375.95        29.80 o                         
   1   6   3       1033.17       1084.59        36.41 o                         
   2   6   3         14.35         -4.99        19.71 o                         
   3   6   3        250.72        262.24        24.24 o                         
   4   6   3       1933.51       1823.54        50.36 o                         
   5   6   3       1116.47       1124.97        43.09 o                         
   6   6   3        298.07        337.07        32.21 o                         
   7   6   3         11.60         33.84        35.29 o                         
   8   6   3        852.33        755.81        50.13 o                         
   9   6   3          4.44        106.26        55.13 o                         
  10   6   3        149.34        134.71        63.09 o                         
  11   6   3        165.65        188.70        80.56 o                         
 -11   7   3        466.43        406.13        74.83 o                         
 -10   7   3        178.03        208.21        64.01 o                         
  -9   7   3       2026.19       1861.91        83.79 o                         
  -8   7   3       4881.12       4714.56       104.63 o                         
  -7   7   3        134.67        252.51        40.72 o                         
  -6   7   3       2297.71       2216.24        61.35 o                         
  -5   7   3       5418.25       5639.12        96.45 o                         
  -4   7   3       2699.02       2670.93        55.31 o                         
  -3   7   3       3497.29       3346.80        65.09 o                         
  -2   7   3       3153.66       3009.18        76.50 o                         
  -1   7   3       9664.94       9640.83       158.95 o                         
   0   7   3        119.16        131.46        25.98 o                         
   1   7   3       1274.66       1140.07        47.88 o                         
   2   7   3       4358.66       4268.02        67.41 o                         
   3   7   3          4.63         51.46        21.88 o                         
   4   7   3       1198.93       1070.34        48.35 o                         
   5   7   3       4382.27       4280.29        86.67 o                         
   6   7   3          9.28         65.41        37.70 o                         
   7   7   3          4.36        -34.47        42.53 o                         
   8   7   3        185.05        140.58        55.90 o                         
   9   7   3        143.57        190.01        61.66 o                         
  10   7   3        428.63        454.12        71.59 o                         
 -10   8   3         32.39         48.23        64.15 o                         
  -9   8   3       1905.22       1969.08        87.83 o                         
  -8   8   3         70.93         61.90        55.76 o                         
  -7   8   3        123.57         83.80        53.18 o                         
  -6   8   3       3886.71       4072.98        95.67 o                         
  -5   8   3         12.46         44.94        30.99 o                         
  -4   8   3       3208.47       3251.17        65.18 o                         
  -3   8   3        543.79        593.34        32.58 o                         
  -2   8   3         91.97        111.89        18.27 o                         
  -1   8   3       3426.57       3409.40        77.24 o                         
   0   8   3       1154.41       1248.22        51.18 o                         
   1   8   3       3370.99       3401.28        59.84 o                         
   2   8   3       5822.94       5825.78       112.45 o                         
   3   8   3       8606.40       8183.29       147.02 o                         
   4   8   3        138.98        135.55        35.70 o                         
   5   8   3       1684.14       1577.30        62.41 o                         
   6   8   3       6376.87       6255.71       134.90 o                         
   7   8   3       1130.02       1148.48        84.18 o                         
   8   8   3          3.28        -51.99        56.88 o                         
   9   8   3       3045.71       3242.44       117.71 o                         
  -9   9   3         21.59        -56.86        60.63 o                         
  -8   9   3        647.00        684.24        71.86 o                         
  -7   9   3       1614.94       1553.75        80.70 o                         
  -6   9   3        385.42        427.07        47.19 o                         
  -5   9   3        976.30       1055.85        49.92 o                         
  -4   9   3         52.06        117.48        30.73 o                         
  -3   9   3       3849.24       3888.27        93.04 o                         
  -2   9   3        846.72        831.67        43.40 o                         
  -1   9   3        822.65        852.19        47.30 o                         
   0   9   3       2563.97       2497.66        75.72 o                         
   1   9   3         35.16        -22.87        34.11 o                         
   2   9   3         16.62         -4.25        27.25 o                         
   3   9   3        157.56        206.29        36.90 o                         
   4   9   3        590.58        610.54        77.00 o                         
   5   9   3        335.18        333.37        50.20 o                         
   6   9   3        181.80        177.62        57.43 o                         
   7   9   3        477.14        553.85        82.22 o                         
   8   9   3          1.52        -41.44        76.99 o                         
  -8  10   3        247.27        348.46        79.30 o                         
  -7  10   3         18.55         15.83        72.06 o                         
  -6  10   3        478.42        476.26        63.26 o                         
  -5  10   3        157.92        147.69        60.71 o                         
  -4  10   3         84.33        102.97        36.42 o                         
  -3  10   3        380.43        342.37        50.38 o                         
  -2  10   3        225.41        258.42        48.37 o                         
  -1  10   3       2735.59       2670.75        90.22 o                         
   0  10   3        763.32        768.12        54.01 o                         
   1  10   3        100.55        108.95        38.64 o                         
   2  10   3       1981.01       1993.20        85.83 o                         
   3  10   3        980.19       1022.73        68.39 o                         
   4  10   3        598.05        626.35        52.03 o                         
   5  10   3       2377.72       2528.41        90.49 o                         
   6  10   3       2182.22       2315.20        99.66 o                         
   7  10   3        893.05       1059.60       114.73 o                         
  -6  11   3        370.85        497.60       137.53 o                         
  -5  11   3       2344.51       2571.12       159.81 o                         
  -4  11   3         31.68         86.31        72.79 o                         
  -3  11   3        204.46        179.33        60.06 o                         
  -2  11   3       5608.89       5710.08       144.14 o                         
  -1  11   3       2723.63       2874.46        96.47 o                         
   0  11   3        235.11        195.97        48.61 o                         
   1  11   3        569.80        662.23        53.76 o                         
   2  11   3       3797.77       3923.49       106.05 o                         
   3  11   3        170.37         98.41        61.06 o                         
   4  11   3          3.65         54.51        67.99 o                         
   5  11   3       2808.63       2895.85       267.68 o                         
  -2  12   3        732.15        731.56       122.90 o                         
  -1  12   3       2217.53       2169.15       177.26 o                         
   0  12   3        254.05        107.90       119.50 o                         
   1  12   3       1502.36       1453.35       167.07 o                         
 -14   0   4       5087.39       5347.28       377.27 o                         
 -13   0   4        959.81        997.99       202.59 o                         
 -12   0   4         69.18        110.22        85.17 o                         
 -11   0   4       6196.69       6150.72       169.13 o                         
 -10   0   4       6372.35       6408.96       152.41 o                         
  -9   0   4        505.15        404.46        46.10 o                         
  -8   0   4       4788.79       4640.98       108.82 o                         
  -7   0   4       9683.61       9484.72       166.55 o                         
  -6   0   4       2708.71       3018.32        69.01 o                         
  -5   0   4       2183.08       2251.30        60.77 o                         
  -4   0   4      14361.32      14153.24       225.36 o                         
  -3   0   4        133.28        235.11        16.74 o                         
  -2   0   4      14834.16      14904.83       193.43 o                         
  -1   0   4       5472.76       5940.06        69.85 o                         
   0   0   4      58773.53      57339.63       773.08 o                         
   1   0   4      71650.93      70594.69       947.31 o                         
   2   0   4       1442.35       1392.24        35.07 o                         
   3   0   4       8203.08       8931.21       162.83 o                         
   4   0   4      14871.31      15306.58       313.71 o                         
   5   0   4      10875.66      10281.60       193.79 o                         
   6   0   4       2554.90       2624.72        86.64 o                         
   7   0   4       6522.21       6273.78       125.81 o                         
   8   0   4      12925.13      12835.63       224.05 o                         
   9   0   4         40.42         14.50        37.11 o                         
  10   0   4        591.95        707.51        92.65 o                         
  11   0   4       3631.96       3724.36       175.71 o                         
  12   0   4       2989.06       2769.45       267.49 o                         
 -14   1   4        258.58        404.89       116.15 o                         
 -13   1   4        856.23       1126.99        96.62 o                         
 -12   1   4         37.00         99.82        46.27 o                         
 -11   1   4        151.19        163.74        42.77 o                         
 -10   1   4       1594.57       1739.78        64.24 o                         
  -9   1   4         11.68         47.80        32.04 o                         
  -8   1   4        946.99        970.61        43.19 o                         
  -7   1   4       2493.71       2427.87        51.95 o                         
  -6   1   4       2246.80       1962.98        43.01 o                         
  -5   1   4       1345.49       1571.90        33.17 o                         
  -4   1   4        168.97        160.19        19.77 o                         
  -3   1   4      30722.83      30825.29       299.85 o                         
  -2   1   4      13567.15      13867.11       120.05 o                         
  -1   1   4       4574.65       4829.69        50.12 o                         
   0   1   4      33143.32      32641.07       272.49 o                         
   1   1   4        546.90        489.98        13.21 o                         
   2   1   4        199.90        199.15         8.84 o                         
   3   1   4       7705.47       7976.99        97.02 o                         
   4   1   4       6210.00       6384.65        78.53 o                         
   5   1   4       1377.95       1502.48        40.86 o                         
   6   1   4         29.98         27.37        19.26 o                         
   7   1   4       4932.75       4868.98        77.93 o                         
   8   1   4       1622.63       1527.16        44.87 o                         
   9   1   4       2155.89       2046.16        90.76 o                         
  10   1   4        617.48        575.67        94.89 o                         
  11   1   4          8.08        -20.19        74.05 o                         
  12   1   4        254.08        346.96        84.85 o                         
 -13   2   4         10.50          5.37        60.90 o                         
 -12   2   4        137.69         62.41        52.31 o                         
 -11   2   4       1533.22       1467.15        65.75 o                         
 -10   2   4         29.39         59.89        39.93 o                         
  -9   2   4       1035.68        972.71        53.15 o                         
  -8   2   4         54.20         59.56        28.67 o                         
  -7   2   4       7482.59       7410.01       126.18 o                         
  -6   2   4        439.10        399.92        24.19 o                         
  -5   2   4       1063.31       1165.33        49.37 o                         
  -4   2   4        840.14        795.85        22.56 o                         
  -3   2   4        329.42        370.27        11.26 o                         
  -2   2   4       1037.24        996.50        16.55 o                         
  -1   2   4       2228.18       2277.43        33.83 o                         
   0   2   4        843.54        888.91        17.47 o                         
   1   2   4       4465.76       4506.92        52.65 o                         
   2   2   4       1237.95       1264.08        28.34 o                         
   3   2   4       1191.87       1234.61        28.01 o                         
   4   2   4       3648.55       3648.05        52.80 o                         
   5   2   4       2695.28       2852.66        48.31 o                         
   6   2   4        294.13        328.21        32.72 o                         
   7   2   4       2125.48       2102.56        54.06 o                         
   8   2   4       2739.64       2832.06       103.23 o                         
   9   2   4        292.45        328.99        41.67 o                         
  10   2   4       1063.41       1025.64        82.29 o                         
  11   2   4       1271.61       1340.44       109.62 o                         
  12   2   4        780.93        728.69        99.09 o                         
 -13   3   4        862.78        694.32        78.66 o                         
 -12   3   4         14.92         42.02        64.26 o                         
 -11   3   4        272.16        247.26       124.09 o                         
 -10   3   4       8567.22       8458.86       167.85 o                         
  -9   3   4       1360.80       1379.96        61.05 o                         
  -8   3   4        557.85        603.50        48.24 o                         
  -7   3   4       3741.95       3652.52        94.99 o                         
  -6   3   4      14073.44      14215.95       180.82 o                         
  -5   3   4        234.32        248.55        20.47 o                         
  -4   3   4       4284.96       4069.69        55.86 o                         
  -3   3   4      55458.31      55071.47       577.66 o                         
  -2   3   4       1917.14       1808.21        25.99 o                         
  -1   3   4         47.09         72.17        10.06 o                         
   0   3   4      24162.88      23377.26       229.95 o                         
   1   3   4      24204.15      24305.37       238.08 o                         
   2   3   4        673.47        725.62        23.35 o                         
   3   3   4      17371.58      17673.64       181.17 o                         
   4   3   4      22408.92      22267.86       248.14 o                         
   5   3   4        143.48        157.74        18.82 o                         
   6   3   4         68.15         81.86        21.48 o                         
   7   3   4       7006.96       7189.87       103.88 o                         
   8   3   4         59.23         44.31        24.70 o                         
   9   3   4         23.95        -52.86        53.57 o                         
  10   3   4        243.17        245.17        76.14 o                         
  11   3   4        173.27         -1.25        96.38 o                         
  12   3   4        457.61        560.22       165.22 o                         
 -13   4   4         15.90         93.79        68.55 o                         
 -12   4   4         24.16         69.34        71.94 o                         
 -11   4   4       2179.81       2205.84       145.33 o                         
 -10   4   4        915.36        959.78        66.55 o                         
  -9   4   4        334.63        195.86        52.65 o                         
  -8   4   4        783.26        803.35       100.22 o                         
  -7   4   4       4672.04       4666.32        98.85 o                         
  -6   4   4       1387.45       1424.49        44.47 o                         
  -5   4   4        228.72        218.93        20.83 o                         
  -4   4   4       5976.87       6094.79        73.44 o                         
  -3   4   4       3308.43       3535.87        45.78 o                         
  -2   4   4       5359.33       5536.02        66.15 o                         
  -1   4   4        557.76        536.94        16.32 o                         
   0   4   4        296.83        423.81        16.56 o                         
   1   4   4       2399.36       2189.21        44.39 o                         
   2   4   4       5215.02       5591.76        69.99 o                         
   3   4   4       7100.37       7401.49       100.03 o                         
   4   4   4       1580.25       1559.54        37.38 o                         
   5   4   4       3272.48       3100.07        60.95 o                         
   6   4   4       1502.32       1500.64        39.57 o                         
   7   4   4       3126.00       3117.66        55.71 o                         
   8   4   4       1760.78       1769.04        74.00 o                         
   9   4   4        612.26        672.93        59.70 o                         
  10   4   4         80.66         84.46        56.76 o                         
  11   4   4        447.09        263.68        95.91 o                         
  12   4   4       1071.97       1229.87       111.89 o                         
 -12   5   4        104.32         87.71        71.15 o                         
 -11   5   4        203.82        138.53        66.51 o                         
 -10   5   4       1064.04        912.18        69.86 o                         
  -9   5   4       1703.75       1614.30        76.78 o                         
  -8   5   4         22.23         34.54        33.03 o                         
  -7   5   4       1632.76       1617.30        55.44 o                         
  -6   5   4       1056.81       1111.86        42.79 o                         
  -5   5   4        565.37        560.88        24.80 o                         
  -4   5   4       1329.84       1325.42        29.47 o                         
  -3   5   4       4794.56       4889.74        60.84 o                         
  -2   5   4       9084.42       9636.59       104.43 o                         
  -1   5   4       1780.90       1880.71        36.69 o                         
   0   5   4       1447.49       1434.98        26.76 o                         
   1   5   4        402.45        360.44        15.41 o                         
   2   5   4        113.49        113.71        16.22 o                         
   3   5   4       1656.81       1575.66        47.09 o                         
   4   5   4       2083.43       2089.93        47.74 o                         
   5   5   4         12.75        -14.41        23.75 o                         
   6   5   4       2693.55       2624.18        56.45 o                         
   7   5   4         60.09         53.24        34.49 o                         
   8   5   4         56.90         81.19        37.18 o                         
   9   5   4         47.84         10.10        50.49 o                         
  10   5   4        143.47        292.83        78.24 o                         
  11   5   4         69.60         26.40        80.90 o                         
 -12   6   4        578.77        662.15        79.26 o                         
 -11   6   4       2201.75       2188.83       102.95 o                         
 -10   6   4       3056.70       2966.47       106.77 o                         
  -9   6   4          1.51        -29.69        45.75 o                         
  -8   6   4       2720.66       2734.65        96.54 o                         
  -7   6   4       3620.90       3710.19        80.56 o                         
  -6   6   4        140.22        154.25        25.43 o                         
  -5   6   4        277.63        281.76        23.07 o                         
  -4   6   4       4891.87       4768.14        67.97 o                         
  -3   6   4          1.96         16.40        12.23 o                         
  -2   6   4       2840.54       2756.23        39.79 o                         
  -1   6   4       3342.44       3410.57        60.37 o                         
   0   6   4        637.26        660.52        29.65 o                         
   1   6   4      15143.04      15388.48       168.52 o                         
   2   6   4        495.00        458.38        23.10 o                         
   3   6   4        335.33        389.24        28.56 o                         
   4   6   4       6048.33       5929.25       110.40 o                         
   5   6   4       8934.88       8840.59       129.02 o                         
   6   6   4        171.91        123.54        34.02 o                         
   7   6   4       3663.01       3627.01        81.72 o                         
   8   6   4       8332.57       8407.90       143.35 o                         
   9   6   4       1124.09       1133.39        74.77 o                         
  10   6   4        790.33        806.65        75.77 o                         
  11   6   4       2377.29       2383.15       130.81 o                         
 -11   7   4          5.85         27.64        77.63 o                         
 -10   7   4       1744.72       1678.13        85.42 o                         
  -9   7   4        454.13        493.71        58.26 o                         
  -8   7   4       1929.47       1903.96        75.78 o                         
  -7   7   4        876.00        889.16        48.43 o                         
  -6   7   4       1623.94       1735.57        60.28 o                         
  -5   7   4         11.32         34.96        29.86 o                         
  -4   7   4       1286.74       1318.11        43.34 o                         
  -3   7   4       5278.01       5339.59        76.88 o                         
  -2   7   4        310.19        376.16        18.75 o                         
  -1   7   4       2922.21       2852.85        72.36 o                         
   0   7   4       4500.75       4297.93        80.92 o                         
   1   7   4       2352.19       2284.32        43.44 o                         
   2   7   4       1492.95       1512.60        44.59 o                         
   3   7   4        711.81        611.98        39.11 o                         
   4   7   4       3618.92       3556.59        94.35 o                         
   5   7   4         90.80         67.97        36.82 o                         
   6   7   4         38.48         48.66        36.71 o                         
   7   7   4        198.15        136.61        42.09 o                         
   8   7   4        123.86         40.44        55.81 o                         
   9   7   4         11.44          3.18        60.68 o                         
  10   7   4        894.08        817.91        81.03 o                         
 -10   8   4         23.39         -5.09        61.56 o                         
  -9   8   4        218.95        282.79        59.52 o                         
  -8   8   4         44.57         84.00        52.21 o                         
  -7   8   4        230.97        231.00        48.19 o                         
  -6   8   4        507.11        515.87        45.45 o                         
  -5   8   4         63.76         59.05        31.13 o                         
  -4   8   4          1.61        -19.12        25.69 o                         
  -3   8   4         26.08         50.49        28.68 o                         
  -2   8   4       1958.50       2005.14        46.04 o                         
  -1   8   4          5.08         20.01        33.71 o                         
   0   8   4        300.12        357.10        34.70 o                         
   1   8   4        227.42        229.44        17.57 o                         
   2   8   4        165.09        200.09        55.91 o                         
   3   8   4        615.44        646.52        44.66 o                         
   4   8   4        835.69        813.55        48.16 o                         
   5   8   4        131.81        137.29        39.36 o                         
   6   8   4        334.16        459.47        55.62 o                         
   7   8   4       1006.46       1044.97        77.17 o                         
   8   8   4        534.21        590.77        72.34 o                         
   9   8   4        164.50        107.21        63.01 o                         
  -9   9   4       1300.57       1415.16        85.32 o                         
  -8   9   4        107.44        119.62        59.46 o                         
  -7   9   4       1369.14       1485.51        89.60 o                         
  -6   9   4       5562.17       5598.84       126.15 o                         
  -5   9   4        107.24         49.37        36.24 o                         
  -4   9   4       1008.20       1019.57        49.47 o                         
  -3   9   4      13490.47      13253.41       229.07 o                         
  -2   9   4       1915.59       1911.06        96.18 o                         
  -1   9   4         36.93         36.08        40.84 o                         
   0   9   4       6414.62       6465.60       133.85 o                         
   1   9   4       3802.65       3689.75        92.73 o                         
   2   9   4        298.92        312.44        33.07 o                         
   3   9   4       5499.95       5407.95       163.38 o                         
   4   9   4       7016.18       6869.79       130.85 o                         
   5   9   4         86.31        136.94        49.08 o                         
   6   9   4         42.17         58.19        50.78 o                         
   7   9   4       2209.27       2311.79       130.79 o                         
   8   9   4        250.22        265.49        71.59 o                         
  -8  10   4        392.37        487.11        82.34 o                         
  -7  10   4       1430.68       1556.06        96.34 o                         
  -6  10   4        768.06        811.96        74.02 o                         
  -5  10   4        557.93        584.68        54.63 o                         
  -4  10   4       2977.78       3030.28        84.18 o                         
  -3  10   4         32.98         17.73        44.58 o                         
  -2  10   4       2404.26       2416.51        96.97 o                         
  -1  10   4       1603.36       1498.49        73.31 o                         
   0  10   4        407.22        360.90        50.36 o                         
   1  10   4       2928.34       3056.59        91.45 o                         
   2  10   4        627.13        678.42        53.86 o                         
   3  10   4       1519.25       1402.20        70.39 o                         
   4  10   4        241.10        325.18        52.59 o                         
   5  10   4        669.03        697.84        61.72 o                         
   6  10   4        934.73        955.27        77.42 o                         
  -6  11   4        109.77        142.30        82.14 o                         
  -5  11   4       1605.09       1367.11       119.48 o                         
  -4  11   4       1840.54       1790.92       124.13 o                         
  -3  11   4        176.81        162.10        57.60 o                         
  -2  11   4        369.14        436.21        60.23 o                         
  -1  11   4       1220.91       1196.08        88.24 o                         
   0  11   4        533.53        592.07        55.95 o                         
   1  11   4        127.50        129.54        49.48 o                         
   2  11   4        477.52        538.58        64.39 o                         
   3  11   4        363.84        413.82        79.43 o                         
   4  11   4        198.39        257.55        74.28 o                         
   5  11   4        151.02        400.90        95.32 o                         
  -2  12   4        518.64        196.20       101.49 o                         
  -1  12   4          4.34        -10.01        73.91 o                         
   0  12   4          2.71         23.73       121.01 o                         
   1  12   4       1033.69       1145.82        88.09 o                         
 -14   1   5         12.09        -23.84       200.88 o                         
 -13   1   5         85.34         16.13        69.85 o                         
 -12   1   5         32.52        111.88        52.50 o                         
 -11   1   5       1945.51       2081.14        71.73 o                         
 -10   1   5         64.36         64.18        35.18 o                         
  -9   1   5       1118.69       1095.26        48.17 o                         
  -8   1   5       5270.43       5204.38        97.03 o                         
  -7   1   5       2543.89       2503.33        54.95 o                         
  -6   1   5        164.88        195.03        18.57 o                         
  -5   1   5      10828.82      10542.92       138.05 o                         
  -4   1   5      33778.42      33996.09       383.27 o                         
  -3   1   5        546.58        564.05        15.77 o                         
  -2   1   5         41.09         25.92         7.61 o                         
  -1   1   5      67325.55      65731.31       578.22 o                         
   0   1   5         49.49         42.44         8.29 o                         
   1   1   5       3652.76       3914.54        54.40 o                         
   2   1   5      32198.31      32386.89       317.40 o                         
   3   1   5      10286.34      10467.68       133.22 o                         
   4   1   5        343.14        416.04        22.67 o                         
   5   1   5       3100.36       2910.71        58.40 o                         
   6   1   5       9356.39       9403.34       133.84 o                         
   7   1   5        225.06        227.71        28.81 o                         
   8   1   5         74.39         87.83        29.39 o                         
   9   1   5       3034.00       3130.70        80.16 o                         
  10   1   5       1589.12       1681.74        72.59 o                         
  11   1   5        195.99         82.69        81.25 o                         
  12   1   5        170.99         60.53        84.88 o                         
 -13   2   5        992.47       1013.16        82.52 o                         
 -12   2   5       3975.28       3947.33       120.22 o                         
 -11   2   5       2000.15       2086.53        84.87 o                         
 -10   2   5          7.61          9.85        35.64 o                         
  -9   2   5       3817.48       3587.56        81.97 o                         
  -8   2   5      10049.53      10009.42       160.23 o                         
  -7   2   5       1699.27       1644.39        60.45 o                         
  -6   2   5        520.74        467.79        22.04 o                         
  -5   2   5      39176.94      39953.50       407.94 o                         
  -4   2   5         71.58         85.86        14.02 o                         
  -3   2   5          6.33          6.56         9.67 o                         
  -2   2   5      11686.68      11347.09       128.49 o                         
  -1   2   5       1236.63       1347.91        23.67 o                         
   0   2   5       3442.18       3398.27        48.84 o                         
   1   2   5       4063.92       4061.65        56.86 o                         
   2   2   5       4663.34       4863.99        60.21 o                         
   3   2   5       2593.33       2436.39        58.65 o                         
   4   2   5       2913.91       3115.79        49.79 o                         
   5   2   5        433.21        401.77        22.58 o                         
   6   2   5       4754.41       4656.51        82.46 o                         
   7   2   5       7464.25       7483.48       114.53 o                         
   8   2   5        171.85        194.28        31.39 o                         
   9   2   5       1066.47       1128.19        55.36 o                         
  10   2   5       2921.45       3057.48       120.00 o                         
  11   2   5       1417.55       1503.62       120.02 o                         
  12   2   5        845.74        827.39       110.15 o                         
 -13   3   5         13.19        121.95        64.48 o                         
 -12   3   5         21.99         84.65        63.55 o                         
 -11   3   5         57.83        157.43        55.24 o                         
 -10   3   5        675.91        661.50        61.03 o                         
  -9   3   5         86.80        141.44        45.35 o                         
  -8   3   5        136.39        132.32        29.75 o                         
  -7   3   5        224.50        209.73        33.06 o                         
  -6   3   5        209.68        238.31        26.95 o                         
  -5   3   5        802.31        841.22        28.75 o                         
  -4   3   5        196.71        256.41        13.81 o                         
  -3   3   5         91.33         92.56         9.91 o                         
  -2   3   5        421.75        464.89        15.91 o                         
  -1   3   5        244.56        300.79        15.79 o                         
   0   3   5         73.84         68.63        10.37 o                         
   1   3   5        516.53        580.30        24.03 o                         
   2   3   5        349.97        402.97        14.97 o                         
   3   3   5        465.04        537.23        20.72 o                         
   4   3   5       2689.40       2817.65        48.12 o                         
   5   3   5        132.54        190.63        21.98 o                         
   6   3   5        305.52        341.97        28.54 o                         
   7   3   5        865.19        873.80        36.02 o                         
   8   3   5       2443.57       2521.96        79.59 o                         
   9   3   5          7.41         27.88        57.76 o                         
  10   3   5          0.39         79.53        80.77 o                         
  11   3   5         83.97        153.94        82.25 o                         
  12   3   5          1.69          4.71        92.00 o                         
 -13   4   5        957.18        948.14        81.48 o                         
 -12   4   5       3821.20       3641.05       132.30 o                         
 -11   4   5       2149.57       2153.49        92.34 o                         
 -10   4   5        307.31        216.69        61.18 o                         
  -9   4   5       6086.10       5732.23       131.05 o                         
  -8   4   5       3424.30       3407.40        86.95 o                         
  -7   4   5        237.92        325.29        41.21 o                         
  -6   4   5       2697.82       2617.14        74.46 o                         
  -5   4   5      12242.46      12346.29       141.80 o                         
  -4   4   5        166.33        168.97        13.20 o                         
  -3   4   5        122.39        197.54        17.28 o                         
  -2   4   5      11860.02      12206.17       138.46 o                         
  -1   4   5       1521.19       1801.39        33.87 o                         
   0   4   5      11858.80      12680.55       154.82 o                         
   1   4   5       1434.15       1439.88        29.28 o                         
   2   4   5        653.37        704.69        28.12 o                         
   3   4   5      10115.79      10203.00       118.51 o                         
   4   4   5        118.48        169.43        21.11 o                         
   5   4   5          7.54         49.06        20.94 o                         
   6   4   5       6296.66       6303.33        89.47 o                         
   7   4   5       4442.86       4350.52        81.89 o                         
   8   4   5        992.99        981.78        68.18 o                         
   9   4   5        104.87        129.53        50.48 o                         
  10   4   5       3966.49       4095.48       132.80 o                         
  11   4   5        671.61        858.76       182.03 o                         
 -12   5   5         11.40         12.61        74.12 o                         
 -11   5   5       2143.56       1955.08       102.51 o                         
 -10   5   5         61.14         61.47        59.30 o                         
  -9   5   5        471.51        473.56        52.76 o                         
  -8   5   5       2482.52       2432.34        77.48 o                         
  -7   5   5       1503.28       1378.09        48.42 o                         
  -6   5   5       2207.85       2156.02        54.36 o                         
  -5   5   5      10827.55      10789.19       126.06 o                         
  -4   5   5      13408.58      13264.94       146.40 o                         
  -3   5   5       2231.18       2453.06        46.90 o                         
  -2   5   5       1021.12       1057.88        25.08 o                         
  -1   5   5      22072.08      21824.87       252.38 o                         
   0   5   5       1976.43       1863.22        36.24 o                         
   1   5   5        209.17        294.09        21.31 o                         
   2   5   5      23697.45      23650.65       277.26 o                         
   3   5   5       6580.02       6331.72        86.59 o                         
   4   5   5        199.55        233.19        25.16 o                         
   5   5   5       4097.54       3963.94        65.77 o                         
   6   5   5       6296.85       6187.07        89.88 o                         
   7   5   5        462.88        459.96        39.44 o                         
   8   5   5        450.45        476.25        49.03 o                         
   9   5   5       3278.81       3181.66       100.33 o                         
  10   5   5        165.77        235.52       105.19 o                         
  11   5   5        489.06        419.98        92.27 o                         
 -12   6   5         26.74         71.30        69.98 o                         
 -11   6   5          3.71         38.71        64.35 o                         
 -10   6   5        393.26        387.03        62.23 o                         
  -9   6   5        214.71        206.48        53.86 o                         
  -8   6   5        210.51        225.20        37.71 o                         
  -7   6   5       2300.59       2222.31        62.63 o                         
  -6   6   5       1130.84       1152.14        36.93 o                         
  -5   6   5        322.88        331.08        21.20 o                         
  -4   6   5       1080.83       1165.46        34.42 o                         
  -3   6   5        238.76        250.65        21.28 o                         
  -2   6   5        719.96        671.66        34.00 o                         
  -1   6   5          1.45          7.87        13.35 o                         
   0   6   5        419.57        417.21        30.07 o                         
   1   6   5         10.79         18.23        11.28 o                         
   2   6   5        388.57        383.46        22.49 o                         
   3   6   5        493.93        506.83        27.60 o                         
   4   6   5          0.08         18.62        30.49 o                         
   5   6   5        293.62        282.53        33.18 o                         
   6   6   5         92.42         78.34        33.95 o                         
   7   6   5          4.96         16.27        35.08 o                         
   8   6   5       1437.26       1512.16        67.19 o                         
   9   6   5        340.65        300.56        63.77 o                         
  10   6   5        274.36        218.00        73.58 o                         
 -11   7   5       1230.07       1172.39        92.48 o                         
 -10   7   5        412.30        391.40        63.01 o                         
  -9   7   5        113.20        164.75        52.65 o                         
  -8   7   5       1191.83       1266.77        64.08 o                         
  -7   7   5       2507.01       2578.06        71.32 o                         
  -6   7   5         98.08         87.09        34.53 o                         
  -5   7   5       3012.08       3071.97        66.50 o                         
  -4   7   5      13563.79      13553.42       182.24 o                         
  -3   7   5       1543.74       1483.59        36.94 o                         
  -2   7   5       1495.43       1409.79        33.05 o                         
  -1   7   5       7005.30       6824.53       108.52 o                         
   0   7   5       1994.86       1941.94        40.69 o                         
   1   7   5       2056.52       2005.47        60.87 o                         
   2   7   5       8031.48       7837.37       119.37 o                         
   3   7   5       4903.92       4881.78       123.33 o                         
   4   7   5        208.91        159.11        37.52 o                         
   5   7   5       3424.32       3301.00        87.69 o                         
   6   7   5       1725.22       1927.13        69.90 o                         
   7   7   5         83.85         87.90        42.59 o                         
   8   7   5        390.37        483.60        65.17 o                         
   9   7   5       2274.18       2280.96       104.74 o                         
  10   7   5         72.27         -5.94        77.07 o                         
 -10   8   5         98.24        176.53        62.15 o                         
  -9   8   5       3295.98       3472.53       110.01 o                         
  -8   8   5       2341.98       2382.81        84.03 o                         
  -7   8   5         54.51         22.32        45.34 o                         
  -6   8   5       1355.38       1338.28        57.84 o                         
  -5   8   5       5158.79       5285.49       121.21 o                         
  -4   8   5       1094.07       1062.27        54.78 o                         
  -3   8   5          7.45          9.52        25.81 o                         
  -2   8   5       8542.79       8558.90       115.57 o                         
  -1   8   5        230.32        204.91        57.73 o                         
   0   8   5       7323.27       7173.05       158.57 o                         
   1   8   5       2904.61       2928.17        57.87 o                         
   2   8   5       1290.95       1210.23        62.87 o                         
   3   8   5       2149.21       2080.39        66.69 o                         
   4   8   5        371.72        437.39        61.40 o                         
   5   8   5        182.75        214.03        44.06 o                         
   6   8   5       2115.09       2136.73        78.18 o                         
   7   8   5       4242.76       4128.17       120.98 o                         
   8   8   5         89.14         61.31        64.52 o                         
   9   8   5        353.91        325.15        76.57 o                         
  -9   9   5        432.98        457.09        64.44 o                         
  -8   9   5        587.23        669.15        69.75 o                         
  -7   9   5        249.72        315.09        64.84 o                         
  -6   9   5       2017.88       1927.23        78.72 o                         
  -5   9   5          1.29         31.65        38.77 o                         
  -4   9   5        353.99        332.31        36.90 o                         
  -3   9   5       1753.58       1740.69        52.92 o                         
  -2   9   5        244.32        213.32        45.97 o                         
  -1   9   5        521.85        612.36        59.34 o                         
   0   9   5        427.83        505.36        48.75 o                         
   1   9   5        164.32        144.67        42.03 o                         
   2   9   5          8.03         18.69        36.13 o                         
   3   9   5         34.57        -22.93        32.84 o                         
   4   9   5       1933.91       2046.44        91.26 o                         
   5   9   5          9.34         17.53        47.81 o                         
   6   9   5        186.27        210.22        56.21 o                         
   7   9   5        103.56         32.46        62.51 o                         
   8   9   5         81.96         81.50        75.22 o                         
  -8  10   5       2358.49       2600.32       189.96 o                         
  -7  10   5        266.79        370.30        70.98 o                         
  -6  10   5        121.95        136.55        81.69 o                         
  -5  10   5       1934.16       1970.07        90.29 o                         
  -4  10   5       1021.84       1037.27        70.94 o                         
  -3  10   5         60.52        -30.67        51.87 o                         
  -2  10   5        731.94        704.40        55.82 o                         
  -1  10   5        103.14          7.71        45.11 o                         
   0  10   5        125.17         61.50        46.41 o                         
   1  10   5         15.07         87.04        45.90 o                         
   2  10   5          7.48        -42.88        44.04 o                         
   3  10   5        744.29        705.23        73.87 o                         
   4  10   5         76.48         61.29        43.66 o                         
   5  10   5        253.82        196.63        55.29 o                         
   6  10   5       1226.55       1400.18        92.33 o                         
  -6  11   5        296.47        219.31        87.35 o                         
  -5  11   5        750.13        719.68       102.53 o                         
  -4  11   5       4484.86       4551.89       219.31 o                         
  -3  11   5         28.47        205.98        85.63 o                         
  -2  11   5        272.30        345.05        63.39 o                         
  -1  11   5       2687.73       2778.51        92.00 o                         
   0  11   5        303.80        318.56        65.14 o                         
   1  11   5        110.42         75.64        49.86 o                         
   2  11   5       5272.95       5086.94       257.54 o                         
   3  11   5       2312.97       2459.76       159.31 o                         
   4  11   5        248.55        236.58        88.99 o                         
 -14   0   6       1812.63       1750.53       178.41 o                         
 -13   0   6       4438.88       4518.33       237.12 o                         
 -12   0   6        399.91        466.03       106.49 o                         
 -11   0   6        423.42        521.84        88.46 o                         
 -10   0   6       9175.95       8866.59       217.43 o                         
  -9   0   6       5473.96       5239.88       195.16 o                         
  -8   0   6        680.32        676.08        82.46 o                         
  -7   0   6      19328.10      18946.77       388.21 o                         
  -6   0   6      17310.38      17291.22       281.67 o                         
  -5   0   6         47.21         57.98        19.20 o                         
  -4   0   6       8804.60       8855.72       148.39 o                         
  -3   0   6      15077.20      14724.92       263.09 o                         
  -2   0   6       1459.84       1513.19        45.06 o                         
  -1   0   6          0.29         -5.88        11.66 o                         
   0   0   6      17348.81      16971.42       345.76 o                         
   1   0   6       8785.46       9473.96       178.01 o                         
   2   0   6        578.47        508.91        27.01 o                         
   3   0   6        158.38        135.63        22.32 o                         
   4   0   6         24.93         15.55        24.78 o                         
   5   0   6       6342.25       6061.41       398.71 o                         
   6   0   6       1481.78       1381.76        89.71 o                         
   7   0   6         14.19        -70.36        70.36 o                         
   8   0   6       3391.48       3429.19       112.55 o                         
   9   0   6       2577.50       2692.08       145.09 o                         
  10   0   6        436.04        542.55        77.35 o                         
  11   0   6       2229.35       1758.40       135.12 o                         
  12   0   6       4037.17       3909.28       332.77 o                         
 -14   1   6         44.31         23.08       111.81 o                         
 -13   1   6          7.66        139.67        91.69 o                         
 -12   1   6        140.01        185.54        59.81 o                         
 -11   1   6        229.13        116.25        56.73 o                         
 -10   1   6         24.89        -36.27        36.27 o                         
  -9   1   6       1632.65       1627.24        55.97 o                         
  -8   1   6        162.25        190.37        28.65 o                         
  -7   1   6        387.02        377.64        25.84 o                         
  -6   1   6       3201.51       3196.98        60.28 o                         
  -5   1   6        742.07        926.50        28.32 o                         
  -4   1   6         15.10         13.14        12.38 o                         
  -3   1   6       2423.93       2339.36        39.08 o                         
  -2   1   6       3812.77       3760.45        45.41 o                         
  -1   1   6        823.11        809.20        18.40 o                         
   0   1   6         31.57         32.32        12.55 o                         
   1   1   6      12248.00      12388.00       144.27 o                         
   2   1   6       1126.56       1154.72        30.74 o                         
   3   1   6        707.98        721.06        25.30 o                         
   4   1   6       6328.87       6377.65       103.42 o                         
   5   1   6       1249.93       1281.76        55.62 o                         
   6   1   6        476.91        506.61        42.24 o                         
   7   1   6        637.71        742.21        44.53 o                         
   8   1   6       1494.05       1541.30        59.07 o                         
   9   1   6        413.32        506.76        44.71 o                         
  10   1   6        344.48        447.05        54.12 o                         
  11   1   6       1020.66       1014.76        93.74 o                         
  12   1   6        739.04        629.90       152.55 o                         
 -13   2   6       1296.79       1441.28       114.07 o                         
 -12   2   6        449.84        403.61        60.59 o                         
 -11   2   6        174.64        242.43        51.82 o                         
 -10   2   6       2548.11       2351.65        81.93 o                         
  -9   2   6         51.38         33.35        30.21 o                         
  -8   2   6          2.32        -22.40        22.40 o                         
  -7   2   6       2026.51       1857.02        47.27 o                         
  -6   2   6       5186.41       5316.04        72.03 o                         
  -5   2   6        432.58        592.34        34.19 o                         
  -4   2   6        164.00        159.02        15.56 o                         
  -3   2   6       8350.96       8478.08       106.11 o                         
  -2   2   6         45.22         48.89        12.14 o                         
  -1   2   6        608.08        556.73        17.24 o                         
   0   2   6        276.93        243.63        14.13 o                         
   1   2   6        622.35        616.74        23.72 o                         
   2   2   6         23.54         26.13        10.59 o                         
   3   2   6        113.89        117.71        26.34 o                         
   4   2   6         31.48         18.64        17.61 o                         
   5   2   6       3466.83       3596.25        67.82 o                         
   6   2   6        214.93        193.28        23.70 o                         
   7   2   6        584.17        627.42        35.20 o                         
   8   2   6         67.07         29.92        34.70 o                         
   9   2   6       1399.70       1389.03        85.20 o                         
  10   2   6        140.37        132.09        64.76 o                         
  11   2   6        423.74        403.04        81.74 o                         
  12   2   6        779.33        735.54       140.28 o                         
 -13   3   6          0.25         44.33        61.09 o                         
 -12   3   6        571.63        501.46        63.84 o                         
 -11   3   6       2765.70       2745.38       110.03 o                         
 -10   3   6        141.49        160.73        44.91 o                         
  -9   3   6       2612.96       2665.80        73.80 o                         
  -8   3   6        335.16        369.72        35.54 o                         
  -7   3   6        453.15        505.58        26.77 o                         
  -6   3   6      10648.20      10433.73       132.02 o                         
  -5   3   6       6707.66       6614.11        89.56 o                         
  -4   3   6        606.09        632.55        20.23 o                         
  -3   3   6      14290.41      14513.46       155.10 o                         
  -2   3   6      21683.01      21590.54       235.64 o                         
  -1   3   6          3.98         15.22        11.56 o                         
   0   3   6       2024.43       1900.95        29.52 o                         
   1   3   6      35440.68      35424.02       398.59 o                         
   2   3   6       3491.18       3498.93        47.34 o                         
   3   3   6        608.19        658.34        30.81 o                         
   4   3   6      15290.48      15105.49       188.65 o                         
   5   3   6      16682.20      16462.36       203.76 o                         
   6   3   6       1427.21       1450.41        42.17 o                         
   7   3   6       3259.54       3118.10        68.99 o                         
   8   3   6       5876.47       5693.06       122.96 o                         
   9   3   6        120.36        119.15        65.09 o                         
  10   3   6        213.85        235.69        70.28 o                         
  11   3   6       2592.20       2344.12       139.70 o                         
 -13   4   6       1574.63       1831.19       117.62 o                         
 -12   4   6         54.23         -4.87        57.08 o                         
 -11   4   6        293.39        304.10        54.12 o                         
 -10   4   6       2711.46       2678.37        79.00 o                         
  -9   4   6          3.51         43.34        37.34 o                         
  -8   4   6        722.05        687.78        55.21 o                         
  -7   4   6       2612.34       2612.99        70.92 o                         
  -6   4   6       4452.48       4659.12        76.64 o                         
  -5   4   6        106.77        119.30        16.26 o                         
  -4   4   6        961.83        942.05        21.72 o                         
  -3   4   6       6668.91       6765.05        84.89 o                         
  -2   4   6        476.87        527.05        23.07 o                         
  -1   4   6        108.97         79.15        20.65 o                         
   0   4   6       4661.65       4597.29        62.00 o                         
   1   4   6        180.91        159.93        17.31 o                         
   2   4   6       1039.93       1059.33        28.38 o                         
   3   4   6         71.21         57.75        13.23 o                         
   4   4   6       1382.44       1378.13        37.34 o                         
   5   4   6       3047.13       2911.84        56.52 o                         
   6   4   6         71.45         48.40        22.59 o                         
   7   4   6        956.03        948.76        43.43 o                         
   8   4   6       1051.95        920.79        76.46 o                         
   9   4   6        413.16        274.41        83.93 o                         
  10   4   6         19.75         62.51        61.85 o                         
  11   4   6        427.52        196.99        99.92 o                         
 -12   5   6        428.37        465.33       102.07 o                         
 -11   5   6         20.69         59.76        50.55 o                         
 -10   5   6         74.51         66.51        45.00 o                         
  -9   5   6        335.87        368.64        41.84 o                         
  -8   5   6        615.92        624.83        48.62 o                         
  -7   5   6       1818.98       1799.07        46.46 o                         
  -6   5   6       1388.35       1350.90        38.75 o                         
  -5   5   6       1981.75       1997.68        33.84 o                         
  -4   5   6        557.19        604.42        30.66 o                         
  -3   5   6       1472.69       1441.08        32.55 o                         
  -2   5   6       1738.01       1751.12        39.84 o                         
  -1   5   6       2265.94       2482.42        57.27 o                         
   0   5   6       2826.33       2754.02        49.86 o                         
   1   5   6       2827.95       2924.31        57.11 o                         
   2   5   6       1476.98       1485.08        37.69 o                         
   3   5   6       2852.89       2836.31        51.41 o                         
   4   5   6       1165.29       1131.97        38.59 o                         
   5   5   6        976.64       1022.84        36.90 o                         
   6   5   6       2312.71       2433.84        61.21 o                         
   7   5   6        203.25        249.96        41.52 o                         
   8   5   6       2073.94       2046.18        75.93 o                         
   9   5   6          6.78        -50.68        50.68 o                         
  10   5   6        178.36        293.60        69.21 o                         
  11   5   6        924.78        859.08       106.60 o                         
 -12   6   6       1192.14       1405.32        96.22 o                         
 -11   6   6        248.65        230.30        63.15 o                         
 -10   6   6       6842.39       6778.31       148.49 o                         
  -9   6   6       1438.60       1436.96        68.91 o                         
  -8   6   6        373.97        367.81        47.73 o                         
  -7   6   6      11964.87      12247.75       156.34 o                         
  -6   6   6       6577.19       6634.34        95.28 o                         
  -5   6   6          2.10         -1.62        21.94 o                         
  -4   6   6       3842.97       3999.06        63.67 o                         
  -3   6   6      10460.07      10423.36       126.56 o                         
  -2   6   6        381.55        423.19        26.63 o                         
  -1   6   6       1043.87       1098.51        41.84 o                         
   0   6   6       9790.52       9696.36       127.18 o                         
   1   6   6       1696.42       1736.91        50.57 o                         
   2   6   6        671.89        604.81        34.15 o                         
   3   6   6       2882.00       2610.55        82.24 o                         
   4   6   6        969.39        953.33        44.57 o                         
   5   6   6       4252.31       4300.34        92.41 o                         
   6   6   6       2336.04       2228.46        69.85 o                         
   7   6   6        474.31        521.24        47.55 o                         
   8   6   6        790.66        860.17        57.92 o                         
   9   6   6       1763.94       1866.56        95.95 o                         
  10   6   6        424.32        370.14       110.62 o                         
 -11   7   6       2290.43       2489.40       137.61 o                         
 -10   7   6         10.74         -1.05        57.02 o                         
  -9   7   6       1279.10       1256.11        78.78 o                         
  -8   7   6       1818.95       1666.41        68.83 o                         
  -7   7   6        131.47         78.53        39.45 o                         
  -6   7   6       3498.45       3645.07        83.61 o                         
  -5   7   6        712.30        778.02        36.71 o                         
  -4   7   6       2626.48       2636.90        57.39 o                         
  -3   7   6        114.10         83.01        19.47 o                         
  -2   7   6       9986.21       9778.66       128.02 o                         
  -1   7   6        709.19        661.64        24.50 o                         
   0   7   6        810.44        792.51        30.76 o                         
   1   7   6       8574.74       8486.17       125.64 o                         
   2   7   6         39.63         26.07        26.56 o                         
   3   7   6        279.42        290.47        33.33 o                         
   4   7   6       3113.78       3076.34        82.81 o                         
   5   7   6        735.95        699.07        51.57 o                         
   6   7   6        809.72        690.03        52.30 o                         
   7   7   6        497.13        584.56        55.91 o                         
   8   7   6       2630.36       2655.40        96.49 o                         
   9   7   6          4.17        -34.54        60.99 o                         
 -10   8   6        227.66        286.42        66.47 o                         
  -9   8   6       1785.21       1742.96        85.27 o                         
  -8   8   6        947.53        993.55        66.90 o                         
  -7   8   6        142.29        226.50        48.64 o                         
  -6   8   6       1107.81       1183.34        60.03 o                         
  -5   8   6       1585.46       1539.61        56.46 o                         
  -4   8   6        792.20        766.96        36.67 o                         
  -3   8   6        728.52        724.55        53.26 o                         
  -2   8   6         68.66         68.01        24.09 o                         
  -1   8   6        636.31        516.50        46.54 o                         
   0   8   6         34.52         28.19        38.34 o                         
   1   8   6        129.44        155.80        24.98 o                         
   2   8   6        946.70        880.35        43.25 o                         
   3   8   6       1113.92       1072.99        48.40 o                         
   4   8   6        356.81        403.74        47.37 o                         
   5   8   6         40.34         43.20        48.52 o                         
   6   8   6        163.59        173.76        49.42 o                         
   7   8   6       1221.44       1142.20       108.74 o                         
   8   8   6         21.96         54.28        66.89 o                         
  -9   9   6        844.87        923.97        85.70 o                         
  -8   9   6         33.75        100.53        68.79 o                         
  -7   9   6        125.79         93.29        62.03 o                         
  -6   9   6       3729.08       3479.80       114.81 o                         
  -5   9   6       3019.05       2966.66        97.37 o                         
  -4   9   6        737.19        789.80        43.42 o                         
  -3   9   6       2561.82       2585.52        80.23 o                         
  -2   9   6       1897.42       1921.27        77.16 o                         
  -1   9   6         16.34        -40.88        40.88 o                         
   0   9   6       2430.94       2395.77        81.42 o                         
   1   9   6       4292.81       4271.09       104.01 o                         
   2   9   6       2682.78       2636.27        80.50 o                         
   3   9   6        536.40        579.40        43.36 o                         
   4   9   6       3897.48       3959.81       102.52 o                         
   5   9   6       2980.16       2900.61       100.12 o                         
   6   9   6         71.87        142.11        56.50 o                         
   7   9   6       4006.78       4054.15       150.77 o                         
  -8  10   6        338.49        366.50        78.52 o                         
  -7  10   6        655.64        603.30        76.16 o                         
  -6  10   6       1044.61       1248.54        89.40 o                         
  -5  10   6        519.48        397.11        56.58 o                         
  -4  10   6       3827.65       3530.78       124.52 o                         
  -3  10   6       2799.35       2948.12        93.09 o                         
  -2  10   6       1258.31       1120.12        65.27 o                         
  -1  10   6        683.25        705.12        60.47 o                         
   0  10   6       3361.91       3380.52       106.29 o                         
   1  10   6        205.33         44.59        56.31 o                         
   2  10   6       1946.01       1923.45       116.03 o                         
   3  10   6        470.99        480.51        78.81 o                         
   4  10   6       1326.95       1405.40       149.19 o                         
   5  10   6       1985.98       2020.22        93.22 o                         
   6  10   6         79.82          3.31        67.58 o                         
  -5  11   6         29.63        203.82        80.99 o                         
  -4  11   6       1813.75       1540.78       160.89 o                         
  -3  11   6        346.47        427.33        77.38 o                         
  -2  11   6        945.90       1097.05        75.80 o                         
  -1  11   6        398.16        405.13        60.97 o                         
   0  11   6       1366.04       1471.16        98.51 o                         
   1  11   6         89.81        -27.03        59.72 o                         
   2  11   6       1345.49       1222.75       107.77 o                         
   3  11   6       2275.58       2272.58       151.00 o                         
   4  11   6        103.26        196.88        87.86 o                         
 -14   1   7        115.04         91.99       103.17 o                         
 -13   1   7        272.35        165.63       131.92 o                         
 -12   1   7       1875.40       1873.43       112.37 o                         
 -11   1   7          1.67        -20.62        47.58 o                         
 -10   1   7          1.71        -33.77        39.74 o                         
  -9   1   7       4914.34       4953.43        98.92 o                         
  -8   1   7        194.19        196.74        27.61 o                         
  -7   1   7       4564.20       4382.80        80.19 o                         
  -6   1   7       1087.81       1143.41        32.91 o                         
  -5   1   7       1072.54        964.97        33.86 o                         
  -4   1   7       7612.55       7791.68       111.36 o                         
  -3   1   7       2216.08       2222.22        34.90 o                         
  -2   1   7        280.26        260.97        16.10 o                         
  -1   1   7       8952.53       9186.30       114.96 o                         
   0   1   7      12940.69      12748.85       177.23 o                         
   1   1   7        781.31        825.98        33.06 o                         
   2   1   7       5212.16       5583.93        73.88 o                         
   3   1   7      21470.61      21877.76       275.71 o                         
   4   1   7       3827.87       3837.45        75.57 o                         
   5   1   7        739.61        736.75        47.21 o                         
   6   1   7       9182.75       9218.25       164.72 o                         
   7   1   7       5053.27       5085.07       103.56 o                         
   8   1   7        852.25        862.74        52.21 o                         
   9   1   7       2497.53       2602.95        76.61 o                         
  10   1   7       4102.71       4300.26       151.46 o                         
  11   1   7        714.36        885.57        83.23 o                         
 -13   2   7          8.42        129.04        83.27 o                         
 -12   2   7       1472.41       1607.43        92.85 o                         
 -11   2   7       3987.12       4037.23       128.55 o                         
 -10   2   7        136.49        153.41        52.35 o                         
  -9   2   7        168.67        192.56        39.25 o                         
  -8   2   7      14645.10      14340.29       206.74 o                         
  -7   2   7       1764.01       1699.23        41.33 o                         
  -6   2   7        802.99        804.54        31.98 o                         
  -5   2   7      18445.69      18376.80       199.55 o                         
  -4   2   7       5933.16       5701.72        80.00 o                         
  -3   2   7       1219.93       1268.23        26.42 o                         
  -2   2   7       2129.17       1949.70        46.87 o                         
  -1   2   7      16424.36      15736.18       160.85 o                         
   0   2   7         46.78         54.55        12.24 o                         
   1   2   7        844.56        921.40        30.31 o                         
   2   2   7       8641.79       8536.41       124.16 o                         
   3   2   7        156.23        115.77        25.66 o                         
   4   2   7        703.08        658.74        47.82 o                         
   5   2   7       1473.12       1572.15        53.10 o                         
   6   2   7        413.37        393.20        35.82 o                         
   7   2   7       2325.85       2369.86        86.19 o                         
   8   2   7         10.72        -35.87        35.87 o                         
   9   2   7        538.27        596.84        69.18 o                         
  10   2   7       1134.04       1186.89       138.09 o                         
  11   2   7       1245.28       1310.54       159.66 o                         
 -13   3   7        141.20        202.09        68.32 o                         
 -12   3   7          1.50         -6.29        53.79 o                         
 -11   3   7        143.76        162.27        50.29 o                         
 -10   3   7         37.50        -14.49        39.97 o                         
  -9   3   7        359.76        333.77        39.24 o                         
  -8   3   7          8.26         13.72        30.87 o                         
  -7   3   7         67.28         48.30        26.01 o                         
  -6   3   7       2893.42       2934.77        56.53 o                         
  -5   3   7        948.89        962.34        25.16 o                         
  -4   3   7       3867.46       4164.84        59.55 o                         
  -3   3   7        119.07        171.69        17.41 o                         
  -2   3   7       2387.71       2619.22        45.09 o                         
  -1   3   7          0.11         15.36        13.73 o                         
   0   3   7       1012.46       1119.58        25.57 o                         
   1   3   7       1151.17       1189.92        24.77 o                         
   2   3   7        215.07        289.64        20.75 o                         
   3   3   7        464.26        502.24        32.96 o                         
   4   3   7        193.81        173.74        22.94 o                         
   5   3   7         27.32         35.17        23.50 o                         
   6   3   7         37.73        -16.19        30.58 o                         
   7   3   7         76.45         55.26        34.58 o                         
   8   3   7        382.07        455.16        45.24 o                         
   9   3   7         73.89        132.88        66.43 o                         
  10   3   7        232.88        283.63        75.97 o                         
  11   3   7          3.61        134.02        79.99 o                         
 -13   4   7        225.46        253.00        75.19 o                         
 -12   4   7       2154.73       2107.56       129.76 o                         
 -11   4   7       2613.45       2475.02        81.33 o                         
 -10   4   7         53.09         -7.32        40.77 o                         
  -9   4   7        311.79        286.00        40.85 o                         
  -8   4   7       5875.43       6058.53       101.01 o                         
  -7   4   7       5454.59       5375.40        89.41 o                         
  -6   4   7       2231.26       2087.85        50.20 o                         
  -5   4   7      12835.67      12922.71       137.24 o                         
  -4   4   7       6430.85       6411.53        80.85 o                         
  -3   4   7         30.70         37.59        14.70 o                         
  -2   4   7       3391.44       3202.89        57.02 o                         
  -1   4   7      10551.41      10538.02       121.90 o                         
   0   4   7       1800.34       1825.55        44.74 o                         
   1   4   7       2381.24       2574.10        48.53 o                         
   2   4   7       4699.96       4414.13        61.71 o                         
   3   4   7       1910.35       1936.06        42.45 o                         
   4   4   7       1275.57       1376.95        44.82 o                         
   5   4   7        201.96        187.04        33.76 o                         
   6   4   7       1132.24       1180.36        51.34 o                         
   7   4   7       1991.05       2161.28        66.71 o                         
   8   4   7          2.74         45.82        53.00 o                         
   9   4   7         51.06         45.01        62.22 o                         
  10   4   7       1114.20       1130.25       122.10 o                         
  11   4   7        497.50        566.90       131.37 o                         
 -12   5   7       2661.29       2519.80        98.49 o                         
 -11   5   7         24.62        123.36        57.18 o                         
 -10   5   7        280.01        163.87        45.82 o                         
  -9   5   7       1967.45       1966.82        63.33 o                         
  -8   5   7        145.54        129.39        32.32 o                         
  -7   5   7       2465.09       2404.92        59.37 o                         
  -6   5   7        203.02        216.60        23.39 o                         
  -5   5   7        479.91        515.63        32.74 o                         
  -4   5   7       6452.30       6446.48        85.82 o                         
  -3   5   7       1645.83       1563.07        35.94 o                         
  -2   5   7       1109.80       1123.56        40.49 o                         
  -1   5   7       6723.03       6706.14       101.02 o                         
   0   5   7       8671.10       8488.49       114.95 o                         
   1   5   7        368.31        362.32        25.47 o                         
   2   5   7         26.51         22.75        17.37 o                         
   3   5   7      12855.05      12825.35       147.67 o                         
   4   5   7       2450.65       2445.25        50.38 o                         
   5   5   7        659.80        682.31        30.98 o                         
   6   5   7       4521.72       4634.54        91.10 o                         
   7   5   7       2772.42       2748.31        83.31 o                         
   8   5   7        233.93        283.82        55.55 o                         
   9   5   7       1144.39       1146.64        73.91 o                         
  10   5   7       2566.36       2531.18       118.24 o                         
 -12   6   7         58.69        112.27        67.58 o                         
 -11   6   7          0.47        -56.91        56.91 o                         
 -10   6   7        686.64        721.76        63.04 o                         
  -9   6   7         28.19         44.86        44.53 o                         
  -8   6   7         39.89         49.75        48.61 o                         
  -7   6   7        487.30        423.91        51.76 o                         
  -6   6   7       5488.22       5521.21        92.41 o                         
  -5   6   7         86.68         97.93        23.56 o                         
  -4   6   7        911.79        948.81        52.50 o                         
  -3   6   7       1759.94       1738.07        39.49 o                         
  -2   6   7       2305.05       2362.26        51.77 o                         
  -1   6   7        199.41        170.13        34.08 o                         
   0   6   7        446.41        507.43        23.47 o                         
   1   6   7          4.77         10.54        21.69 o                         
   2   6   7        347.31        337.71        27.00 o                         
   3   6   7         59.31         36.82        27.20 o                         
   4   6   7        832.80        727.53        34.29 o                         
   5   6   7        136.54        115.64        39.94 o                         
   6   6   7       1093.70       1060.69        55.17 o                         
   7   6   7         80.72        127.79        44.58 o                         
   8   6   7        154.60        168.53        68.64 o                         
   9   6   7        126.90         65.74        54.72 o                         
  10   6   7          3.59        -31.79        86.63 o                         
 -11   7   7         22.83         68.18        61.27 o                         
 -10   7   7          0.93         41.49        58.61 o                         
  -9   7   7       1176.25       1235.41        66.64 o                         
  -8   7   7         15.78        -41.90        42.29 o                         
  -7   7   7       1128.17        993.31        53.16 o                         
  -6   7   7         11.14        -12.15        31.96 o                         
  -5   7   7        131.81        175.73        29.89 o                         
  -4   7   7        895.09        907.93        39.76 o                         
  -3   7   7        501.19        503.60        34.68 o                         
  -2   7   7       1995.58       1983.69        61.45 o                         
  -1   7   7       1271.94       1221.64        81.48 o                         
   0   7   7       4658.23       4576.20        76.79 o                         
   1   7   7       1160.62       1113.28        44.11 o                         
   2   7   7       2777.51       2845.47        70.01 o                         
   3   7   7       6694.77       6302.09       111.11 o                         
   4   7   7       1387.76       1456.03        53.26 o                         
   5   7   7       2492.25       2360.73        81.72 o                         
   6   7   7       5806.90       5612.88       118.20 o                         
   7   7   7       1683.27       1819.29        70.45 o                         
   8   7   7        142.53         91.88        58.37 o                         
   9   7   7       1898.42       1794.06       183.10 o                         
 -10   8   7         26.86        102.51        58.39 o                         
  -9   8   7        162.00         88.07        57.13 o                         
  -8   8   7       5960.40       6102.51       130.57 o                         
  -7   8   7        792.13        815.30        58.92 o                         
  -6   8   7         44.98         -1.81        39.30 o                         
  -5   8   7       7403.00       7327.31       134.73 o                         
  -4   8   7       3197.76       3264.93        71.81 o                         
  -3   8   7       1910.61       1924.53        75.39 o                         
  -2   8   7       2293.43       2341.41        87.13 o                         
  -1   8   7       7253.04       7091.91       131.70 o                         
   0   8   7         60.86         66.52        18.98 o                         
   1   8   7         20.18         28.83        26.44 o                         
   2   8   7       6730.14       6869.02       118.84 o                         
   3   8   7        221.17        163.06        35.21 o                         
   4   8   7       2652.27       2436.24        86.91 o                         
   5   8   7        700.05        776.81        58.39 o                         
   6   8   7        745.46        808.39        64.95 o                         
   7   8   7         30.53        -49.72        49.72 o                         
   8   8   7        211.31        185.75        88.24 o                         
  -9   9   7        578.80        718.22        86.17 o                         
  -8   9   7         11.70        142.51        95.02 o                         
  -7   9   7        869.49        959.84        81.37 o                         
  -6   9   7        832.00        891.16        66.80 o                         
  -5   9   7       1055.73       1022.75        64.34 o                         
  -4   9   7         27.19        100.48        32.44 o                         
  -3   9   7          7.16          8.19        33.01 o                         
  -2   9   7       1390.70       1349.04        65.10 o                         
  -1   9   7          3.26        -17.54        40.28 o                         
   0   9   7       1366.95       1383.46        62.09 o                         
   1   9   7       3644.29       3722.02       154.04 o                         
   2   9   7         40.31         22.91        30.96 o                         
   3   9   7         88.65        101.20        40.76 o                         
   4   9   7        393.45        419.26        53.62 o                         
   5   9   7        185.58        187.78        51.27 o                         
   6   9   7         31.43        -27.54        59.38 o                         
   7   9   7          1.69         16.44        72.35 o                         
  -7  10   7        942.72       1128.50        87.89 o                         
  -6  10   7        599.96        629.73        68.74 o                         
  -5  10   7       1753.66       1798.11       101.05 o                         
  -4  10   7       1099.39       1348.41        97.99 o                         
  -3  10   7       1106.01       1248.69        79.46 o                         
  -2  10   7        414.65        389.29        62.56 o                         
  -1  10   7        884.38        875.45        59.49 o                         
   0  10   7       1873.82       1861.06        73.67 o                         
   1  10   7        326.97        345.73        52.14 o                         
   2  10   7       1315.90       1338.68        84.97 o                         
   3  10   7        182.83        239.04        69.08 o                         
   4  10   7        152.20        161.37        88.53 o                         
   5  10   7        617.35        603.10        68.70 o                         
  -5  11   7        506.53        617.17       106.82 o                         
  -4  11   7       2276.35       2395.25       146.30 o                         
  -3  11   7        588.38        588.15        87.42 o                         
  -2  11   7       1142.79       1073.33        91.79 o                         
  -1  11   7       2297.57       2273.73        83.95 o                         
   0  11   7       1904.69       2162.06        96.95 o                         
   1  11   7        176.40        167.14        61.00 o                         
   2  11   7         74.37        234.84        80.29 o                         
   3  11   7       2306.31       2245.42       195.97 o                         
 -14   0   8        300.93        478.21       143.36 o                         
 -13   0   8       3663.06       3393.30       211.50 o                         
 -12   0   8        368.54        208.43       172.95 o                         
 -11   0   8        868.17        804.05       190.31 o                         
 -10   0   8       2287.64       2362.68       147.33 o                         
  -9   0   8       8993.19       9130.98       198.72 o                         
  -8   0   8         39.28         76.03        64.06 o                         
  -7   0   8       2771.82       2659.57        86.84 o                         
  -6   0   8      14991.88      14241.69       267.60 o                         
  -5   0   8       7242.29       7553.16       190.50 o                         
  -4   0   8        549.65        645.23        65.17 o                         
  -3   0   8      26397.56      25712.47       362.85 o                         
  -2   0   8       7682.60       7330.30       118.00 o                         
  -1   0   8       1295.85       1385.30        51.44 o                         
   0   0   8      10444.89      10985.50       302.34 o                         
   1   0   8      37002.32      37873.47       646.66 o                         
   2   0   8        367.09        358.61        32.17 o                         
   3   0   8         47.24         78.41        26.66 o                         
   4   0   8      21899.49      22255.30       459.20 o                         
   5   0   8       1073.55        847.41        85.20 o                         
   6   0   8          7.16         61.91        66.15 o                         
   7   0   8       1700.97       1798.26        90.29 o                         
   8   0   8       1532.11       1412.75        85.78 o                         
   9   0   8       3494.93       3413.03       146.91 o                         
  10   0   8        252.50        235.48        68.94 o                         
  11   0   8        205.28         18.19        74.25 o                         
 -13   1   8        991.23        910.45       111.41 o                         
 -12   1   8        194.68        162.56        85.18 o                         
 -11   1   8       1159.80        985.22       156.10 o                         
 -10   1   8       3286.23       2945.68        99.40 o                         
  -9   1   8       1614.42       1552.95        97.36 o                         
  -8   1   8         75.29         96.12        23.24 o                         
  -7   1   8       2994.82       3094.13        60.25 o                         
  -6   1   8         45.61         55.24        25.19 o                         
  -5   1   8       2791.78       2865.91        58.29 o                         
  -4   1   8         66.51        117.62        19.62 o                         
  -3   1   8       1074.86       1054.49        27.93 o                         
  -2   1   8        413.49        357.90        17.84 o                         
  -1   1   8       7555.48       8197.98       112.69 o                         
   0   1   8       6498.71       6931.89       118.53 o                         
   1   1   8       8398.57       8781.22       133.53 o                         
   2   1   8       5208.81       5200.73        76.16 o                         
   3   1   8         14.07         29.88        17.42 o                         
   4   1   8        727.29        649.62        41.50 o                         
   5   1   8       5453.42       5474.85       113.66 o                         
   6   1   8        301.74        249.24        42.91 o                         
   7   1   8         40.11         89.93        44.13 o                         
   8   1   8        580.51        573.16        49.40 o                         
   9   1   8       1491.70       1601.28        77.02 o                         
  10   1   8         37.62         34.71        53.67 o                         
  11   1   8        820.49        762.19        85.61 o                         
 -13   2   8        800.15        893.92       104.25 o                         
 -12   2   8        219.43        163.54        76.39 o                         
 -11   2   8          0.93          9.82        46.08 o                         
 -10   2   8       4347.37       4031.34       104.87 o                         
  -9   2   8        498.27        580.79        49.33 o                         
  -8   2   8       2516.81       2506.05        84.05 o                         
  -7   2   8        187.15        240.42        30.17 o                         
  -6   2   8       5484.85       5448.56        85.78 o                         
  -5   2   8         95.78         71.97        18.13 o                         
  -4   2   8        196.20        192.98        21.01 o                         
  -3   2   8       4778.69       4708.53        77.89 o                         
  -2   2   8       3435.03       3242.29        51.79 o                         
  -1   2   8       2182.89       2368.08        42.38 o                         
   0   2   8       2269.47       2294.75        39.08 o                         
   1   2   8       4855.48       4754.97        80.51 o                         
   2   2   8         27.68         33.63        22.48 o                         
   3   2   8         15.44        -15.31        23.88 o                         
   4   2   8       1208.63       1202.56        50.02 o                         
   5   2   8         14.76        -14.99        28.78 o                         
   6   2   8          9.27        -32.16        32.73 o                         
   7   2   8        703.53        661.89        55.72 o                         
   8   2   8        104.88        111.79        42.00 o                         
   9   2   8         53.54         73.21        52.24 o                         
  10   2   8          6.35        -53.30        70.34 o                         
  11   2   8          9.59        101.64        72.98 o                         
 -13   3   8       1164.52       1168.77       152.35 o                         
 -12   3   8         53.12          3.90        55.13 o                         
 -11   3   8        951.95        984.05        67.44 o                         
 -10   3   8       4663.20       4709.33       116.44 o                         
  -9   3   8         28.81         62.69        38.00 o                         
  -8   3   8        977.10       1010.72        46.56 o                         
  -7   3   8       8561.63       8624.02       130.89 o                         
  -6   3   8          9.90         22.41        23.03 o                         
  -5   3   8       3176.95       3039.34        53.30 o                         
  -4   3   8        542.95        486.20        24.43 o                         
  -3   3   8       1113.66       1057.08        32.52 o                         
  -2   3   8      14271.41      14562.22       167.26 o                         
  -1   3   8        422.70        390.15        20.23 o                         
   0   3   8       1474.11       1408.14        30.82 o                         
   1   3   8        794.92        745.39        33.25 o                         
   2   3   8      18341.51      18399.40       213.65 o                         
   3   3   8          4.19        -28.51        28.51 o                         
   4   3   8       5491.94       5507.87        88.40 o                         
   5   3   8      17024.01      16848.34       230.34 o                         
   6   3   8        405.33        415.58        41.22 o                         
   7   3   8       1454.81       1380.74        55.04 o                         
   8   3   8       8568.17       8365.02       218.49 o                         
   9   3   8       2259.82       2417.97       125.99 o                         
  10   3   8       2893.98       2638.43       140.38 o                         
  11   3   8       2860.93       2697.53       238.18 o                         
 -13   4   8       1025.88       1102.37       104.92 o                         
 -12   4   8        207.40        299.85        68.31 o                         
 -11   4   8        376.22        342.61        53.92 o                         
 -10   4   8       1365.53       1355.41        68.99 o                         
  -9   4   8       1521.22       1537.20        57.30 o                         
  -8   4   8         38.78         73.80        30.70 o                         
  -7   4   8         23.67         38.37        29.08 o                         
  -6   4   8       7850.66       7932.74       119.87 o                         
  -5   4   8        131.14        149.00        17.16 o                         
  -4   4   8        211.20        214.31        18.77 o                         
  -3   4   8       3228.57       3119.26        69.68 o                         
  -2   4   8       4262.32       3988.06        68.09 o                         
  -1   4   8        133.28        114.71        18.48 o                         
   0   4   8       4816.39       5125.78        74.81 o                         
   1   4   8       3220.71       3092.55        60.65 o                         
   2   4   8        139.49        161.99        15.67 o                         
   3   4   8         31.12         55.68        21.55 o                         
   4   4   8       3262.04       3338.22        70.73 o                         
   5   4   8        233.30        255.65        38.55 o                         
   6   4   8       3458.45       3345.66       128.13 o                         
   7   4   8       2728.75       2737.14        77.79 o                         
   8   4   8         95.47        169.11        59.14 o                         
   9   4   8         93.32         91.51        84.02 o                         
  10   4   8          1.02         11.01        68.69 o                         
 -12   5   8        357.60        364.92        66.57 o                         
 -11   5   8          8.85         30.52        49.91 o                         
 -10   5   8         34.33         82.92        47.39 o                         
  -9   5   8        230.30        251.87        45.32 o                         
  -8   5   8        164.12        176.41        34.28 o                         
  -7   5   8         38.90        103.32        27.44 o                         
  -6   5   8         47.57         47.34        19.42 o                         
  -5   5   8         86.37        100.01        18.92 o                         
  -4   5   8        144.85        163.62        21.27 o                         
  -3   5   8        302.06        397.02        35.05 o                         
  -2   5   8         86.51         51.50        24.23 o                         
  -1   5   8         91.45         83.47        21.95 o                         
   0   5   8         34.19         45.24        17.51 o                         
   1   5   8       1989.90       2013.81        57.52 o                         
   2   5   8        301.82        294.21        21.51 o                         
   3   5   8       2583.44       2507.98        46.63 o                         
   4   5   8       4359.77       4384.75        97.40 o                         
   5   5   8       3122.46       3160.27        80.93 o                         
   6   5   8         90.63         94.21        38.47 o                         
   7   5   8        520.74        611.89        53.80 o                         
   8   5   8       1017.53       1032.41        72.41 o                         
   9   5   8        672.96        756.50        81.86 o                         
  10   5   8        734.96        652.26        88.35 o                         
 -12   6   8        101.08         94.87        63.27 o                         
 -11   6   8         16.61        -54.12        54.12 o                         
 -10   6   8       1000.64       1105.23        66.80 o                         
  -9   6   8       4606.36       4644.80       107.23 o                         
  -8   6   8         38.50         24.35        40.45 o                         
  -7   6   8       7051.14       6802.30       120.33 o                         
  -6   6   8      11431.21      11437.58       155.07 o                         
  -5   6   8       1254.53       1287.79        39.94 o                         
  -4   6   8         28.58         49.71        24.10 o                         
  -3   6   8       9884.97       9831.15       148.79 o                         
  -2   6   8      10894.82      11065.16       165.07 o                         
  -1   6   8         31.33         15.18        25.97 o                         
   0   6   8       4360.43       4348.86        62.35 o                         
   1   6   8      12521.39      12285.86       160.89 o                         
   2   6   8         94.15         84.85        28.87 o                         
   3   6   8        350.20        345.51        40.47 o                         
   4   6   8       4176.35       4159.21       130.54 o                         
   5   6   8        326.70        325.04        46.12 o                         
   6   6   8         74.53         96.15        43.99 o                         
   7   6   8        928.67       1021.44        59.84 o                         
   8   6   8         49.98        -26.43        54.81 o                         
   9   6   8        885.63        940.47        88.40 o                         
 -11   7   8        138.52        253.43        61.76 o                         
 -10   7   8       1325.66       1378.67        76.58 o                         
  -9   7   8        136.26        165.72        50.38 o                         
  -8   7   8        658.20        717.85        55.13 o                         
  -7   7   8       3499.68       3308.87       127.52 o                         
  -6   7   8          3.53        -30.55        35.28 o                         
  -5   7   8        269.52        369.04        30.11 o                         
  -4   7   8       3967.83       3843.62        78.93 o                         
  -3   7   8         56.42         52.60        29.79 o                         
  -2   7   8        793.52        839.76        41.79 o                         
  -1   7   8        493.76        472.99        29.50 o                         
   0   7   8       3395.79       3279.44        71.22 o                         
   1   7   8        720.80        664.17        37.45 o                         
   2   7   8       2879.31       2644.52        69.45 o                         
   3   7   8        226.02        167.08        33.98 o                         
   4   7   8        127.24        163.52        45.02 o                         
   5   7   8       2530.28       2420.99        85.43 o                         
   6   7   8          7.49         61.84        47.17 o                         
   7   7   8         64.62         30.91        47.50 o                         
   8   7   8       1328.88       1396.46        81.98 o                         
 -10   8   8        155.93        106.98        58.47 o                         
  -9   8   8        403.07        363.17        63.48 o                         
  -8   8   8       1568.57       1491.97        78.19 o                         
  -7   8   8        215.70        282.24        55.60 o                         
  -6   8   8        415.70        378.97        52.94 o                         
  -5   8   8        920.48        815.45        56.00 o                         
  -4   8   8       1140.75       1140.89        58.18 o                         
  -3   8   8        235.68        269.86        35.55 o                         
  -2   8   8       1291.07       1217.69        49.95 o                         
  -1   8   8       1315.48       1384.56        45.11 o                         
   0   8   8       2463.20       2373.87        62.33 o                         
   1   8   8       1164.64       1148.43        44.57 o                         
   2   8   8        216.01        259.92        36.39 o                         
   3   8   8        379.18        391.16        48.44 o                         
   4   8   8        342.35        361.29        51.73 o                         
   5   8   8         47.50        106.76        51.04 o                         
   6   8   8         60.03        -31.09        51.85 o                         
   7   8   8        185.12        125.77        63.91 o                         
   8   8   8        172.01        152.28        70.76 o                         
  -9   9   8          1.73        -67.55        67.55 o                         
  -8   9   8        229.95        230.15        68.25 o                         
  -7   9   8       1619.05       1711.45        93.03 o                         
  -6   9   8       1253.71       1242.11        70.80 o                         
  -5   9   8       1109.00       1185.16        65.99 o                         
  -4   9   8         66.63        108.10        40.59 o                         
  -3   9   8        167.56        206.06        51.66 o                         
  -2   9   8       4454.60       4309.93       113.87 o                         
  -1   9   8        192.40        148.44        44.80 o                         
   0   9   8        370.74        303.18        61.58 o                         
   1   9   8       3373.38       3313.98        99.13 o                         
   2   9   8       2098.50       2035.83        72.04 o                         
   3   9   8         20.81         23.40        39.51 o                         
   4   9   8       1792.15       2015.12        89.57 o                         
   5   9   8       3779.44       3899.06       119.10 o                         
   6   9   8        759.20        844.62        81.75 o                         
  -7  10   8         40.80        -23.67        64.42 o                         
  -6  10   8       2859.93       2397.82       164.09 o                         
  -5  10   8         23.26         -9.61        87.02 o                         
  -4  10   8       2434.54       2587.48       150.97 o                         
  -3  10   8       3002.88       3053.17       104.09 o                         
  -2  10   8       2255.29       2264.21        87.38 o                         
  -1  10   8        873.82        843.12        63.09 o                         
   0  10   8       1504.98       1536.51        73.54 o                         
   1  10   8       2558.40       2630.07       113.09 o                         
   2  10   8         27.81        -17.14        64.11 o                         
   3  10   8        317.82        264.52        75.49 o                         
   4  10   8       1828.18       1871.64       120.04 o                         
   5  10   8        644.24        569.23        66.60 o                         
  -5  11   8        100.65        187.12        96.28 o                         
  -4  11   8         30.98         55.04        89.74 o                         
  -3  11   8         94.06        153.16        71.25 o                         
  -2  11   8         36.14        -44.22        53.15 o                         
  -1  11   8        172.52         71.41        65.11 o                         
   0  11   8        266.90        352.64        63.89 o                         
   1  11   8        786.44        589.40        80.18 o                         
   2  11   8        321.35        504.91        88.98 o                         
 -13   1   9        321.74        367.01        99.36 o                         
 -12   1   9       3090.09       2974.11       148.46 o                         
 -11   1   9       2071.88       2322.59       117.89 o                         
 -10   1   9         37.71         41.02        44.11 o                         
  -9   1   9        259.18        234.05        41.29 o                         
  -8   1   9      10024.57       9976.78       176.22 o                         
  -7   1   9        106.06        105.76        30.59 o                         
  -6   1   9          3.48         -0.20        40.84 o                         
  -5   1   9       9988.75      10024.73       147.22 o                         
  -4   1   9         10.04         -6.14        21.69 o                         
  -3   1   9       5078.61       5373.32        71.45 o                         
  -2   1   9       1880.70       1747.20        42.75 o                         
  -1   1   9      10345.39      10944.75       146.45 o                         
   0   1   9      13691.61      13960.87       214.20 o                         
   1   1   9        655.27        716.05        39.73 o                         
   2   1   9        700.96        704.89        30.22 o                         
   3   1   9       5085.14       4940.44        90.80 o                         
   4   1   9       3914.63       3811.47        80.02 o                         
   5   1   9        158.52        188.32        62.45 o                         
   6   1   9       1574.17       1503.01        99.62 o                         
   7   1   9       5463.37       5469.97       127.66 o                         
   8   1   9        882.78        883.36        59.07 o                         
   9   1   9       2122.43       2053.78        77.65 o                         
  10   1   9       2708.86       2770.78       100.05 o                         
  11   1   9       2594.94       2570.48       160.34 o                         
 -13   2   9        139.92        199.86        84.04 o                         
 -12   2   9        191.77        113.13       105.40 o                         
 -11   2   9       1147.55       1347.80        73.38 o                         
 -10   2   9        459.82        561.67        53.12 o                         
  -9   2   9         44.13          1.27        43.78 o                         
  -8   2   9       1950.36       1907.19        60.24 o                         
  -7   2   9       9869.31       9694.50       136.75 o                         
  -6   2   9       1167.19       1395.39        45.26 o                         
  -5   2   9         61.59         50.11        21.37 o                         
  -4   2   9      26288.17      25732.68       368.46 o                         
  -3   2   9        493.69        451.85        24.69 o                         
  -2   2   9          3.77         25.25        17.60 o                         
  -1   2   9      37892.09      38425.06       435.73 o                         
   0   2   9       6837.74       6879.00       104.44 o                         
   1   2   9        142.08        156.27        25.72 o                         
   2   2   9       8707.72       8621.67       122.80 o                         
   3   2   9       9120.95       8966.59       139.87 o                         
   4   2   9        149.73        127.17        35.73 o                         
   5   2   9        234.65        211.18        33.63 o                         
   6   2   9       4223.55       4260.23        93.58 o                         
   7   2   9       1193.52       1112.60        66.95 o                         
   8   2   9        152.36        114.41        45.09 o                         
   9   2   9        960.00       1028.89        93.88 o                         
  10   2   9        312.47        314.09        84.29 o                         
  11   2   9        390.94        482.36        87.28 o                         
 -13   3   9         22.31         44.76        82.10 o                         
 -12   3   9          2.08         63.76        50.09 o                         
 -11   3   9         11.04         36.30        48.13 o                         
 -10   3   9        397.62        340.71        48.69 o                         
  -9   3   9         12.64          2.78        35.98 o                         
  -8   3   9         78.26         46.21        32.95 o                         
  -7   3   9        126.89        102.33        28.84 o                         
  -6   3   9        557.70        593.51        43.53 o                         
  -5   3   9        500.67        567.92        44.57 o                         
  -4   3   9        146.63        131.29        32.73 o                         
  -3   3   9        147.19        152.56        20.48 o                         
  -2   3   9        132.64        136.36        16.35 o                         
  -1   3   9        484.81        486.69        18.98 o                         
   0   3   9        707.99        733.50        24.93 o                         
   1   3   9        102.46        123.31        19.94 o                         
   2   3   9        840.01        837.39        41.22 o                         
   3   3   9        595.81        512.48        48.31 o                         
   4   3   9        553.32        533.16        42.16 o                         
   5   3   9        175.54        153.14        38.30 o                         
   6   3   9          4.20        -25.67        34.79 o                         
   7   3   9        751.41        636.45        48.07 o                         
   8   3   9         12.55         47.14        58.03 o                         
   9   3   9         20.98         46.74        76.35 o                         
  10   3   9         86.64         -8.82        82.94 o                         
 -13   4   9          6.71         50.09        89.33 o                         
 -12   4   9          4.53        -60.13        60.13 o                         
 -11   4   9       1770.58       1750.34       110.77 o                         
 -10   4   9        279.31        235.66        45.19 o                         
  -9   4   9        423.36        458.80        43.82 o                         
  -8   4   9       6653.16       6475.22       113.11 o                         
  -7   4   9      10943.70      10521.94       154.10 o                         
  -6   4   9        421.76        446.48        30.39 o                         
  -5   4   9        174.42        191.03        40.89 o                         
  -4   4   9      10907.92      10797.20       145.69 o                         
  -3   4   9       3676.99       3736.01        68.76 o                         
  -2   4   9         30.54          6.95        18.46 o                         
  -1   4   9      12592.68      12542.71       149.27 o                         
   0   4   9       6921.74       7015.39        98.41 o                         
   1   4   9         58.62         38.24        21.26 o                         
   2   4   9      10164.56      10362.10       158.80 o                         
   3   4   9      10804.25      10974.37       191.37 o                         
   4   4   9        162.62        136.89        36.23 o                         
   5   4   9       1287.47       1270.93        56.66 o                         
   6   4   9       4886.83       4851.88       103.08 o                         
   7   4   9        142.27         69.47        42.18 o                         
   8   4   9        348.90        236.98        74.06 o                         
   9   4   9        314.65        305.98        76.41 o                         
  10   4   9        987.91        926.53        97.91 o                         
 -12   5   9       1725.08       1792.26        95.64 o                         
 -11   5   9       2267.96       2440.61       102.19 o                         
 -10   5   9        208.48        197.72        52.99 o                         
  -9   5   9       3185.52       3150.79        94.09 o                         
  -8   5   9       8038.21       8055.35       148.07 o                         
  -7   5   9          1.65        -29.08        35.04 o                         
  -6   5   9        122.63        128.13        35.79 o                         
  -5   5   9       8398.29       8294.25       135.51 o                         
  -4   5   9         54.00         42.66        23.66 o                         
  -3   5   9       7707.28       7746.19       122.71 o                         
  -2   5   9       4890.58       5133.39        93.17 o                         
  -1   5   9       1760.75       1753.22        43.14 o                         
   0   5   9       5533.59       5278.44        85.53 o                         
   1   5   9       1022.26       1005.66        49.95 o                         
   2   5   9       1882.24       1831.41        40.66 o                         
   3   5   9       9675.18       9275.59       161.99 o                         
   4   5   9       4104.47       4066.34       104.74 o                         
   5   5   9        286.40        347.46        43.24 o                         
   6   5   9        747.22        744.92        55.78 o                         
   7   5   9       3252.92       3194.49       101.89 o                         
   8   5   9       1378.48       1311.78        86.57 o                         
   9   5   9        414.45        340.56        81.69 o                         
 -12   6   9         30.54         95.51        70.95 o                         
 -11   6   9        401.31        337.91        69.42 o                         
 -10   6   9         47.56        -10.59        54.08 o                         
  -9   6   9        755.32        786.36        60.41 o                         
  -8   6   9         20.67         34.62        41.62 o                         
  -7   6   9         75.35         66.12        48.10 o                         
  -6   6   9       2488.84       2390.65        81.84 o                         
  -5   6   9        332.48        314.12        30.28 o                         
  -4   6   9        144.83        225.72        39.47 o                         
  -3   6   9         65.39         80.68        30.15 o                         
  -2   6   9       1508.18       1475.05        47.64 o                         
  -1   6   9        252.86        243.65        27.41 o                         
   0   6   9         10.60         18.98        17.41 o                         
   1   6   9       1333.13       1315.16        45.64 o                         
   2   6   9        102.77        107.86        25.60 o                         
   3   6   9         26.05         14.45        29.15 o                         
   4   6   9         44.11         40.42        42.95 o                         
   5   6   9          7.18          2.57        39.93 o                         
   6   6   9        595.76        620.77        57.86 o                         
   7   6   9         32.39          7.42        50.72 o                         
   8   6   9        487.12        550.72        64.55 o                         
   9   6   9         19.26        119.07        84.28 o                         
 -11   7   9        657.16        810.94        80.89 o                         
 -10   7   9         98.92        119.92        62.61 o                         
  -9   7   9        667.23        709.94        66.07 o                         
  -8   7   9       2250.73       2448.28        84.87 o                         
  -7   7   9        783.25        708.69        53.04 o                         
  -6   7   9        271.00        244.24        48.10 o                         
  -5   7   9       1016.68        970.90        50.18 o                         
  -4   7   9         42.64          4.41        40.24 o                         
  -3   7   9        691.60        640.70        43.12 o                         
  -2   7   9       1388.68       1323.08        49.81 o                         
  -1   7   9        686.74        741.49        51.73 o                         
   0   7   9       1600.33       1615.05        53.46 o                         
   1   7   9         12.14         15.07        27.86 o                         
   2   7   9        444.69        364.28        33.79 o                         
   3   7   9       3248.75       3189.30        92.14 o                         
   4   7   9       2449.95       2315.20       122.16 o                         
   5   7   9         81.84         47.54        49.97 o                         
   6   7   9       1212.35       1167.48        71.78 o                         
   7   7   9       3005.07       2722.31        93.93 o                         
   8   7   9        886.43        859.95        80.24 o                         
 -10   8   9        598.27        666.78       104.37 o                         
  -9   8   9        401.84        427.47        83.84 o                         
  -8   8   9       1832.69       1918.95        98.84 o                         
  -7   8   9       2694.34       2774.69       109.17 o                         
  -6   8   9        737.46        787.19        64.24 o                         
  -5   8   9        229.70        203.95        66.04 o                         
  -4   8   9      13137.32      13228.76       244.87 o                         
  -3   8   9        615.28        697.61        52.67 o                         
  -2   8   9          1.14         16.75        30.08 o                         
  -1   8   9       7701.38       7615.62       134.05 o                         
   0   8   9       4550.77       4639.87       126.29 o                         
   1   8   9       1082.62       1048.25        45.18 o                         
   2   8   9        888.17        919.09        56.60 o                         
   3   8   9       6565.59       6456.66       144.27 o                         
   4   8   9        265.85        310.03        51.63 o                         
   5   8   9        653.62        679.61        61.88 o                         
   6   8   9       1765.53       1720.26        90.24 o                         
   7   8   9        115.13         78.61        61.55 o                         
  -8   9   9        986.06       1019.64        93.29 o                         
  -7   9   9        313.75        450.09       103.01 o                         
  -6   9   9        382.11        467.61        67.57 o                         
  -5   9   9        926.26        962.79       112.16 o                         
  -4   9   9          2.85        -39.82        39.82 o                         
  -3   9   9        225.20        345.75        62.01 o                         
  -2   9   9        591.03        566.73        54.37 o                         
  -1   9   9        805.80        749.87        55.44 o                         
   0   9   9        293.14        189.49        48.11 o                         
   1   9   9        692.19        563.40        56.37 o                         
   2   9   9        325.45        367.50        47.14 o                         
   3   9   9         66.87         78.34        45.75 o                         
   4   9   9        472.04        400.84        64.21 o                         
   5   9   9       1375.32       1485.57        99.88 o                         
   6   9   9        426.30        329.49        73.08 o                         
  -7  10   9       1710.99       1724.97       104.19 o                         
  -6  10   9        695.04        717.83       112.78 o                         
  -5  10   9        866.87        896.23        86.93 o                         
  -4  10   9       1493.43       1709.57       112.01 o                         
  -3  10   9       1201.09       1115.50        87.06 o                         
  -2  10   9        970.32        966.11        74.27 o                         
  -1  10   9       3226.39       3050.75       112.44 o                         
   0  10   9       2175.37       2113.35       116.76 o                         
   1  10   9        590.45        615.35        76.97 o                         
   2  10   9       1462.09       1643.01       100.84 o                         
   3  10   9       1650.16       1945.12       110.55 o                         
   4  10   9        284.52        293.13        97.16 o                         
  -4  11   9         49.54         65.71       132.60 o                         
  -3  11   9       1169.60       1146.48        96.69 o                         
  -2  11   9       1362.86       1279.26        96.68 o                         
  -1  11   9        823.57        887.20       110.89 o                         
   0  11   9        311.04        252.34        86.77 o                         
   1  11   9        393.49        410.72        80.14 o                         
 -13   0  10        396.73        312.41       163.18 o                         
 -12   0  10       1395.17       1396.66       189.97 o                         
 -11   0  10        126.22         59.08       267.35 o                         
 -10   0  10        397.48        428.98       206.07 o                         
  -9   0  10       5451.94       5182.28       211.99 o                         
  -8   0  10        328.41        260.06        69.34 o                         
  -7   0  10       1306.70       1193.44        85.08 o                         
  -6   0  10       8833.66       8823.14       224.35 o                         
  -5   0  10       9159.23       8837.81       168.25 o                         
  -4   0  10         87.28         68.19        23.98 o                         
  -3   0  10       4756.99       4957.68        92.62 o                         
  -2   0  10      33087.27      33021.02       649.97 o                         
  -1   0  10       1989.38       2009.31        99.67 o                         
   0   0  10         22.80         36.58        46.95 o                         
   1   0  10      13083.56      12518.73       243.44 o                         
   2   0  10       6914.43       6813.87       166.61 o                         
   3   0  10         75.28         86.97        39.77 o                         
   4   0  10       9283.78       9039.82       220.65 o                         
   5   0  10       8721.18       9003.29       222.75 o                         
   6   0  10        634.53        777.45       108.90 o                         
   7   0  10        547.32        568.68        73.20 o                         
   8   0  10       5261.69       5517.50       169.61 o                         
   9   0  10       2475.77       2366.90       121.77 o                         
  10   0  10          2.00         42.36        75.70 o                         
 -13   1  10        396.97        624.79       120.90 o                         
 -12   1  10        151.40        207.30        88.24 o                         
 -11   1  10        149.04        221.80        79.37 o                         
 -10   1  10       2652.88       2639.53       122.71 o                         
  -9   1  10       3622.79       3746.62       115.75 o                         
  -8   1  10        592.35        612.07        42.27 o                         
  -7   1  10       1637.21       1565.21        84.69 o                         
  -6   1  10       8268.23       8383.86       141.16 o                         
  -5   1  10       1949.10       1975.86        56.16 o                         
  -4   1  10          0.92        -16.40        16.40 o                         
  -3   1  10       3323.95       3164.63        52.49 o                         
  -2   1  10       1666.05       1752.09        38.41 o                         
  -1   1  10        628.76        760.95        36.90 o                         
   0   1  10         59.66         80.56        27.60 o                         
   1   1  10        424.91        454.87        37.00 o                         
   2   1  10        890.71        826.90        34.85 o                         
   3   1  10        957.63       1012.78        50.53 o                         
   4   1  10        193.44        205.68        34.04 o                         
   5   1  10       2106.75       2057.92        78.55 o                         
   6   1  10        652.12        687.11        65.38 o                         
   7   1  10          5.33         31.72        51.31 o                         
   8   1  10        818.55        834.61        63.27 o                         
   9   1  10       1282.73       1278.38        71.11 o                         
  10   1  10        590.31        768.01        71.49 o                         
 -13   2  10        222.68        270.03        78.50 o                         
 -12   2  10        298.25        257.03        74.03 o                         
 -11   2  10          4.28         30.15        61.74 o                         
 -10   2  10        347.88        403.33        50.71 o                         
  -9   2  10       1996.64       1912.38        70.03 o                         
  -8   2  10        544.12        546.78        48.33 o                         
  -7   2  10         39.13         14.47        28.11 o                         
  -6   2  10        217.25        239.50        27.85 o                         
  -5   2  10       8052.68       8366.00       135.38 o                         
  -4   2  10         79.06        125.97        16.33 o                         
  -3   2  10         30.35         19.95        18.94 o                         
  -2   2  10       9069.74       9047.20       112.22 o                         
  -1   2  10        125.81        131.48        20.46 o                         
   0   2  10       1964.50       1965.49        61.36 o                         
   1   2  10       3128.83       2988.62        68.36 o                         
   2   2  10       3339.64       3348.54        64.51 o                         
   3   2  10       2367.58       2452.52        60.13 o                         
   4   2  10        709.96        703.00        49.84 o                         
   5   2  10       4195.95       4321.61       125.82 o                         
   6   2  10          5.09         28.07        37.08 o                         
   7   2  10        136.68        190.60        58.10 o                         
   8   2  10        536.21        553.00        67.19 o                         
   9   2  10        432.15        409.65        65.83 o                         
  10   2  10         29.78         48.66        73.95 o                         
 -13   3  10       3767.68       3865.07       174.90 o                         
 -12   3  10        710.18        732.92        80.18 o                         
 -11   3  10        332.12        341.16        58.72 o                         
 -10   3  10       6542.93       6706.16       133.41 o                         
  -9   3  10       7689.55       7677.79       130.50 o                         
  -8   3  10         23.84         41.42        31.25 o                         
  -7   3  10       1823.19       1722.10        58.93 o                         
  -6   3  10      11601.70      11418.31       169.68 o                         
  -5   3  10        643.91        678.41        35.21 o                         
  -4   3  10        198.22        189.64        42.12 o                         
  -3   3  10      19563.97      19662.64       267.45 o                         
  -2   3  10        476.91        583.01        29.87 o                         
  -1   3  10       1527.89       1543.77        42.35 o                         
   0   3  10       1741.68       1625.19        39.42 o                         
   1   3  10       1208.46       1229.43        48.42 o                         
   2   3  10       7193.83       6876.98       111.36 o                         
   3   3  10       2011.05       2183.39       100.81 o                         
   4   3  10       1533.50       1638.57        69.35 o                         
   5   3  10        205.49        145.73        40.31 o                         
   6   3  10       2588.66       2731.08        80.21 o                         
   7   3  10        131.97         78.39        53.89 o                         
   8   3  10       1361.86       1212.14        86.99 o                         
   9   3  10       5573.44       5228.54       214.24 o                         
  10   3  10       1042.54       1080.86       106.74 o                         
 -13   4  10        248.97        240.93        99.55 o                         
 -12   4  10        553.64        555.64        84.19 o                         
 -11   4  10       1268.93       1087.11        75.71 o                         
 -10   4  10        215.38        234.28        52.47 o                         
  -9   4  10       2656.83       2692.10        93.48 o                         
  -8   4  10        336.45        300.71        37.60 o                         
  -7   4  10        445.95        515.41        36.75 o                         
  -6   4  10        696.16        674.85        66.83 o                         
  -5   4  10       2175.38       2201.98        67.67 o                         
  -4   4  10        546.91        518.51        28.48 o                         
  -3   4  10        140.72        106.09        22.04 o                         
  -2   4  10       6012.23       5889.45        79.72 o                         
  -1   4  10         54.43         24.70        16.66 o                         
   0   4  10        151.65        181.46        19.63 o                         
   1   4  10       7145.72       7106.85       103.18 o                         
   2   4  10       1554.49       1573.78        55.30 o                         
   3   4  10          5.75         18.25        44.37 o                         
   4   4  10        690.83        788.37        64.02 o                         
   5   4  10       3837.78       3878.35       102.23 o                         
   6   4  10          1.04        -40.88        40.88 o                         
   7   4  10         79.17         48.20        50.87 o                         
   8   4  10       1668.73       1697.23       100.93 o                         
   9   4  10        239.09        141.35        79.05 o                         
 -12   5  10        748.59        892.96        82.37 o                         
 -11   5  10         73.59         72.46        60.25 o                         
 -10   5  10       1469.48       1378.39        74.01 o                         
  -9   5  10       3023.10       2759.15        90.18 o                         
  -8   5  10        733.60        717.40        58.92 o                         
  -7   5  10        242.10        197.46        49.97 o                         
  -6   5  10        258.28        222.15        43.26 o                         
  -5   5  10         28.81         28.91        39.22 o                         
  -4   5  10        105.37        116.65        32.81 o                         
  -3   5  10       1105.17       1126.64        58.62 o                         
  -2   5  10        230.18        215.00        30.26 o                         
  -1   5  10          3.45         12.08        19.33 o                         
   0   5  10        670.09        670.68        34.48 o                         
   1   5  10         10.93         17.98        25.61 o                         
   2   5  10       2977.67       2988.18        78.62 o                         
   3   5  10          5.79        -29.31        50.12 o                         
   4   5  10         40.06        -18.54        43.52 o                         
   5   5  10        224.68        219.01        43.29 o                         
   6   5  10        231.95        231.97        48.67 o                         
   7   5  10       1557.27       1435.29        78.04 o                         
   8   5  10         20.53         94.76        68.68 o                         
   9   5  10       1182.30       1145.01       105.74 o                         
 -11   6  10         49.80         98.14        62.92 o                         
 -10   6  10       1097.31       1136.70        85.10 o                         
  -9   6  10       2408.30       2455.83        85.14 o                         
  -8   6  10       2666.88       2663.60       105.57 o                         
  -7   6  10       3553.29       3450.77        90.16 o                         
  -6   6  10       3134.36       3061.41        87.51 o                         
  -5   6  10      10155.10       9965.87       201.29 o                         
  -4   6  10         26.58         39.45        30.99 o                         
  -3   6  10       1429.62       1485.99        56.31 o                         
  -2   6  10      14838.58      14605.59       233.62 o                         
  -1   6  10       1951.05       1876.14        51.62 o                         
   0   6  10         76.59        100.25        28.98 o                         
   1   6  10      11971.99      11795.02       170.85 o                         
   2   6  10       8727.39       8619.07       139.75 o                         
   3   6  10        330.41        319.18        57.66 o                         
   4   6  10       2374.78       2422.08        85.55 o                         
   5   6  10       4126.30       4290.60       103.07 o                         
   6   6  10       1282.12       1162.11        67.44 o                         
   7   6  10        254.20        253.59        61.04 o                         
   8   6  10       4451.54       4368.75       126.89 o                         
 -11   7  10        685.77        637.71        76.48 o                         
 -10   7  10       1369.79       1374.41        84.23 o                         
  -9   7  10       1670.02       1545.66        82.65 o                         
  -8   7  10       1220.14       1080.31        63.79 o                         
  -7   7  10       1143.37       1178.47        69.82 o                         
  -6   7  10       1813.88       1917.83        85.57 o                         
  -5   7  10        816.35        884.72        78.52 o                         
  -4   7  10          6.65          6.20        33.86 o                         
  -3   7  10       2220.25       2233.61        71.49 o                         
  -2   7  10       1066.82       1189.96        54.08 o                         
  -1   7  10       2802.45       2734.21        71.30 o                         
   0   7  10       1836.98       1846.17        75.98 o                         
   1   7  10       2014.41       1945.31        58.41 o                         
   2   7  10       2012.98       1873.66       100.20 o                         
   3   7  10          0.48          0.97        51.87 o                         
   4   7  10       1941.82       1896.62       114.17 o                         
   5   7  10        111.58         72.03        53.81 o                         
   6   7  10       1806.96       1759.26        81.26 o                         
   7   7  10        174.93        202.45        59.68 o                         
   8   7  10         13.44        -62.26        62.26 o                         
 -10   8  10        224.46        282.82        86.19 o                         
  -9   8  10         19.25         -9.51        67.37 o                         
  -8   8  10        692.37        771.52       118.68 o                         
  -7   8  10        476.32        429.83        59.79 o                         
  -6   8  10        761.58        766.34        93.79 o                         
  -5   8  10        980.37       1039.38        86.20 o                         
  -4   8  10        168.94         87.73        44.97 o                         
  -3   8  10        563.27        603.22        57.19 o                         
  -2   8  10        403.96        369.46        39.32 o                         
  -1   8  10        907.82        789.53        60.91 o                         
   0   8  10       1172.28       1206.30        52.70 o                         
   1   8  10       1284.42       1318.74        63.73 o                         
   2   8  10        176.94        217.30        46.59 o                         
   3   8  10       1935.14       1905.35        99.34 o                         
   4   8  10        584.81        626.93        63.10 o                         
   5   8  10        162.92        193.38        65.65 o                         
   6   8  10         61.33         97.42        59.13 o                         
  -8   9  10         30.52         50.80        92.53 o                         
  -7   9  10       1381.77       1574.20       105.46 o                         
  -6   9  10       4318.99       4259.51       166.30 o                         
  -5   9  10         28.42         66.44        49.26 o                         
  -4   9  10         17.47         49.71        42.89 o                         
  -3   9  10       6148.62       6045.83       147.00 o                         
  -2   9  10        597.01        558.46        55.02 o                         
  -1   9  10        589.35        548.60        55.68 o                         
   0   9  10        603.86        768.91       106.63 o                         
   1   9  10        165.90        105.71        47.87 o                         
   2   9  10        690.57        725.26        80.44 o                         
   3   9  10         14.23        -27.07        49.99 o                         
   4   9  10        197.13        198.85        57.67 o                         
   5   9  10       1224.10       1397.29        85.55 o                         
  -6  10  10        224.61        221.01       102.34 o                         
  -5  10  10       2213.03       2329.52       130.17 o                         
  -4  10  10       1981.46       2117.14       166.44 o                         
  -3  10  10         50.23         59.83        57.35 o                         
  -2  10  10       1314.80       1468.10        85.49 o                         
  -1  10  10         53.25        -42.74        78.62 o                         
   0  10  10        888.49        801.43        83.57 o                         
   1  10  10       1442.77       1369.85       102.18 o                         
   2  10  10       1956.98       2102.68       117.15 o                         
   3  10  10        162.43        245.42        78.60 o                         
  -2  11  10        217.28        396.81        96.68 o                         
  -1  11  10         18.78         18.75        85.76 o                         
 -13   1  11          7.82         55.50        79.23 o                         
 -12   1  11        346.46        340.52        83.55 o                         
 -11   1  11       5484.91       5571.44       186.55 o                         
 -10   1  11       1239.48       1151.29       107.05 o                         
  -9   1  11          3.44         -0.82        46.14 o                         
  -8   1  11      10202.22      10139.63       174.02 o                         
  -7   1  11       7256.24       7206.57       133.33 o                         
  -6   1  11        794.19        825.92        44.85 o                         
  -5   1  11       1378.64       1298.68        46.20 o                         
  -4   1  11      13460.71      13324.20       152.35 o                         
  -3   1  11        540.84        584.45        26.85 o                         
  -2   1  11        158.84        161.91        16.20 o                         
  -1   1  11       5566.41       5238.41       124.31 o                         
   0   1  11        161.63        121.16        34.11 o                         
   1   1  11        827.54        843.78        54.67 o                         
   2   1  11       1520.32       1519.89        70.19 o                         
   3   1  11       1334.86       1418.91        54.82 o                         
   4   1  11       1060.33       1152.97        52.39 o                         
   5   1  11        270.84        262.29        47.19 o                         
   6   1  11        126.14        173.39        48.54 o                         
   7   1  11        945.20       1074.51        81.04 o                         
   8   1  11       1799.41       1823.20        96.15 o                         
   9   1  11        167.27        195.97        56.67 o                         
  10   1  11        459.11        467.49        80.61 o                         
 -13   2  11         16.58        -64.93        84.00 o                         
 -12   2  11       2205.60       2501.55       129.38 o                         
 -11   2  11         91.37         75.97        70.94 o                         
 -10   2  11       1759.83       1677.19        85.45 o                         
  -9   2  11        382.33        356.97        45.31 o                         
  -8   2  11       1499.93       1574.01        71.44 o                         
  -7   2  11       4082.03       4031.88        92.25 o                         
  -6   2  11        141.52        153.50        34.20 o                         
  -5   2  11       1153.13       1244.89        56.62 o                         
  -4   2  11       5371.34       5280.10        83.23 o                         
  -3   2  11       6158.37       6015.69        84.04 o                         
  -2   2  11        264.11        286.42        25.97 o                         
  -1   2  11        839.11        851.31        36.64 o                         
   0   2  11      25311.38      25426.45       372.90 o                         
   1   2  11       1329.29       1352.70        58.94 o                         
   2   2  11        270.85        288.62        30.18 o                         
   3   2  11      13369.56      13580.21       191.11 o                         
   4   2  11       4370.53       4325.60       107.11 o                         
   5   2  11        174.62        171.95        45.47 o                         
   6   2  11       2044.68       2108.75        76.28 o                         
   7   2  11       6412.93       6161.53       178.75 o                         
   8   2  11       2077.35       1901.86        99.41 o                         
   9   2  11        622.65        641.73        74.83 o                         
  10   2  11       1784.54       1799.39       108.06 o                         
 -13   3  11        480.96        349.38        99.80 o                         
 -12   3  11        104.21        194.66       121.94 o                         
 -11   3  11        443.60        429.71        67.41 o                         
 -10   3  11        101.34        109.51        46.68 o                         
  -9   3  11        339.29        296.42        42.69 o                         
  -8   3  11        682.14        691.28        44.17 o                         
  -7   3  11        117.03         49.12        37.08 o                         
  -6   3  11        840.07        801.12        63.14 o                         
  -5   3  11        790.69        668.19        59.76 o                         
  -4   3  11        518.63        556.19        31.18 o                         
  -3   3  11        147.99        126.96        20.52 o                         
  -2   3  11        202.07        175.23        27.49 o                         
  -1   3  11        597.67        598.56        29.47 o                         
   0   3  11        161.10        158.06        27.13 o                         
   1   3  11        871.30        946.72        46.64 o                         
   2   3  11        251.85        179.92        43.03 o                         
   3   3  11          3.38        -27.29        41.16 o                         
   4   3  11         60.71         54.54        43.82 o                         
   5   3  11        415.42        340.06        44.17 o                         
   6   3  11         45.12         26.82        42.38 o                         
   7   3  11          0.42         25.91        46.93 o                         
   8   3  11         39.75        -66.48        66.48 o                         
   9   3  11         87.11        -64.46        74.80 o                         
 -12   4  11       1389.90       1482.29       105.47 o                         
 -11   4  11        205.55        266.92        62.16 o                         
 -10   4  11        849.83        787.30        60.62 o                         
  -9   4  11         38.89         54.47        43.12 o                         
  -8   4  11         82.83         90.46        32.10 o                         
  -7   4  11       3348.72       3328.65       105.68 o                         
  -6   4  11       2609.21       2537.13        92.24 o                         
  -5   4  11        162.55        223.41        54.43 o                         
  -4   4  11       1981.77       2012.63        71.02 o                         
  -3   4  11       5749.46       5521.83        85.56 o                         
  -2   4  11        215.17        258.30        21.08 o                         
  -1   4  11       1284.28       1305.05        39.26 o                         
   0   4  11       9363.49       9113.96       119.57 o                         
   1   4  11       5828.25       5648.67        94.97 o                         
   2   4  11       2171.31       2279.65        91.02 o                         
   3   4  11       1596.32       1615.63        80.92 o                         
   4   4  11       1931.61       1915.66        81.95 o                         
   5   4  11       1549.18       1611.90        68.89 o                         
   6   4  11       1988.79       2113.48        75.93 o                         
   7   4  11       5756.20       5839.55       136.38 o                         
   8   4  11        415.25        328.78        86.11 o                         
   9   4  11        721.49        748.41       100.76 o                         
 -12   5  11          5.70        -24.97        65.19 o                         
 -11   5  11       2811.59       2901.24       109.33 o                         
 -10   5  11       1491.64       1571.54        78.58 o                         
  -9   5  11        169.55        150.25        50.87 o                         
  -8   5  11       2969.36       2968.20        96.91 o                         
  -7   5  11       3066.38       3152.35       115.13 o                         
  -6   5  11        660.07        687.89        57.78 o                         
  -5   5  11       3970.24       4097.21       167.66 o                         
  -4   5  11      13190.93      13030.55       189.97 o                         
  -3   5  11          2.23         -2.50        28.26 o                         
  -2   5  11        297.98        246.15        28.83 o                         
  -1   5  11       9820.88       9689.87       135.20 o                         
   0   5  11        608.18        608.12        31.36 o                         
   1   5  11       1129.57       1041.51        55.69 o                         
   2   5  11        155.52        197.90        53.23 o                         
   3   5  11       3530.18       3478.44       177.09 o                         
   4   5  11        362.22        373.89        57.89 o                         
   5   5  11        102.29         97.33        47.02 o                         
   6   5  11        428.15        450.23        61.95 o                         
   7   5  11       1456.60       1441.21        84.39 o                         
   8   5  11        488.86        533.62        72.79 o                         
 -11   6  11        183.74        166.20        65.48 o                         
 -10   6  11        180.27        140.22        63.40 o                         
  -9   6  11       1277.07       1083.67        68.05 o                         
  -8   6  11          7.94         41.13        48.41 o                         
  -7   6  11         50.14         23.93        50.24 o                         
  -6   6  11        395.62        390.61        54.49 o                         
  -5   6  11        761.67        791.98        70.76 o                         
  -4   6  11         15.10         28.44        31.04 o                         
  -3   6  11       1974.67       1854.29        68.81 o                         
  -2   6  11       3297.69       3310.98        75.13 o                         
  -1   6  11        195.76        174.11        29.20 o                         
   0   6  11         33.69         25.20        29.82 o                         
   1   6  11        731.01        663.62        46.83 o                         
   2   6  11        283.14        287.75        52.47 o                         
   3   6  11        796.52        762.53        72.81 o                         
   4   6  11          0.52         54.78        53.01 o                         
   5   6  11        906.87        892.07        66.30 o                         
   6   6  11         53.68         51.17        53.20 o                         
   7   6  11         49.56         80.31        63.40 o                         
   8   6  11         19.81        -43.44        66.76 o                         
 -10   7  11       1738.77       1613.27       102.62 o                         
  -9   7  11         20.66         86.16        65.85 o                         
  -8   7  11       4196.66       4163.15       163.29 o                         
  -7   7  11       1139.10       1208.56        78.92 o                         
  -6   7  11        244.90        220.55        55.05 o                         
  -5   7  11        908.82       1010.55        89.86 o                         
  -4   7  11       3119.36       2955.99        96.58 o                         
  -3   7  11        467.82        468.40        41.84 o                         
  -2   7  11        589.02        560.87        45.81 o                         
  -1   7  11        799.16        828.14        47.20 o                         
   0   7  11        148.74        166.60        46.71 o                         
   1   7  11         36.28         43.32        43.55 o                         
   2   7  11        731.39        662.54        57.10 o                         
   3   7  11        313.57        309.06        55.00 o                         
   4   7  11        976.21        980.36        68.82 o                         
   5   7  11         99.65        173.10        57.39 o                         
   6   7  11          2.74         35.95        56.11 o                         
   7   7  11        184.90        123.54        65.68 o                         
  -9   8  11       1315.22       1337.23        94.20 o                         
  -8   8  11       1206.53       1355.53       104.06 o                         
  -7   8  11       2074.56       2024.15        98.38 o                         
  -6   8  11        586.65        641.30        82.52 o                         
  -5   8  11        970.66        953.14        69.21 o                         
  -4   8  11        880.04        987.59       104.99 o                         
  -3   8  11       4493.98       4352.13       104.63 o                         
  -2   8  11        476.48        553.41        43.36 o                         
  -1   8  11        140.20        183.44        37.34 o                         
   0   8  11       6950.79       6822.67       162.24 o                         
   1   8  11       1120.47       1055.88        86.69 o                         
   2   8  11        119.36         89.71        48.99 o                         
   3   8  11       3022.02       3173.23       120.70 o                         
   4   8  11       1769.74       1800.21        89.45 o                         
   5   8  11          8.09         11.43        61.71 o                         
   6   8  11       1649.32       1733.03        91.78 o                         
  -8   9  11        121.63        164.56        79.23 o                         
  -7   9  11          0.47        -62.45        92.88 o                         
  -6   9  11       1303.71       1386.17        97.64 o                         
  -5   9  11        194.47        268.27        56.48 o                         
  -4   9  11        551.91        655.01        59.60 o                         
  -3   9  11        654.96        530.31        46.46 o                         
  -2   9  11        228.27        242.25        56.71 o                         
  -1   9  11        720.99        970.22        84.82 o                         
   0   9  11        193.38        121.65        68.03 o                         
   1   9  11       1224.79       1208.35        77.54 o                         
   2   9  11       1263.38       1181.17        72.66 o                         
   3   9  11        533.28        560.75        65.18 o                         
   4   9  11        212.12        294.76        61.63 o                         
  -6  10  11        753.58        595.33       111.86 o                         
  -5  10  11          6.44        158.53        81.39 o                         
  -4  10  11        830.31        961.10        99.53 o                         
  -3  10  11        319.61        294.95        65.94 o                         
  -2  10  11        210.78        123.92        87.41 o                         
  -1  10  11       2593.00       2399.83       159.72 o                         
   0  10  11        416.20        429.01        93.75 o                         
   1  10  11       2088.95       2063.69       117.25 o                         
   2  10  11        518.39        507.62        87.92 o                         
 -13   0  12       4452.91       4662.68       290.74 o                         
 -12   0  12         89.07        111.03       178.27 o                         
 -11   0  12        157.00        175.00       114.75 o                         
 -10   0  12       4405.64       4283.26       215.86 o                         
  -9   0  12        406.72        395.96       110.16 o                         
  -8   0  12       1220.82       1203.50        80.63 o                         
  -7   0  12       1052.54        994.72        64.68 o                         
  -6   0  12         77.30        115.17        42.78 o                         
  -5   0  12       4797.91       4620.95       111.52 o                         
  -4   0  12        150.63        116.27        29.08 o                         
  -3   0  12       3119.57       3043.05        89.67 o                         
  -2   0  12       6570.15       6561.00       172.75 o                         
  -1   0  12      15705.90      16299.66       438.15 o                         
   0   0  12          1.73        -50.75        50.93 o                         
   1   0  12       3377.89       3079.29       180.23 o                         
   2   0  12      18661.94      18773.84       403.15 o                         
   3   0  12       3961.67       3717.59       146.63 o                         
   4   0  12        206.61        233.05        58.17 o                         
   5   0  12       5849.17       6125.30       384.21 o                         
   6   0  12       4637.79       4640.97       225.83 o                         
   7   0  12       2708.60       2592.32       240.93 o                         
   8   0  12       2362.81       2195.88       154.19 o                         
   9   0  12       4941.29       5010.04       179.35 o                         
 -13   1  12         41.06         11.15        86.56 o                         
 -12   1  12       1243.20       1152.75        98.46 o                         
 -11   1  12          6.67         54.99        63.93 o                         
 -10   1  12         22.26         66.13        54.81 o                         
  -9   1  12       5984.25       5998.28       130.97 o                         
  -8   1  12         28.77         16.98        41.85 o                         
  -7   1  12        171.72        140.73        38.19 o                         
  -6   1  12       1570.07       1477.52        53.80 o                         
  -5   1  12       3479.16       3549.90        70.31 o                         
  -4   1  12          4.74          4.89        20.53 o                         
  -3   1  12       1315.55       1312.36        39.68 o                         
  -2   1  12       1840.57       1870.81        96.66 o                         
  -1   1  12        805.83        836.47        54.91 o                         
   0   1  12        599.49        726.90        53.02 o                         
   1   1  12       4189.93       4304.71       100.98 o                         
   2   1  12        944.93        954.55        64.21 o                         
   3   1  12        214.91        191.63        37.89 o                         
   4   1  12        810.88        886.72        49.54 o                         
   5   1  12        456.73        361.44        63.40 o                         
   6   1  12        356.10        364.02        95.14 o                         
   7   1  12         21.58        -14.68        64.59 o                         
   8   1  12        286.44        142.68        62.67 o                         
   9   1  12        413.36        451.84        63.74 o                         
 -13   2  12         42.97         14.69       113.16 o                         
 -12   2  12          2.77          7.03        73.47 o                         
 -11   2  12          2.23        -49.09        54.28 o                         
 -10   2  12       3095.01       3120.26       109.08 o                         
  -9   2  12        117.29         70.80        49.81 o                         
  -8   2  12        120.36         60.24        45.10 o                         
  -7   2  12        170.91        166.71        40.54 o                         
  -6   2  12        242.25        249.68        41.23 o                         
  -5   2  12        591.95        666.73        40.89 o                         
  -4   2  12        548.22        536.82        30.06 o                         
  -3   2  12         12.75         33.68        17.18 o                         
  -2   2  12        724.63        774.68        35.34 o                         
  -1   2  12         25.59         42.11        25.19 o                         
   0   2  12       1253.10       1293.76        62.43 o                         
   1   2  12        324.31        357.89        39.36 o                         
   2   2  12       3378.93       3298.74        71.03 o                         
   3   2  12        136.87        172.47        43.61 o                         
   4   2  12        612.62        610.55        52.56 o                         
   5   2  12       3711.77       3679.64       122.35 o                         
   6   2  12        948.10        971.50        70.31 o                         
   7   2  12        583.00        639.03        76.06 o                         
   8   2  12       1582.59       1514.22        98.30 o                         
   9   2  12        193.73         79.32        68.27 o                         
 -13   3  12       1025.14       1015.34       139.36 o                         
 -12   3  12       3603.06       3549.46       208.97 o                         
 -11   3  12        321.48        282.74        92.40 o                         
 -10   3  12       1820.33       1795.93        69.92 o                         
  -9   3  12       6949.42       7043.07       140.83 o                         
  -8   3  12        386.07        366.65        47.05 o                         
  -7   3  12         86.65         64.45        38.52 o                         
  -6   3  12      12538.94      12535.44       226.74 o                         
  -5   3  12       5947.50       5662.20       130.33 o                         
  -4   3  12        767.21        769.97        34.46 o                         
  -3   3  12       7216.18       7265.78        99.54 o                         
  -2   3  12      16630.91      16085.47       214.00 o                         
  -1   3  12         47.20         67.81        31.82 o                         
   0   3  12        767.45        701.25        47.63 o                         
   1   3  12       3010.42       2866.46       115.30 o                         
   2   3  12       2403.44       2454.08        86.61 o                         
   3   3  12        405.43        378.25        51.94 o                         
   4   3  12       1572.19       1801.43        78.27 o                         
   5   3  12       1383.38       1521.63        69.34 o                         
   6   3  12       1763.15       1808.42        75.74 o                         
   7   3  12        162.79         85.42        55.75 o                         
   8   3  12         60.03         19.01        73.11 o                         
   9   3  12        967.93        940.32       146.89 o                         
 -12   4  12          6.26         15.89        92.38 o                         
 -11   4  12         58.82         39.75        83.07 o                         
 -10   4  12       3010.34       2898.99       136.94 o                         
  -9   4  12         16.26         50.76        59.44 o                         
  -8   4  12        562.38        593.96        86.38 o                         
  -7   4  12        760.99        734.30        64.18 o                         
  -6   4  12        363.51        324.70        56.89 o                         
  -5   4  12       3470.15       3488.14       103.66 o                         
  -4   4  12          1.71         23.76        24.72 o                         
  -3   4  12       2226.40       2185.63        80.98 o                         
  -2   4  12        461.08        541.17        36.20 o                         
  -1   4  12       2288.08       2308.38        55.54 o                         
   0   4  12        158.77        158.68        29.63 o                         
   1   4  12        181.67        161.80        38.45 o                         
   2   4  12       3889.50       3877.37       116.08 o                         
   3   4  12          2.72        -26.41        49.56 o                         
   4   4  12         11.76         -7.17        44.91 o                         
   5   4  12       1198.24       1203.20        66.02 o                         
   6   4  12       3417.45       3293.67       145.22 o                         
   7   4  12         11.71         20.43        59.35 o                         
   8   4  12       1212.20       1127.99       110.96 o                         
 -12   5  12        102.73        103.14        87.89 o                         
 -11   5  12       1090.98       1198.50        92.65 o                         
 -10   5  12        771.09        678.45        74.08 o                         
  -9   5  12        929.98        853.05        68.65 o                         
  -8   5  12         77.79        136.72        57.78 o                         
  -7   5  12       1963.04       1787.73        87.20 o                         
  -6   5  12        887.92        907.67        78.35 o                         
  -5   5  12        920.81        992.06        64.28 o                         
  -4   5  12        558.45        547.93        36.84 o                         
  -3   5  12        585.54        612.75        44.45 o                         
  -2   5  12       1061.70       1061.34        43.87 o                         
  -1   5  12        731.20        779.58        43.81 o                         
   0   5  12        129.51        120.94        23.10 o                         
   1   5  12       1030.86        979.75        65.85 o                         
   2   5  12        225.82        248.80        58.26 o                         
   3   5  12        166.10        105.89        62.46 o                         
   4   5  12        363.27        254.09        53.55 o                         
   5   5  12         54.96         -2.45        46.38 o                         
   6   5  12         90.03          5.65        55.70 o                         
   7   5  12          1.89        -60.95        60.95 o                         
   8   5  12        246.32        103.82        94.22 o                         
 -11   6  12         46.39        146.03        64.48 o                         
 -10   6  12       1863.92       1808.24       103.16 o                         
  -9   6  12        154.70        360.18        92.13 o                         
  -8   6  12       2968.93       2859.29       113.36 o                         
  -7   6  12       1182.50       1211.78        79.03 o                         
  -6   6  12        578.80        655.17        73.07 o                         
  -5   6  12       1292.34       1378.68        75.65 o                         
  -4   6  12         15.65         11.89        39.57 o                         
  -3   6  12        151.57        178.77        41.21 o                         
  -2   6  12        678.93        671.37        38.17 o                         
  -1   6  12       6693.81       6658.09       121.62 o                         
   0   6  12        517.44        417.41        45.65 o                         
   1   6  12       1661.38       1628.26        90.87 o                         
   2   6  12       5620.94       5500.71       139.42 o                         
   3   6  12         49.98         15.80        57.99 o                         
   4   6  12        761.15        750.07        76.92 o                         
   5   6  12       6623.50       6390.01       134.57 o                         
   6   6  12       1673.66       1661.48        93.01 o                         
   7   6  12       1619.74       1657.68       143.41 o                         
 -10   7  12        137.22        157.57        70.75 o                         
  -9   7  12       2472.40       2488.29       140.71 o                         
  -8   7  12         89.57         99.47        62.85 o                         
  -7   7  12        426.06        695.45        70.52 o                         
  -6   7  12       4842.98       4497.17       156.03 o                         
  -5   7  12       1638.99       1694.42        86.27 o                         
  -4   7  12       1660.88       1651.52        74.00 o                         
  -3   7  12       2530.66       2375.67        82.22 o                         
  -2   7  12        565.48        666.39        49.36 o                         
  -1   7  12         59.19         32.13        33.29 o                         
   0   7  12          0.61         35.62        48.87 o                         
   1   7  12       4886.38       4961.94       140.30 o                         
   2   7  12        283.19        275.20        57.81 o                         
   3   7  12        511.64        418.09        60.35 o                         
   4   7  12        330.13        277.24        61.49 o                         
   5   7  12        381.45        401.64        65.05 o                         
   6   7  12        424.29        470.28        83.57 o                         
  -9   8  12         15.86        117.30        78.95 o                         
  -8   8  12        314.47        396.70        80.24 o                         
  -7   8  12       1701.59       1672.86       142.65 o                         
  -6   8  12         81.78        111.39        69.89 o                         
  -5   8  12         14.38         -7.79        48.91 o                         
  -4   8  12        250.99        308.45        52.32 o                         
  -3   8  12        337.25        399.60        51.16 o                         
  -2   8  12       1351.75       1248.97        61.45 o                         
  -1   8  12        800.00        791.91        62.58 o                         
   0   8  12        629.93        628.70        80.76 o                         
   1   8  12        532.72        653.92        75.21 o                         
   2   8  12        569.61        482.68        64.45 o                         
   3   8  12       1332.00       1358.34       126.21 o                         
   4   8  12       1074.39        996.53        78.78 o                         
   5   8  12        303.98        282.38        70.24 o                         
  -7   9  12         35.69         80.70       136.81 o                         
  -6   9  12       2001.08       2005.15        98.14 o                         
  -5   9  12       2914.26       2971.74       110.53 o                         
  -4   9  12        138.11        174.24        49.29 o                         
  -3   9  12        974.77        976.58        78.96 o                         
  -2   9  12       4854.94       4887.39       208.30 o                         
  -1   9  12         57.57         38.42        73.16 o                         
   0   9  12        329.87        221.38        80.14 o                         
   1   9  12       4875.07       4702.81       132.33 o                         
   2   9  12        279.52        225.18        58.06 o                         
   3   9  12        156.91        221.96        61.94 o                         
   4   9  12        742.82        739.46        86.22 o                         
  -5  10  12        725.93        742.79        83.84 o                         
  -4  10  12        109.16        195.28        75.33 o                         
  -3  10  12       3167.08       2908.98       153.28 o                         
  -2  10  12        701.80        637.02       130.70 o                         
  -1  10  12       2202.29       2230.67       159.10 o                         
   0  10  12        824.25        722.86        92.62 o                         
   1  10  12          6.89         25.15        83.16 o                         
 -13   1  13         15.93         88.36        85.80 o                         
 -12   1  13         89.76         65.62        74.32 o                         
 -11   1  13       2397.51       2489.01       178.59 o                         
 -10   1  13       1364.14       1561.92        79.55 o                         
  -9   1  13        417.46        242.88        53.14 o                         
  -8   1  13         82.79         24.57        42.12 o                         
  -7   1  13       9258.41       9283.80       143.51 o                         
  -6   1  13       2528.85       2584.74        82.45 o                         
  -5   1  13          6.38         74.87        27.84 o                         
  -4   1  13      12091.55      12196.51       159.48 o                         
  -3   1  13       4100.61       3983.43        71.30 o                         
  -2   1  13         24.67         30.59        29.36 o                         
  -1   1  13       3416.64       3488.16       108.33 o                         
   0   1  13      15202.05      15428.92       274.84 o                         
   1   1  13        211.29        249.05        40.19 o                         
   2   1  13       1129.29       1172.78        55.25 o                         
   3   1  13       4736.42       4955.65       102.20 o                         
   4   1  13         13.54         57.40        52.91 o                         
   5   1  13         68.95          8.32        51.75 o                         
   6   1  13       1874.58       1596.61       130.71 o                         
   7   1  13        713.30        656.65        84.26 o                         
   8   1  13        474.57        392.86        71.81 o                         
   9   1  13        122.13         56.02        69.60 o                         
 -13   2  13          2.90         36.34        96.63 o                         
 -12   2  13       1135.78       1253.70       118.08 o                         
 -11   2  13       2385.26       2432.72       113.11 o                         
 -10   2  13         55.20         49.98        58.12 o                         
  -9   2  13        150.20        143.86        52.41 o                         
  -8   2  13       2361.67       2492.97        88.22 o                         
  -7   2  13        229.52        266.35        45.76 o                         
  -6   2  13        858.86        882.12        48.37 o                         
  -5   2  13       2304.79       2228.51        72.35 o                         
  -4   2  13       6068.78       6098.15        89.51 o                         
  -3   2  13       3827.83       3844.06        85.98 o                         
  -2   2  13       2387.23       2495.77        82.28 o                         
  -1   2  13       2206.45       2342.66       105.87 o                         
   0   2  13       4946.27       4976.41       118.59 o                         
   1   2  13       4914.07       4578.69       116.96 o                         
   2   2  13       1718.33       1779.84        61.81 o                         
   3   2  13        302.40        238.15        30.81 o                         
   4   2  13       6052.65       6223.00       141.32 o                         
   5   2  13        649.37        625.55        68.15 o                         
   6   2  13       2201.54       2097.96       172.90 o                         
   7   2  13       2975.96       3354.07       159.28 o                         
   8   2  13       1595.55       1618.50       107.98 o                         
   9   2  13        543.84        404.00       107.21 o                         
 -12   3  13         18.42        -15.19        91.76 o                         
 -11   3  13          0.58        -18.20       104.59 o                         
 -10   3  13         15.13         41.98        78.25 o                         
  -9   3  13        367.45        242.68        60.93 o                         
  -8   3  13        181.50        194.66        46.70 o                         
  -7   3  13         94.02         37.34        45.87 o                         
  -6   3  13        641.96        635.19        58.06 o                         
  -5   3  13        596.17        637.46        47.96 o                         
  -4   3  13         95.49        124.26        27.38 o                         
  -3   3  13        217.20        243.46        30.56 o                         
  -2   3  13         68.01         80.94        27.33 o                         
  -1   3  13          8.79         34.37        29.35 o                         
   0   3  13        648.33        673.98        56.76 o                         
   1   3  13        598.43        731.81        66.14 o                         
   2   3  13        261.54        305.14        53.28 o                         
   3   3  13         29.25         -7.82        43.85 o                         
   4   3  13         30.70         41.04        65.56 o                         
   5   3  13        727.77        770.07        68.86 o                         
   6   3  13        442.27        484.93        57.76 o                         
   7   3  13          2.21        -62.09        62.09 o                         
   8   3  13         30.54         16.36        82.19 o                         
 -12   4  13       1426.00       1427.32       116.03 o                         
 -11   4  13       3888.60       4620.91       201.87 o                         
 -10   4  13         64.23         46.57        69.29 o                         
  -9   4  13        105.88         42.79        62.23 o                         
  -8   4  13       3177.86       3343.18       136.85 o                         
  -7   4  13        857.39        708.80        76.86 o                         
  -6   4  13        675.74        644.54        62.27 o                         
  -5   4  13        948.63        952.48        62.13 o                         
  -4   4  13        963.34       1039.14        43.50 o                         
  -3   4  13       2123.88       2145.89        74.43 o                         
  -2   4  13        870.99        890.80        41.96 o                         
  -1   4  13         15.49         37.85        23.96 o                         
   0   4  13       4305.71       4162.68        89.33 o                         
   1   4  13       2378.75       2196.60        81.56 o                         
   2   4  13        704.18        643.69        67.12 o                         
   3   4  13       2434.02       2287.04       100.94 o                         
   4   4  13       7107.21       7060.19       145.83 o                         
   5   4  13        924.75       1019.74        69.18 o                         
   6   4  13       1626.80       1814.28        78.59 o                         
   7   4  13       5582.30       5297.20       161.74 o                         
   8   4  13        802.35        901.50       110.01 o                         
 -11   5  13       1416.49       1261.12       114.23 o                         
 -10   5  13       2988.52       3056.46       143.79 o                         
  -9   5  13        693.66        675.14        77.25 o                         
  -8   5  13        304.10        277.55        62.67 o                         
  -7   5  13       5401.60       5219.25       226.93 o                         
  -6   5  13        264.43        227.97        56.68 o                         
  -5   5  13          1.22          1.49        50.53 o                         
  -4   5  13       6390.66       6259.43       132.67 o                         
  -3   5  13       6070.14       6245.76       117.97 o                         
  -2   5  13       2641.27       2594.63        66.10 o                         
  -1   5  13       5442.42       5684.30        98.49 o                         
   0   5  13      10639.70      10499.24       190.52 o                         
   1   5  13         37.75         35.69        55.79 o                         
   2   5  13         12.23        -50.65        50.65 o                         
   3   5  13       6505.60       6177.09       207.21 o                         
   4   5  13        376.43        314.31        65.59 o                         
   5   5  13         13.00         64.32        67.78 o                         
   6   5  13       1617.40       1602.05       104.37 o                         
   7   5  13        442.13        391.69        73.82 o                         
 -11   6  13       1414.87       1421.01       156.24 o                         
 -10   6  13         59.46         26.26        76.81 o                         
  -9   6  13          0.54        -17.76        66.50 o                         
  -8   6  13       1050.56       1017.37        81.36 o                         
  -7   6  13          3.42         75.18        66.19 o                         
  -6   6  13        449.71        330.29        57.33 o                         
  -5   6  13        374.53        336.59        53.72 o                         
  -4   6  13        251.40        236.23        49.66 o                         
  -3   6  13          5.35         18.31        36.49 o                         
  -2   6  13          0.55         14.45        32.41 o                         
  -1   6  13       1502.67       1537.58        71.65 o                         
   0   6  13          8.77        -20.13        54.39 o                         
   1   6  13        998.22        884.42        82.89 o                         
   2   6  13       1694.50       1845.02        96.03 o                         
   3   6  13         15.46         -1.81        65.28 o                         
   4   6  13          7.07        -32.29        61.08 o                         
   5   6  13         10.27        -23.99        54.37 o                         
   6   6  13        167.00        105.49        69.56 o                         
   7   6  13          0.16        -68.66        68.66 o                         
 -10   7  13       1308.39       1474.49       118.17 o                         
  -9   7  13        129.63        192.02        77.62 o                         
  -8   7  13       1340.66       1383.69        85.27 o                         
  -7   7  13       3121.05       3059.12       167.75 o                         
  -6   7  13       1194.18       1220.67        79.08 o                         
  -5   7  13        166.93        255.12        50.46 o                         
  -4   7  13       4649.71       4867.60       122.09 o                         
  -3   7  13       2931.77       2946.74       108.21 o                         
  -2   7  13        708.98        709.31        56.34 o                         
  -1   7  13       2553.67       2393.84       126.00 o                         
   0   7  13       3579.60       3485.37       130.53 o                         
   1   7  13         19.64         49.02        54.41 o                         
   2   7  13        679.07        779.60        68.00 o                         
   3   7  13       2094.10       2294.80       101.95 o                         
   4   7  13        351.38        302.71        68.97 o                         
   5   7  13         62.91         32.20        66.81 o                         
   6   7  13       1347.64       1334.77       100.94 o                         
  -8   8  13       1978.99       1911.38       177.48 o                         
  -7   8  13        204.36        294.84        68.96 o                         
  -6   8  13        773.01        876.38        76.41 o                         
  -5   8  13       1784.14       1695.98        83.17 o                         
  -4   8  13       1416.59       1457.63        75.94 o                         
  -3   8  13       1968.87       1898.93       123.52 o                         
  -2   8  13          9.34        -35.26        50.97 o                         
  -1   8  13       1419.34       1389.60        79.65 o                         
   0   8  13       1169.42       1119.88        76.24 o                         
   1   8  13       1682.55       1750.41        98.20 o                         
   2   8  13         17.89         12.53        57.04 o                         
   3   8  13         58.80         27.53        60.37 o                         
   4   8  13       3139.42       3327.96       123.28 o                         
  -7   9  13        549.91        578.41        84.79 o                         
  -6   9  13         24.96         51.78        77.53 o                         
  -5   9  13       1436.58       1407.63        81.26 o                         
  -4   9  13        471.98        569.15        67.18 o                         
  -3   9  13         24.88         52.60        53.92 o                         
  -2   9  13       1267.60       1269.06       114.07 o                         
  -1   9  13         14.75          6.09        87.88 o                         
   0   9  13        750.36        754.46        65.46 o                         
   1   9  13        604.15        653.46        68.56 o                         
   2   9  13         83.71        132.95        58.89 o                         
   3   9  13        445.93        492.37        70.77 o                         
  -3  10  13        506.21        445.28       102.57 o                         
  -2  10  13        146.46        250.43        91.73 o                         
  -1  10  13         35.97        -30.61        95.94 o                         
 -12   0  14       3455.99       3465.02       177.20 o                         
 -11   0  14        319.66        312.56       108.59 o                         
 -10   0  14        276.39        329.05        73.22 o                         
  -9   0  14       7840.86       8462.19       193.83 o                         
  -8   0  14       2353.40       2290.83        99.31 o                         
  -7   0  14          0.13        -20.36        44.19 o                         
  -6   0  14      20066.57      19449.53       334.81 o                         
  -5   0  14         31.69         24.25        37.75 o                         
  -4   0  14        284.97        309.59        54.71 o                         
  -3   0  14       3838.06       3614.69       143.09 o                         
  -2   0  14       1672.49       1742.39       117.28 o                         
  -1   0  14       5109.39       5074.49       196.78 o                         
   0   0  14        160.06        106.37        81.71 o                         
   1   0  14       2915.48       2862.48       120.74 o                         
   2   0  14       1561.12       1558.27        92.23 o                         
   3   0  14       6755.05       6630.05       268.79 o                         
   4   0  14          0.90         21.90       133.50 o                         
   5   0  14       2739.28       2624.86       191.60 o                         
   6   0  14       3767.26       3416.25       278.71 o                         
   7   0  14        954.16       1221.45       180.94 o                         
   8   0  14       1160.24       1059.41       125.64 o                         
 -12   1  14        798.90        772.26        85.27 o                         
 -11   1  14          2.19        -66.44        66.44 o                         
 -10   1  14        724.94        820.00        66.32 o                         
  -9   1  14        246.77        227.74        52.15 o                         
  -8   1  14       4305.18       4191.92        90.20 o                         
  -7   1  14          2.22         28.07        34.61 o                         
  -6   1  14         37.15         26.80        31.66 o                         
  -5   1  14       5074.07       5047.62        92.60 o                         
  -4   1  14         56.72          6.84        28.94 o                         
  -3   1  14        239.92        232.66        23.63 o                         
  -2   1  14       2739.01       2909.26        83.43 o                         
  -1   1  14        338.17        361.25        61.36 o                         
   0   1  14         21.05         62.81        49.42 o                         
   1   1  14       1952.65       1973.81        74.31 o                         
   2   1  14        829.37        852.32        52.93 o                         
   3   1  14        151.89        172.35        39.69 o                         
   4   1  14        475.05        421.94        61.16 o                         
   5   1  14       2492.00       2339.91       146.39 o                         
   6   1  14        623.12        368.91        91.55 o                         
   7   1  14         16.00        -76.34        76.34 o                         
   8   1  14        136.38         96.79        84.06 o                         
 -12   2  14        978.88        908.96       114.69 o                         
 -11   2  14         25.77        -45.64        84.13 o                         
 -10   2  14        111.62         68.33        56.99 o                         
  -9   2  14       1523.39       1438.56        97.71 o                         
  -8   2  14          2.24        -12.59        47.43 o                         
  -7   2  14         28.58         63.20        38.63 o                         
  -6   2  14        594.35        610.38        40.56 o                         
  -5   2  14        922.87        961.58        51.75 o                         
  -4   2  14       1543.50       1615.78        48.77 o                         
  -3   2  14         16.53         31.13        27.61 o                         
  -2   2  14       1029.51       1173.14        70.91 o                         
  -1   2  14       2829.29       2933.13        97.10 o                         
   0   2  14         33.45         -4.76        48.50 o                         
   1   2  14         41.14         79.21        46.70 o                         
   2   2  14        605.05        636.51        43.06 o                         
   3   2  14         17.45         34.79        43.43 o                         
   4   2  14        400.42        507.50        60.33 o                         
   5   2  14          8.37        -54.21        54.21 o                         
   6   2  14       2997.10       2994.47       164.01 o                         
   7   2  14         31.04        -75.50        75.50 o                         
   8   2  14        160.86         46.36       130.40 o                         
 -12   3  14       2169.19       2186.82       144.52 o                         
 -11   3  14        750.82        675.40       101.72 o                         
 -10   3  14        928.79        890.08       128.78 o                         
  -9   3  14       1583.63       1713.38        96.91 o                         
  -8   3  14       4391.71       4053.29       147.58 o                         
  -7   3  14          5.01         22.56        40.39 o                         
  -6   3  14         99.11         99.43        45.45 o                         
  -5   3  14      13101.17      13297.04       208.88 o                         
  -4   3  14        723.41        682.23        32.19 o                         
  -3   3  14        191.21        161.39        30.83 o                         
  -2   3  14      21973.79      21539.90       280.40 o                         
  -1   3  14       5527.06       5701.36       133.92 o                         
   0   3  14         64.61         24.78        49.07 o                         
   1   3  14       5116.37       5010.49       128.79 o                         
   2   3  14       6567.91       6480.08       147.49 o                         
   3   3  14       1006.76       1059.32        80.47 o                         
   4   3  14        550.49        504.16        80.32 o                         
   5   3  14       5401.19       5480.62       142.87 o                         
   6   3  14       1603.05       1553.89        96.70 o                         
   7   3  14          1.29        -72.75        72.75 o                         
   8   3  14        442.98        267.95       105.04 o                         
 -12   4  14        879.99       1078.42       113.51 o                         
 -11   4  14        557.67        512.54        96.23 o                         
 -10   4  14        667.83        637.12        90.09 o                         
  -9   4  14       2352.52       2504.87       191.75 o                         
  -8   4  14        480.78        416.40        75.76 o                         
  -7   4  14          5.34        104.35        64.86 o                         
  -6   4  14       5623.09       5617.56       142.49 o                         
  -5   4  14        493.84        563.66        52.41 o                         
  -4   4  14       1377.39       1360.00        60.81 o                         
  -3   4  14        876.68        835.75        46.30 o                         
  -2   4  14         24.02         51.70        28.86 o                         
  -1   4  14        926.45        905.11        44.99 o                         
   0   4  14          0.36        -43.64        43.64 o                         
   1   4  14       3348.46       3227.58       118.23 o                         
   2   4  14        117.04        164.13        56.67 o                         
   3   4  14        953.41        995.33        73.11 o                         
   4   4  14          4.55        -52.29        52.29 o                         
   5   4  14         35.73         22.97        56.91 o                         
   6   4  14       1411.51       1549.35       137.64 o                         
   7   4  14         92.60          8.12        81.30 o                         
 -11   5  14        568.16        518.83        99.85 o                         
 -10   5  14          1.36         91.01        79.66 o                         
  -9   5  14        175.60        238.29        69.55 o                         
  -8   5  14        726.73        709.86        87.92 o                         
  -7   5  14         16.25         31.48        60.95 o                         
  -6   5  14        362.44        361.53        59.49 o                         
  -5   5  14       2962.75       2822.92       102.07 o                         
  -4   5  14       1301.11       1245.79        60.91 o                         
  -3   5  14        935.39       1041.07        57.62 o                         
  -2   5  14       1465.37       1552.14        70.30 o                         
  -1   5  14       1075.44       1117.30        70.94 o                         
   0   5  14         14.12        -56.23        56.23 o                         
   1   5  14        215.18        180.94        60.91 o                         
   2   5  14       3861.59       3669.00       130.59 o                         
   3   5  14        271.20        253.84        92.62 o                         
   4   5  14       1162.35       1120.87        84.69 o                         
   5   5  14        736.24        812.87        96.04 o                         
   6   5  14         11.82         76.51        64.50 o                         
   7   5  14        215.15        294.45        88.84 o                         
 -10   6  14        263.47        314.16        87.58 o                         
  -9   6  14       2658.02       2628.35       131.03 o                         
  -8   6  14         90.87        120.39        79.26 o                         
  -7   6  14        393.22        376.03        64.38 o                         
  -6   6  14       6327.63       6078.63       155.92 o                         
  -5   6  14        649.26        824.22        81.07 o                         
  -4   6  14       1246.14       1024.74        61.32 o                         
  -3   6  14       1159.03       1270.62        60.23 o                         
  -2   6  14       1315.20       1217.10        71.94 o                         
  -1   6  14       2646.26       2535.62       108.04 o                         
   0   6  14        104.40         10.28        63.89 o                         
   1   6  14        779.24        680.46        77.07 o                         
   2   6  14       1607.88       1648.83        98.92 o                         
   3   6  14       1448.33       1258.67       100.37 o                         
   4   6  14          0.14        -51.97        60.52 o                         
   5   6  14       1405.96       1428.78        92.18 o                         
   6   6  14       1895.50       1818.99       124.45 o                         
  -9   7  14        113.34        231.88        99.09 o                         
  -8   7  14       1467.07       1444.65       115.43 o                         
  -7   7  14       1333.44       1310.89        88.34 o                         
  -6   7  14        126.55         84.26        55.55 o                         
  -5   7  14       3774.26       3752.15       113.63 o                         
  -4   7  14        357.81        305.32        53.48 o                         
  -3   7  14        719.66        711.72        64.13 o                         
  -2   7  14       2488.72       2564.93       133.65 o                         
  -1   7  14       4093.67       3864.61       121.52 o                         
   0   7  14        288.91        293.77        63.83 o                         
   1   7  14         83.73         57.29        54.61 o                         
   2   7  14       2066.59       2194.58       109.99 o                         
   3   7  14          9.32          6.42        71.53 o                         
   4   7  14         78.09        -43.71        75.72 o                         
   5   7  14       1059.11       1055.88        99.63 o                         
  -8   8  14        512.51        475.66        85.86 o                         
  -7   8  14         93.99         89.28        65.74 o                         
  -6   8  14         46.54         80.73        57.06 o                         
  -5   8  14        231.18        248.84        57.26 o                         
  -4   8  14         13.79        111.21        58.38 o                         
  -3   8  14        145.96        181.40        64.72 o                         
  -2   8  14        155.05        294.13        59.00 o                         
  -1   8  14         72.30        -29.83        57.47 o                         
   0   8  14         28.77         51.03        58.30 o                         
   1   8  14         77.17         26.25        60.03 o                         
   2   8  14        849.78        894.86        81.01 o                         
   3   8  14          6.07         49.62        65.05 o                         
   4   8  14        170.86        112.17        70.71 o                         
  -6   9  14         49.92        139.92        61.77 o                         
  -5   9  14       3473.55       3366.19       144.87 o                         
  -4   9  14        455.19        483.83        75.94 o                         
  -3   9  14        185.80        256.48        59.27 o                         
  -2   9  14       3828.19       3765.36       155.55 o                         
  -1   9  14       2590.23       2346.59       145.51 o                         
   0   9  14          7.18        -43.01        50.21 o                         
   1   9  14       2360.30       2336.12       105.11 o                         
   2   9  14       1846.91       2026.64       137.71 o                         
 -12   1  15        325.73        272.52        70.19 o                         
 -11   1  15        823.44        945.64        78.30 o                         
 -10   1  15       3024.94       2890.00        89.36 o                         
  -9   1  15        701.74        652.49        52.58 o                         
  -8   1  15        732.88        763.04        50.93 o                         
  -7   1  15        987.84        997.49        52.60 o                         
  -6   1  15       2798.35       2661.76        69.93 o                         
  -5   1  15        215.42        255.41        30.61 o                         
  -4   1  15        249.77        220.19        30.98 o                         
  -3   1  15      12364.09      12074.59       217.80 o                         
  -2   1  15       2766.80       2468.78       117.11 o                         
  -1   1  15        263.24        347.02        90.14 o                         
   0   1  15       6172.15       6467.32       154.28 o                         
   1   1  15       2114.92       2105.92        77.72 o                         
   2   1  15          7.28        -34.31        39.52 o                         
   3   1  15       4141.30       3978.38       128.87 o                         
   4   1  15       7207.31       7213.87       175.79 o                         
   5   1  15       1315.76       1295.13       126.50 o                         
   6   1  15        679.99        814.86       110.67 o                         
   7   1  15       1686.37       1842.36       117.59 o                         
   8   1  15        743.51        775.32       104.60 o                         
 -12   2  15         45.72         19.52        92.74 o                         
 -11   2  15       2695.02       2693.38       145.25 o                         
 -10   2  15       2048.80       2208.91       194.77 o                         
  -9   2  15        442.56        393.15        60.22 o                         
  -8   2  15       2174.40       2201.91        80.51 o                         
  -7   2  15      10948.72      10815.77       160.26 o                         
  -6   2  15         73.18         83.08        37.46 o                         
  -5   2  15          6.33        -27.58        27.58 o                         
  -4   2  15       7146.71       7027.80       125.48 o                         
  -3   2  15         14.71         51.67        30.43 o                         
  -2   2  15       1811.50       1720.64        67.62 o                         
  -1   2  15       1927.49       1923.98        82.23 o                         
   0   2  15       6506.39       6293.76       165.80 o                         
   1   2  15       1722.97       1834.79        80.04 o                         
   2   2  15       1227.38       1266.86        65.99 o                         
   3   2  15        583.15        616.61        82.73 o                         
   4   2  15        766.46        809.94        73.27 o                         
   5   2  15       1079.69       1430.95       117.51 o                         
   6   2  15         12.60        -95.35        99.12 o                         
   7   2  15        276.90        260.70        91.57 o                         
 -12   3  15        448.00        342.80       103.17 o                         
 -11   3  15        478.73        454.96        95.66 o                         
 -10   3  15         33.38        195.57        84.28 o                         
  -9   3  15          1.72         25.67        69.16 o                         
  -8   3  15        193.64        249.67        63.58 o                         
  -7   3  15          0.10        -30.33        58.88 o                         
  -6   3  15        529.47        523.28        54.90 o                         
  -5   3  15         29.56         65.46        39.41 o                         
  -4   3  15        111.09        136.07        38.79 o                         
  -3   3  15         24.54         51.82        29.47 o                         
  -2   3  15          5.00         38.60        28.96 o                         
  -1   3  15       1352.85       1421.14        73.41 o                         
   0   3  15        606.77        532.83        65.53 o                         
   1   3  15         44.57         22.43        49.10 o                         
   2   3  15        832.15        864.62        85.30 o                         
   3   3  15        398.47        384.12        63.82 o                         
   4   3  15         28.42         91.86        55.70 o                         
   5   3  15         19.47          5.97        72.86 o                         
   6   3  15         49.74         89.22        70.40 o                         
   7   3  15          8.86         27.73        82.49 o                         
 -11   4  15       1385.82       1525.69       121.29 o                         
 -10   4  15       1319.53       1371.86       108.88 o                         
  -9   4  15         12.26        105.78        74.76 o                         
  -8   4  15        445.95        423.46        84.60 o                         
  -7   4  15       6608.32       6508.43       159.85 o                         
  -6   4  15        468.93        480.39        56.48 o                         
  -5   4  15         59.24         97.73        45.24 o                         
  -4   4  15       2446.61       2682.22        78.97 o                         
  -3   4  15        255.11        291.48        41.82 o                         
  -2   4  15          7.71         37.06        40.54 o                         
  -1   4  15        521.92        601.80        68.90 o                         
   0   4  15        519.43        410.10        58.70 o                         
   1   4  15         46.90         12.36        58.99 o                         
   2   4  15         14.26         56.95        64.91 o                         
   3   4  15        195.72        144.43        60.32 o                         
   4   4  15        896.75        840.58        90.11 o                         
   5   4  15       1039.99       1010.31        79.03 o                         
   6   4  15        131.26         83.75        75.59 o                         
   7   4  15        178.12        225.18        92.28 o                         
 -11   5  15        233.38        247.01       136.55 o                         
 -10   5  15       1545.43       1685.49       114.26 o                         
  -9   5  15        204.09        146.76        79.37 o                         
  -8   5  15        340.80        352.20        69.21 o                         
  -7   5  15        722.81        888.81        95.15 o                         
  -6   5  15       3848.37       3907.19       199.67 o                         
  -5   5  15        581.02        652.33        55.22 o                         
  -4   5  15        138.89        147.74        42.38 o                         
  -3   5  15      10840.21      10566.19       189.49 o                         
  -2   5  15        686.87        672.35        52.25 o                         
  -1   5  15          2.95        -16.06        62.09 o                         
   0   5  15       4479.87       4588.20       142.92 o                         
   1   5  15       2082.76       2036.56       167.30 o                         
   2   5  15        167.47         96.52        67.11 o                         
   3   5  15       1247.85       1179.53        92.48 o                         
   4   5  15       5218.60       5233.94       142.38 o                         
   5   5  15        891.15        801.18        77.64 o                         
   6   5  15         25.68         40.53        72.49 o                         
 -10   6  15        100.61        117.10        84.88 o                         
  -9   6  15       1047.81        865.35       223.91 o                         
  -8   6  15        303.90        322.78        73.70 o                         
  -7   6  15        412.28        490.94        75.64 o                         
  -6   6  15         68.94        -53.57        53.57 o                         
  -5   6  15        277.84        375.67        56.63 o                         
  -4   6  15         72.72         92.80        44.41 o                         
  -3   6  15        718.50        865.24        71.06 o                         
  -2   6  15        161.28        286.28        71.65 o                         
  -1   6  15        535.13        450.63        87.55 o                         
   0   6  15         43.31         83.87        60.82 o                         
   1   6  15          4.08        -63.12        63.12 o                         
   2   6  15          0.28         67.06        69.11 o                         
   3   6  15        903.19        816.30       155.45 o                         
   4   6  15         11.23        -11.11        65.82 o                         
   5   6  15          5.31         -6.12        68.67 o                         
  -9   7  15        774.64        568.29       124.70 o                         
  -8   7  15       1874.69       1839.65       169.07 o                         
  -7   7  15       1280.64       1249.21       132.18 o                         
  -6   7  15       1652.29       1803.10        97.14 o                         
  -5   7  15        135.07        169.59        60.89 o                         
  -4   7  15        800.52        815.58       107.17 o                         
  -3   7  15       3407.58       3421.67       131.35 o                         
  -2   7  15       1138.72       1187.09       100.35 o                         
  -1   7  15        347.39        387.56        90.86 o                         
   0   7  15       2308.50       2224.73       117.60 o                         
   1   7  15       1555.09       1515.27       107.11 o                         
   2   7  15        931.03        857.59       124.19 o                         
   3   7  15       1272.08       1298.51       109.58 o                         
   4   7  15       3006.65       3104.99       150.35 o                         
  -7   8  15       2264.53       2523.67       212.66 o                         
  -6   8  15          7.78         24.83        63.28 o                         
  -5   8  15         22.12         30.06        61.02 o                         
  -4   8  15       3024.71       2998.28       192.67 o                         
  -3   8  15        807.37        857.20        79.68 o                         
  -2   8  15        444.71        462.31        72.64 o                         
  -1   8  15       1167.28       1154.81        88.30 o                         
   0   8  15        891.58        994.17        91.01 o                         
   1   8  15        999.20       1051.98        83.88 o                         
   2   8  15         52.86         54.96        96.51 o                         
   3   8  15        557.74        504.30        76.38 o                         
  -4   9  15        417.71        369.66        76.41 o                         
  -3   9  15        310.64        299.87        65.14 o                         
  -2   9  15        100.11         35.94        80.98 o                         
  -1   9  15        878.07        924.97       119.97 o                         
   0   9  15         34.83         65.31        79.83 o                         
 -12   0  16       3520.99       3500.70       163.01 o                         
 -11   0  16        443.13        440.34        87.79 o                         
 -10   0  16         61.18         48.86        72.68 o                         
  -9   0  16       6298.16       6228.03       221.51 o                         
  -8   0  16       4108.83       4234.94       128.77 o                         
  -7   0  16        581.35        536.77        60.64 o                         
  -6   0  16       1523.17       1551.35       101.56 o                         
  -5   0  16       9055.43       8773.93       424.78 o                         
  -4   0  16         17.05        -22.42        39.40 o                         
  -3   0  16        135.93        109.12        89.38 o                         
  -2   0  16       7914.21       7964.60       398.42 o                         
  -1   0  16       2873.80       3043.28       183.40 o                         
   0   0  16        679.21        773.14       167.95 o                         
   1   0  16        859.37       1136.88       178.30 o                         
   2   0  16       1365.79       1322.41       143.53 o                         
   3   0  16        229.07       -104.32       149.06 o                         
   4   0  16        213.37        123.99       159.73 o                         
   5   0  16        882.29        840.34       154.52 o                         
   6   0  16        363.24        295.60       142.73 o                         
   7   0  16       1045.77       1347.13       487.81 o                         
 -12   1  16         66.64        115.58        76.44 o                         
 -11   1  16        126.36        227.48        68.14 o                         
 -10   1  16          7.10        -11.28        52.55 o                         
  -9   1  16       1444.32       1478.53        69.65 o                         
  -8   1  16        715.76        675.02        52.34 o                         
  -7   1  16        137.59         68.25        38.61 o                         
  -6   1  16        491.58        484.12        47.33 o                         
  -5   1  16        352.11        351.21        46.57 o                         
  -4   1  16       4080.43       3977.96       121.45 o                         
  -3   1  16         52.40        -21.68        38.71 o                         
  -2   1  16        344.36        257.18        64.96 o                         
  -1   1  16        980.10       1019.40        90.25 o                         
   0   1  16        209.71        277.58        63.37 o                         
   1   1  16        132.58        164.20        47.68 o                         
   2   1  16       2316.71       2476.88        85.33 o                         
   3   1  16       1246.10       1263.34       161.14 o                         
   4   1  16        103.24         81.23        88.48 o                         
   5   1  16        568.14        438.20       111.92 o                         
   6   1  16       1235.37       1228.64       127.63 o                         
   7   1  16         90.26         -9.87        89.28 o                         
 -12   2  16        628.50        479.56       103.54 o                         
 -11   2  16        187.94         94.69       117.92 o                         
 -10   2  16        226.84         61.43        90.99 o                         
  -9   2  16       1469.79       1319.23        76.82 o                         
  -8   2  16        997.33        995.39        59.24 o                         
  -7   2  16        199.56        307.92        45.60 o                         
  -6   2  16       1053.51       1162.77        64.54 o                         
  -5   2  16       1241.78       1227.53        63.56 o                         
  -4   2  16       1029.39        992.19        59.30 o                         
  -3   2  16        312.13        302.53        57.29 o                         
  -2   2  16        974.78        971.93        85.44 o                         
  -1   2  16        407.22        388.64        67.58 o                         
   0   2  16        186.36        246.55        62.05 o                         
   1   2  16         18.52         22.75        41.23 o                         
   2   2  16        631.13        592.61        57.74 o                         
   3   2  16        402.17        316.49        65.37 o                         
   4   2  16          0.25        -56.60        64.94 o                         
   5   2  16         96.23        -36.28        81.10 o                         
   6   2  16        343.45         69.40       107.74 o                         
   7   2  16        221.29        224.03       101.59 o                         
 -11   3  16       1702.03       1470.01       148.60 o                         
 -10   3  16        377.91        452.90       100.30 o                         
  -9   3  16        255.90        318.91        76.44 o                         
  -8   3  16       1234.12       1203.13        79.04 o                         
  -7   3  16         83.99         44.19        51.22 o                         
  -6   3  16       1468.65       1406.05        70.12 o                         
  -5   3  16       3851.97       3845.21        99.74 o                         
  -4   3  16       3631.29       3663.58       100.17 o                         
  -3   3  16          5.10         60.07        38.51 o                         
  -2   3  16         62.55        100.51        57.11 o                         
  -1   3  16       6861.17       6851.63       180.28 o                         
   0   3  16        124.35        215.40        63.18 o                         
   1   3  16        602.79        586.83        65.53 o                         
   2   3  16       6324.13       6497.07       148.32 o                         
   3   3  16       5594.27       5625.93       149.84 o                         
   4   3  16       1750.89       1814.57        96.42 o                         
   5   3  16       1153.74       1244.08       104.13 o                         
   6   3  16       2915.07       2688.63       124.10 o                         
 -11   4  16          4.30        174.94       109.84 o                         
 -10   4  16        352.28        468.86       104.19 o                         
  -9   4  16       2452.92       2603.13       118.72 o                         
  -8   4  16       2067.57       2207.95       106.27 o                         
  -7   4  16        611.50        568.63        64.79 o                         
  -6   4  16        620.64        664.27        65.44 o                         
  -5   4  16       3640.86       3632.48        96.08 o                         
  -4   4  16        224.60        250.64        49.66 o                         
  -3   4  16          1.99         37.22        45.86 o                         
  -2   4  16       4134.59       4036.34       106.97 o                         
  -1   4  16        203.50        194.17        60.91 o                         
   0   4  16         30.59         42.69        67.87 o                         
   1   4  16         16.95        -12.66        62.10 o                         
   2   4  16        752.99        698.54        86.99 o                         
   3   4  16        149.07         82.00        65.30 o                         
   4   4  16        162.68         78.02        64.38 o                         
   5   4  16        402.36        424.93        91.26 o                         
   6   4  16          2.85         41.09        79.58 o                         
 -10   5  16          8.86       -119.03       119.03 o                         
  -9   5  16        343.25        268.01        82.19 o                         
  -8   5  16        499.75        469.50        73.31 o                         
  -7   5  16          4.30        -41.90        65.82 o                         
  -6   5  16        342.70        297.81        57.67 o                         
  -5   5  16        404.46        353.45        53.56 o                         
  -4   5  16        443.41        437.79        77.61 o                         
  -3   5  16        588.66        669.71        60.08 o                         
  -2   5  16        164.15        131.52        61.14 o                         
  -1   5  16        663.35        757.32        88.61 o                         
   0   5  16       1470.09       1324.53       101.81 o                         
   1   5  16        251.44        247.66        73.12 o                         
   2   5  16        714.66        758.16        85.67 o                         
   3   5  16        466.43        373.39        74.64 o                         
   4   5  16        786.51        767.16        89.31 o                         
   5   5  16        664.00        613.50        74.56 o                         
  -9   6  16       2165.73       2409.53       136.51 o                         
  -8   6  16       3389.43       3235.05       130.38 o                         
  -7   6  16          4.27         75.63        62.20 o                         
  -6   6  16       2373.52       2454.44       126.61 o                         
  -5   6  16       3649.73       3693.19       135.19 o                         
  -4   6  16         24.13          0.65        59.87 o                         
  -3   6  16       1756.98       1725.52       132.95 o                         
  -2   6  16       2219.85       2393.87       121.68 o                         
  -1   6  16        809.43       1017.99        98.48 o                         
   0   6  16         46.61        -17.43        66.63 o                         
   1   6  16       1686.83       1517.09       156.63 o                         
   2   6  16       1202.19       1130.57        94.60 o                         
   3   6  16        662.91        691.48        98.13 o                         
   4   6  16          2.57         15.81        80.66 o                         
  -8   7  16        658.08        779.50       208.33 o                         
  -7   7  16         55.78        137.68        65.82 o                         
  -6   7  16       1930.43       2009.79       101.65 o                         
  -5   7  16        116.67        180.10        67.84 o                         
  -4   7  16       1489.85       1547.35       108.91 o                         
  -3   7  16       1141.71       1020.93        94.80 o                         
  -2   7  16        416.92        571.26        89.18 o                         
  -1   7  16       1163.16       1183.12       103.56 o                         
   0   7  16        143.27        158.96        78.21 o                         
   1   7  16        991.96        890.56        92.61 o                         
   2   7  16       1484.84       1280.71       113.79 o                         
   3   7  16        453.01        330.94        92.94 o                         
  -6   8  16         31.41         85.81        78.13 o                         
  -5   8  16        361.61        587.51        89.55 o                         
  -4   8  16       1202.72       1230.28       119.09 o                         
  -3   8  16        178.21        253.76        68.70 o                         
  -2   8  16         15.95         38.08        58.01 o                         
  -1   8  16         16.85        108.64        77.91 o                         
   0   8  16         82.75        115.57        67.64 o                         
   1   8  16          1.22        -62.08        84.03 o                         
 -11   1  17       1709.83       1536.48        94.10 o                         
 -10   1  17         74.62         31.40        53.44 o                         
  -9   1  17         21.78         38.06        46.31 o                         
  -8   1  17        755.51        747.39        53.80 o                         
  -7   1  17        749.95        812.47        68.32 o                         
  -6   1  17        710.02        627.00        61.30 o                         
  -5   1  17        892.91        921.38        74.27 o                         
  -4   1  17        217.76        107.94        82.90 o                         
  -3   1  17       2149.79       1972.97       156.92 o                         
  -2   1  17        910.28        948.73       122.70 o                         
  -1   1  17        143.39        149.49        73.34 o                         
   0   1  17        179.26        275.87        52.93 o                         
   1   1  17       6703.96       6970.96       148.18 o                         
   2   1  17        619.58        545.65        79.45 o                         
   3   1  17        285.73        310.71       135.84 o                         
   4   1  17       4563.22       4699.36       217.25 o                         
   5   1  17        619.77        616.26       124.89 o                         
   6   1  17        779.86        906.14       137.58 o                         
 -11   2  17        531.35        453.64        91.70 o                         
 -10   2  17       4049.57       4255.17       155.34 o                         
  -9   2  17        256.53        373.88        72.00 o                         
  -8   2  17         73.44         23.51        59.86 o                         
  -7   2  17       3995.09       3932.00       137.18 o                         
  -6   2  17       2802.51       2750.54        91.52 o                         
  -5   2  17          2.84        -16.32        44.44 o                         
  -4   2  17       2524.89       2536.31        85.48 o                         
  -3   2  17       6226.08       6490.29       171.27 o                         
  -2   2  17        523.72        435.31        73.51 o                         
  -1   2  17         43.84         65.39        76.42 o                         
   0   2  17       3324.37       3329.04       129.61 o                         
   1   2  17       1376.72       1352.08       100.94 o                         
   2   2  17         25.02         71.87        53.33 o                         
   3   2  17       1892.03       1839.52        95.66 o                         
   4   2  17       1424.24       1554.92       126.46 o                         
   5   2  17        720.37        842.76       132.23 o                         
   6   2  17         54.36       -106.29       113.12 o                         
 -11   3  17          4.89         38.93        89.17 o                         
 -10   3  17          3.35        -70.89        70.89 o                         
  -9   3  17         29.90        105.58        62.90 o                         
  -8   3  17        127.57        219.14        61.77 o                         
  -7   3  17          6.05         41.11        52.16 o                         
  -6   3  17          3.20         54.47        47.61 o                         
  -5   3  17        190.74        277.06        51.31 o                         
  -4   3  17         75.59         78.24        44.67 o                         
  -3   3  17        232.67        150.84        47.93 o                         
  -2   3  17         72.59         75.96        62.55 o                         
  -1   3  17        320.90        335.31        88.06 o                         
   0   3  17        310.83        251.26        67.13 o                         
   1   3  17          9.60          2.61        67.94 o                         
   2   3  17        188.18        252.10        95.66 o                         
   3   3  17        301.34        311.80        69.06 o                         
   4   3  17        100.19         23.57        68.02 o                         
   5   3  17         26.23        -36.64        82.00 o                         
   6   3  17        499.88        361.74        98.20 o                         
 -10   4  17       2618.15       2725.53       140.44 o                         
  -9   4  17        162.57         97.44        71.24 o                         
  -8   4  17        336.32        362.69        68.02 o                         
  -7   4  17       3498.24       3582.40       115.06 o                         
  -6   4  17       1635.78       1631.52        85.67 o                         
  -5   4  17         21.39         -6.48        45.38 o                         
  -4   4  17        885.19        853.57        67.09 o                         
  -3   4  17       5329.93       5441.69       130.18 o                         
  -2   4  17         12.55        -63.17        63.17 o                         
  -1   4  17        383.10        348.25        84.09 o                         
   0   4  17       3080.86       2726.48       133.03 o                         
   1   4  17        117.36        141.81        67.04 o                         
   2   4  17          1.51        -46.01        61.98 o                         
   3   4  17       1825.22       1794.84       100.93 o                         
   4   4  17         86.17        -42.12        73.47 o                         
   5   4  17        263.58        288.86        84.71 o                         
  -9   5  17        326.45        256.15        96.51 o                         
  -8   5  17       3206.64       3002.18       117.43 o                         
  -7   5  17        488.52        522.63        66.08 o                         
  -6   5  17       2073.92       1986.77        86.72 o                         
  -5   5  17          1.33         99.90        60.75 o                         
  -4   5  17        645.40        654.15        65.90 o                         
  -3   5  17         44.57         88.70        55.07 o                         
  -2   5  17       4312.87       4314.64       184.89 o                         
  -1   5  17       1474.38       1544.40       111.35 o                         
   0   5  17          4.12         59.22        76.16 o                         
   1   5  17       6289.34       6364.30       178.81 o                         
   2   5  17        499.34        515.82        99.79 o                         
   3   5  17        466.80        488.55        84.82 o                         
   4   5  17       2282.65       2536.72       111.86 o                         
  -8   6  17       1095.67       1046.94        90.51 o                         
  -7   6  17         36.40         36.12        61.63 o                         
  -6   6  17          0.38        -60.16        60.16 o                         
  -5   6  17        459.07        397.40        65.47 o                         
  -4   6  17         85.03        186.72       111.16 o                         
  -3   6  17        524.71        499.99        81.97 o                         
  -2   6  17        264.93        223.19        78.55 o                         
  -1   6  17        620.04        636.90        93.49 o                         
   0   6  17          9.41         18.29        92.54 o                         
   1   6  17        118.84          1.02        74.01 o                         
   2   6  17        307.44        189.10        80.74 o                         
   3   6  17        452.72        315.08        87.71 o                         
  -7   7  17        604.97        746.05       103.62 o                         
  -6   7  17        271.48        408.70       102.01 o                         
  -5   7  17        427.09        289.08        92.01 o                         
  -4   7  17         15.63        150.19        72.97 o                         
  -3   7  17       1166.67       1034.75        96.52 o                         
  -2   7  17        491.04        633.72       101.78 o                         
  -1   7  17        166.84        227.29        79.64 o                         
   0   7  17        465.68        498.36        82.01 o                         
   1   7  17        850.66        995.60       107.74 o                         
   2   7  17        585.65        381.58       142.44 o                         
  -5   8  17        277.63        446.25        92.83 o                         
  -4   8  17       2497.22       2320.98       119.68 o                         
  -3   8  17       2677.23       2662.91       124.40 o                         
  -2   8  17         30.05       -100.91       109.80 o                         
  -1   8  17         10.98        -73.30        73.30 o                         
 -11   0  18       1156.84       1176.01       175.87 o                         
 -10   0  18        298.39        363.25       103.64 o                         
  -9   0  18        264.81        381.20        86.34 o                         
  -8   0  18       7752.68       7445.96       242.37 o                         
  -7   0  18        800.22        592.41       123.27 o                         
  -6   0  18          0.31         -6.12       175.02 o                         
  -5   0  18      18664.51      18248.63       777.12 o                         
  -4   0  18       1246.67       1107.62       204.98 o                         
  -3   0  18        611.36        519.38       166.95 o                         
  -2   0  18       1495.41       1348.40       197.38 o                         
  -1   0  18       6512.33       6587.46       215.07 o                         
   0   0  18         94.49        163.59        77.29 o                         
   1   0  18       2080.87       1897.87       119.95 o                         
   2   0  18       5072.44       5158.77       253.69 o                         
   3   0  18        836.03        732.49       218.01 o                         
   4   0  18         11.51        -57.60       176.55 o                         
   5   0  18        454.94        489.19       209.69 o                         
 -11   1  18          5.81        -72.20        72.20 o                         
 -10   1  18         15.77         -9.76        82.06 o                         
  -9   1  18       1537.18       1669.72        80.87 o                         
  -8   1  18         55.62          3.95        58.49 o                         
  -7   1  18        418.17        394.08        57.17 o                         
  -6   1  18       1226.24       1173.76       117.62 o                         
  -5   1  18        278.89        276.67       122.29 o                         
  -4   1  18        237.94        351.40       117.45 o                         
  -3   1  18        508.56        323.37       120.38 o                         
  -2   1  18        528.98        449.72        85.41 o                         
  -1   1  18        742.52        900.14       112.13 o                         
   0   1  18       1497.89       1539.64        80.89 o                         
   1   1  18        490.04        554.37        58.95 o                         
   2   1  18        116.19        172.80        65.62 o                         
   3   1  18       1564.97       1493.11       284.62 o                         
   4   1  18        188.62        227.32       117.97 o                         
   5   1  18        615.97        449.10       143.78 o                         
 -10   2  18         21.20        -74.89        74.89 o                         
  -9   2  18          1.97        -34.50        74.85 o                         
  -8   2  18        890.47       1007.77        79.99 o                         
  -7   2  18         82.35        154.56        55.23 o                         
  -6   2  18         99.81        160.64        54.26 o                         
  -5   2  18        966.91        880.88        63.78 o                         
  -4   2  18       2380.71       2405.73       147.71 o                         
  -3   2  18          1.82         31.60        67.88 o                         
  -2   2  18        282.72        254.25        72.37 o                         
  -1   2  18       2180.47       2150.83       110.81 o                         
   0   2  18          3.09        -49.18        59.55 o                         
   1   2  18       1157.44        998.92        92.77 o                         
   2   2  18       1492.64       1598.75       100.78 o                         
   3   2  18          4.92         86.37        94.98 o                         
   4   2  18        255.58        229.62       103.27 o                         
   5   2  18          6.28        -39.32       111.89 o                         
 -10   3  18        110.21        151.84        77.52 o                         
  -9   3  18       4657.44       4640.93       153.82 o                         
  -8   3  18        112.85         80.11        58.63 o                         
  -7   3  18       1003.69       1076.01        89.29 o                         
  -6   3  18        261.79        316.40        55.75 o                         
  -5   3  18       1357.05       1432.43        75.30 o                         
  -4   3  18       2008.13       2174.99        89.68 o                         
  -3   3  18         21.37        -53.26        53.26 o                         
  -2   3  18       3621.08       3699.44       154.00 o                         
  -1   3  18       3003.64       3344.05       151.76 o                         
   0   3  18       1844.62       2056.38       160.31 o                         
   1   3  18        193.63        198.51        76.95 o                         
   2   3  18       1135.60       1250.50        84.46 o                         
   3   3  18       2138.64       2169.13       111.13 o                         
   4   3  18        705.37        776.56       113.92 o                         
   5   3  18        224.42        169.45        95.73 o                         
 -10   4  18        683.30        727.09        92.88 o                         
  -9   4  18         64.41         -1.02        70.68 o                         
  -8   4  18       1047.89       1184.28        86.14 o                         
  -7   4  18        101.95        134.15        59.54 o                         
  -6   4  18        547.14        560.02        58.35 o                         
  -5   4  18       2071.32       2233.02        96.79 o                         
  -4   4  18       2767.97       2554.64       155.03 o                         
  -3   4  18       1188.59       1034.00        83.70 o                         
  -2   4  18       1854.86       1729.55       180.78 o                         
  -1   4  18        544.02        567.34        98.73 o                         
   0   4  18         61.98         49.75        77.26 o                         
   1   4  18        429.75        396.68       109.83 o                         
   2   4  18        998.84        977.13        80.65 o                         
   3   4  18        234.28        375.86        74.99 o                         
   4   4  18         53.13        -47.66        84.50 o                         
  -9   5  18        257.84        193.95        78.00 o                         
  -8   5  18        534.25        559.43        77.17 o                         
  -7   5  18        182.54        237.49        67.72 o                         
  -6   5  18          5.46         90.40        59.78 o                         
  -5   5  18        182.83        214.85        64.87 o                         
  -4   5  18        126.30        155.68        65.00 o                         
  -3   5  18         76.46         61.36        71.32 o                         
  -2   5  18         75.50         42.89        98.82 o                         
  -1   5  18        212.35        354.43        87.71 o                         
   0   5  18         82.61        154.60        81.62 o                         
   1   5  18        591.90        667.41       153.44 o                         
   2   5  18        441.53        561.64        84.97 o                         
   3   5  18       1337.71       1363.33        98.37 o                         
  -8   6  18       2862.44       2939.06       135.68 o                         
  -7   6  18        543.26        674.79        79.54 o                         
  -6   6  18         67.62        196.22        87.37 o                         
  -5   6  18       4481.09       4194.53       184.77 o                         
  -4   6  18       2503.42       2405.85       280.68 o                         
  -3   6  18         21.08        122.49        77.29 o                         
  -2   6  18       1328.34       1398.56       115.16 o                         
  -1   6  18       4089.79       4312.39       176.29 o                         
   0   6  18         56.13         41.62        72.17 o                         
   1   6  18        872.48        953.96        99.52 o                         
   2   6  18       5606.70       5491.41       206.73 o                         
  -6   7  18        935.89       1133.88       370.79 o                         
  -5   7  18       1096.31        975.40       119.50 o                         
  -4   7  18        701.23        688.40        97.12 o                         
  -3   7  18         13.68         48.50        71.63 o                         
  -2   7  18        903.48        973.85       131.98 o                         
  -1   7  18          7.40         91.22        77.40 o                         
   0   7  18        564.83        483.03        91.73 o                         
 -10   1  19       4598.39       4468.35       192.90 o                         
  -9   1  19        202.10        208.97        94.42 o                         
  -8   1  19         34.59         93.88        76.31 o                         
  -7   1  19       4984.68       4967.78       339.22 o                         
  -6   1  19         48.58        -14.42       130.23 o                         
  -5   1  19        642.30        679.85       142.25 o                         
  -4   1  19        970.32        811.78       148.26 o                         
  -3   1  19       1506.41       1633.31       159.05 o                         
  -2   1  19        871.91       1045.89        96.93 o                         
  -1   1  19         45.38         72.80        71.51 o                         
   0   1  19        911.37        916.58        75.91 o                         
   1   1  19        370.64        391.01        74.96 o                         
   2   1  19       1341.08       1356.43       113.92 o                         
   3   1  19         16.84       -124.86       143.23 o                         
   4   1  19        462.15        506.15       137.20 o                         
 -10   2  19        473.15        345.03       105.00 o                         
  -9   2  19       1438.19       1481.79       124.92 o                         
  -8   2  19        263.56        295.83        79.24 o                         
  -7   2  19        163.71        156.66        71.40 o                         
  -6   2  19       6119.03       6124.88       169.44 o                         
  -5   2  19        314.37        253.54        98.13 o                         
  -4   2  19        961.35        702.12       114.81 o                         
  -3   2  19       3840.01       4107.50       152.20 o                         
  -2   2  19       2486.81       2536.66       127.24 o                         
  -1   2  19          2.81        -19.70        83.43 o                         
   0   2  19       2355.26       2566.41       113.67 o                         
   1   2  19       4323.43       4339.48       150.30 o                         
   2   2  19        238.47        299.29        78.14 o                         
   3   2  19        240.68        283.54       107.54 o                         
   4   2  19       1657.31       1858.51       146.40 o                         
  -9   3  19        437.92        513.36        79.85 o                         
  -8   3  19         31.32        121.94        58.98 o                         
  -7   3  19        775.71        754.71        69.32 o                         
  -6   3  19         70.58        103.29        64.21 o                         
  -5   3  19         54.17        216.76        79.57 o                         
  -4   3  19        177.29        157.03        69.03 o                         
  -3   3  19          3.54        144.27        79.54 o                         
  -2   3  19          0.56         54.60        72.36 o                         
  -1   3  19        632.52        650.12        80.77 o                         
   0   3  19        744.27        655.33       100.82 o                         
   1   3  19          0.77         64.57        78.21 o                         
   2   3  19        117.29        142.64        79.46 o                         
   3   3  19        482.46        433.33        97.42 o                         
   4   3  19         24.53        -90.61        90.61 o                         
  -9   4  19       1430.98       1550.58       107.02 o                         
  -8   4  19         41.83         29.17        76.46 o                         
  -7   4  19         16.43         18.47        55.98 o                         
  -6   4  19       4465.01       4351.16       133.79 o                         
  -5   4  19        310.78        335.79        59.88 o                         
  -4   4  19        331.86        333.42        61.68 o                         
  -3   4  19       4394.73       4408.86       160.41 o                         
  -2   4  19        603.08        724.80       109.32 o                         
  -1   4  19        462.87        302.94        98.19 o                         
   0   4  19       2239.49       2152.69       133.07 o                         
   1   4  19       4040.06       4046.39       152.52 o                         
   2   4  19        579.58        656.44        81.73 o                         
   3   4  19         33.42        -37.84        71.39 o                         
  -8   5  19         34.36         37.53        80.39 o                         
  -7   5  19       2168.67       2436.52       111.30 o                         
  -6   5  19        167.15        158.03        79.18 o                         
  -5   5  19        176.05        280.30       105.41 o                         
  -4   5  19       1813.16       1894.73       115.85 o                         
  -3   5  19        826.14        997.84       104.50 o                         
  -2   5  19        825.37        843.28       115.14 o                         
  -1   5  19          3.77        167.74        85.09 o                         
   0   5  19       1353.11       1321.00       117.27 o                         
   1   5  19         41.34         25.76        78.34 o                         
   2   5  19        643.80        810.66        90.43 o                         
  -6   6  19        195.98        212.68        96.67 o                         
  -5   6  19         37.49         73.83       109.51 o                         
  -4   6  19        166.69        257.68       119.90 o                         
  -3   6  19        113.44        131.71        75.97 o                         
  -2   6  19         22.57        147.60        85.05 o                         
  -1   6  19         58.26        -10.87        87.07 o                         
   0   6  19        110.24        -38.45        81.84 o                         
  -9   0  20       1285.89       1467.02       153.39 o                         
  -8   0  20        815.82       1026.09       264.14 o                         
  -7   0  20       3963.55       3612.05       338.66 o                         
  -6   0  20         79.94        133.64       196.43 o                         
  -5   0  20        234.71         49.25       183.41 o                         
  -4   0  20       4251.91       4549.32       358.93 o                         
  -3   0  20        304.75        278.97       170.08 o                         
  -2   0  20        370.02        251.29       166.85 o                         
  -1   0  20       4617.64       4885.04       246.21 o                         
   0   0  20       3554.54       4012.55       348.77 o                         
   1   0  20         98.69        -36.89       117.88 o                         
   2   0  20       2204.76       2463.53       224.66 o                         
   3   0  20       2410.77       2529.80       311.64 o                         
  -9   1  20         37.74        -87.05        87.05 o                         
  -8   1  20       2517.52       2743.11       334.33 o                         
  -7   1  20         35.83        250.46       159.34 o                         
  -6   1  20        107.22        -68.70       135.41 o                         
  -5   1  20       1228.26        994.32       160.72 o                         
  -4   1  20        190.68        250.28       196.94 o                         
  -3   1  20        127.56         10.33       141.96 o                         
  -2   1  20        493.75        498.00        85.11 o                         
  -1   1  20        459.10        490.94        70.06 o                         
   0   1  20         44.60          8.67        86.72 o                         
   1   1  20          5.68        -47.80        59.92 o                         
   2   1  20         79.90         22.29       113.37 o                         
   3   1  20          6.38         12.52       143.63 o                         
  -9   2  20        101.83        174.67        90.77 o                         
  -8   2  20        540.55        536.44        84.99 o                         
  -7   2  20       1098.26       1083.34       105.77 o                         
  -6   2  20         95.31         83.83       100.06 o                         
  -5   2  20        146.41         29.61        99.18 o                         
  -4   2  20        133.34        187.86       101.13 o                         
  -3   2  20        228.62        325.66        85.19 o                         
  -2   2  20          2.37         28.33        75.13 o                         
  -1   2  20       2027.19       2006.95       114.90 o                         
   0   2  20        454.16        539.78        93.44 o                         
   1   2  20        581.44        458.73        92.36 o                         
   2   2  20        184.12        314.01       123.31 o                         
   3   2  20        542.76        250.14       130.44 o                         
  -8   3  20       3836.12       3884.71       222.87 o                         
  -7   3  20          9.57         41.37        87.68 o                         
  -6   3  20        194.31        201.82        78.98 o                         
  -5   3  20       5601.38       5760.55       199.23 o                         
  -4   3  20         46.04         10.20        84.30 o                         
  -3   3  20        319.43        540.63        89.96 o                         
  -2   3  20        755.80        999.88       100.73 o                         
  -1   3  20       2259.06       2427.41       148.27 o                         
   0   3  20        156.25        172.54        85.88 o                         
   1   3  20         14.80         64.68        78.19 o                         
   2   3  20        633.56        657.15        86.43 o                         
  -8   4  20         48.13        162.19        94.03 o                         
  -7   4  20        744.49        802.88        92.12 o                         
  -6   4  20        446.75        410.28       150.95 o                         
  -5   4  20        238.92        405.79       120.95 o                         
  -4   4  20       1050.20       1255.21       110.77 o                         
  -3   4  20        134.91        172.72        98.98 o                         
  -2   4  20        233.28        201.54        99.53 o                         
  -1   4  20       2662.53       2842.97       166.72 o                         
   0   4  20         68.91        146.71        95.38 o                         
   1   4  20          9.46         18.28       105.21 o                         
   2   4  20        226.95        140.11        77.07 o                         
  -6   5  20        332.34        313.86        91.16 o                         
  -5   5  20        290.79        452.19       117.69 o                         
  -4   5  20        124.36        100.84       100.70 o                         
  -3   5  20        303.86        237.75       106.37 o                         
  -2   5  20         64.28         63.90       100.99 o                         
  -1   5  20         77.98         37.47       106.12 o                         
   0   5  20          0.51         35.62        93.59 o                         
  -4   6  20       3680.66       3972.51       288.64 o                         
  -3   6  20         88.57        155.31       115.26 o                         
  -2   6  20         78.76        152.87        95.75 o                         
  -8   1  21         15.02       -156.45       156.45 o                         
  -7   1  21        872.15        632.17       170.81 o                         
  -6   1  21       1335.69       1237.33       204.11 o                         
  -5   1  21          8.40       -125.27       130.10 o                         
  -4   1  21        146.51        320.06       135.23 o                         
  -3   1  21       3349.06       3429.37       233.71 o                         
  -2   1  21        601.19        670.79        97.18 o                         
  -1   1  21        180.18        218.60        70.84 o                         
   0   1  21        349.34        469.16        79.31 o                         
   1   1  21        903.43        961.65       138.19 o                         
   2   1  21        129.55         11.28       115.51 o                         
  -8   2  21          5.17          8.91       109.61 o                         
  -7   2  21        289.18        127.60       155.67 o                         
  -6   2  21        383.80        453.34       127.98 o                         
  -5   2  21        605.10        472.44       111.25 o                         
  -4   2  21         60.18         82.90        87.81 o                         
  -3   2  21        419.21        427.95        99.47 o                         
  -2   2  21       1798.06       1946.79       121.45 o                         
  -1   2  21        345.30        123.61       108.05 o                         
   0   2  21         31.47        222.47        84.98 o                         
   1   2  21       1289.61       1321.13       150.75 o                         
  -7   3  21        106.75        166.38        89.87 o                         
  -6   3  21         20.26         66.59        82.08 o                         
  -5   3  21        177.64        202.59       108.91 o                         
  -4   3  21         28.40        145.87        88.53 o                         
  -3   3  21         39.57         27.90        81.88 o                         
  -2   3  21        118.30        176.01       129.90 o                         
  -1   3  21         41.03         58.65        99.72 o                         
   0   3  21         13.02         19.39        90.34 o                         
   1   3  21        116.11        137.98        80.44 o                         
  -6   4  21        199.69        211.13        96.23 o                         
  -5   4  21        529.27        674.03       124.98 o                         
  -4   4  21         99.70        232.86       103.01 o                         
  -3   4  21        186.04        418.37       197.42 o                         
  -2   4  21       2845.92       2998.18       176.66 o                         
  -1   4  21        515.22        655.61       114.23 o                         
   0   4  21        303.03        316.35        96.09 o                         
  -3   5  21       1315.85       1520.96       143.66 o                         
  -7   0  22        673.43        811.59       254.18 o                         
  -6   0  22         28.25        -81.81       208.64 o                         
  -5   0  22       2592.94       2544.54       313.33 o                         
  -4   0  22       1726.47       1497.77       256.94 o                         
  -3   0  22        595.32        633.11       211.13 o                         
  -2   0  22         78.95        319.90       159.28 o                         
  -1   0  22         16.91        120.76        82.49 o                         
   0   0  22       4148.74       4141.81       260.02 o                         
  -7   1  22        596.72        640.25       184.41 o                         
  -6   1  22        807.54        743.99       172.97 o                         
  -5   1  22        654.97        463.66       157.75 o                         
  -4   1  22       1090.83       1290.16       181.74 o                         
  -3   1  22         52.68        158.20       104.68 o                         
  -2   1  22        104.12        189.36        91.34 o                         
  -1   1  22        565.67        695.64        98.92 o                         
   0   1  22        245.68        311.05       126.71 o                         
  -6   2  22         15.58       -113.50       143.05 o                         
  -5   2  22         76.91         88.27        84.19 o                         
  -4   2  22         22.61         55.45        90.50 o                         
  -3   2  22        331.01        476.21        91.88 o                         
  -2   2  22          6.65         40.75        71.68 o                         
  -1   2  22        123.60         36.25        84.90 o                         
   0   2  22        842.81        758.46       103.00 o                         
  -5   3  22        517.03        895.21       167.60 o                         
  -4   3  22       4291.64       4084.98       214.27 o                         
  -3   3  22         19.46        122.66       136.73 o                         
  -2   3  22        384.86        484.67       109.49 o                         
                                                                                
